# Supplementary material for: Benzo[cd]azulenyl: A Structural Isomer of Phenalenyl—Synthesis and Properties of Its Tri‐tert‐butyl‐substituted Derivative and Formation of a Thermal‐ and Photoresponsive σ‐Dimer
Source: Chemistry. 2026 Mar 26;32(22):e70947. doi: 10.1002/chem.70947 (PMC13250364; doi:10.1002/chem.70947)
Supplement: Supplementary file 2 — Supporting File 1: chem70947‐sup‐0002‐Data.zip. [file CHEM-32-e70947-s001.zip]

Archive with 2 entries (2 files):
- 1b+.cif
- 1b2.cif
