# Supplementary material for: Benzo[cd]azulenyl: A Structural Isomer of Phenalenyl—Synthesis and Properties of Its Tri‐tert‐butyl‐substituted Derivative and Formation of a Thermal‐ and Photoresponsive σ‐Dimer
Source: Chemistry. 2026 Mar 26;32(22):e70947. doi: 10.1002/chem.70947 (PMC13250364; doi:10.1002/chem.70947)
Supplement: Supplementary file 2 — Supporting File 1: chem70947‐sup‐0002‐Data.zip. [file CHEM-32-e70947-s001.zip › 1b+.cif]

data_cation_autored
_audit_creation_date               2025-02-12
_audit_creation_method
;
Olex2 1.2
(compiled 2018.05.29 svn.r3508 for OlexSys, GUI svn.r5506)
;
_shelx_SHELXL_version_number       '2018/3'
_audit_contact_author_address      ?
_audit_contact_author_email        ?
_audit_contact_author_name         ''
_audit_contact_author_phone        ?
_publ_contact_author_id_orcid      ?
_publ_section_references
;
Dolomanov, O.V., Bourhis, L.J., Gildea, R.J, Howard, J.A.K. & Puschmann, H.
 (2009), J. Appl. Cryst. 42, 339-341.

Sheldrick, G.M. (2015). Acta Cryst. A71, 3-8.

Sheldrick, G.M. (2015). Acta Cryst. C71, 3-8.
;
_chemical_name_common              ?
_chemical_name_systematic          ?
_chemical_formula_moiety           'B F4, C25 H33'
_chemical_formula_sum              'C25 H33 B F4'
_chemical_formula_weight           420.32
_chemical_melting_point            ?
_chemical_oxdiff_formula           'C30 H30 B F4'
_chemical_oxdiff_usercomment       AN/Et2O
loop_
  _atom_type_symbol
  _atom_type_description
  _atom_type_scat_dispersion_real
  _atom_type_scat_dispersion_imag
  _atom_type_scat_source
 'C' 'C' 0.0181 0.0091 'International Tables Vol C Tables 4.2.6.8 and 6.1.1.4'
 'H' 'H' 0.0000 0.0000 'International Tables Vol C Tables 4.2.6.8 and 6.1.1.4'
 'B' 'B' 0.0090 0.0039 'International Tables Vol C Tables 4.2.6.8 and 6.1.1.4'
 'F' 'F' 0.0727 0.0534 'International Tables Vol C Tables 4.2.6.8 and 6.1.1.4'

_shelx_space_group_comment
;
The symmetry employed for this shelxl refinement is uniquely defined
by the following loop, which should always be used as a source of
symmetry information in preference to the above space-group names.
They are only intended as comments.
;
_space_group_crystal_system        'monoclinic'
_space_group_IT_number             14
_space_group_name_H-M_alt          'P 1 21/n 1'
_space_group_name_Hall             '-P 2yn'
loop_
  _space_group_symop_operation_xyz
 'x, y, z'
 '-x+1/2, y+1/2, -z+1/2'
 '-x, -y, -z'
 'x-1/2, -y-1/2, z-1/2'

_cell_length_a                     9.9572(3)
_cell_length_b                     14.0723(5)
_cell_length_c                     16.5849(6)
_cell_angle_alpha                  90
_cell_angle_beta                   97.305(3)
_cell_angle_gamma                  90
_cell_volume                       2305.03(14)
_cell_formula_units_Z              4
_cell_measurement_reflns_used      5964
_cell_measurement_temperature      123
_cell_measurement_theta_max        73.6400
_cell_measurement_theta_min        4.1210
_shelx_estimated_absorpt_T_max     0.916
_shelx_estimated_absorpt_T_min     0.871
_exptl_absorpt_coefficient_mu      0.747
_exptl_absorpt_correction_T_max    1.00000
_exptl_absorpt_correction_T_min    0.88834
_exptl_absorpt_correction_type     multi-scan
_exptl_absorpt_process_details
;
CrysAlisPro 1.171.43.133a (Rigaku Oxford Diffraction, 2024)
Empirical absorption correction using spherical harmonics,
implemented in SCALE3 ABSPACK scaling algorithm.
;
_exptl_absorpt_special_details     ?
_exptl_crystal_colour              'metallic intense green'
_exptl_crystal_density_diffrn      1.211
_exptl_crystal_density_meas        ?
_exptl_crystal_density_method      ?
_exptl_crystal_description         block
_exptl_crystal_F_000               896
loop_
  _exptl_crystal_face_index_h
  _exptl_crystal_face_index_k
  _exptl_crystal_face_index_l
  _exptl_crystal_face_perp_dist
 -5 -6 0 0.0788
 2 -9 -2 0.0608
 6 -4 -2 0.0567
 -5 6 2 0.0836
 -4 -6 -3 0.0607
 2 -4 9 0.0552
 5 5 4 0.0723
 2 8 -5 0.0665
 -2 4 -9 0.0609
 -4 3 9 0.0766

_exptl_crystal_size_max            0.19
_exptl_crystal_size_mid            0.16
_exptl_crystal_size_min            0.12
loop_
  _exptl_oxdiff_crystal_face_indexfrac_h
  _exptl_oxdiff_crystal_face_indexfrac_k
  _exptl_oxdiff_crystal_face_indexfrac_l
  _exptl_oxdiff_crystal_face_x
  _exptl_oxdiff_crystal_face_y
  _exptl_oxdiff_crystal_face_z
 -5.1335 -5.5265 0.4885 -0.0597 -0.2493 0.9666
 1.5699 -8.7936 -1.6650 0.1834 0.7648 0.6176
 5.9133 -3.6214 -2.0066 0.2261 0.9432 -0.2435
 -5.0489 5.6352 2.0809 -0.2331 -0.9723 -0.0136
 -4.4704 -5.6670 -2.9989 0.2665 -0.2044 0.9419
 1.9713 -3.7062 8.7820 -0.7921 0.6074 0.0599
 4.5337 4.6478 4.3628 -0.3898 0.2989 -0.8711
 2.2200 7.8427 -4.5560 0.4144 -0.3177 -0.8528
 -1.9975 3.6612 -8.7855 0.7924 -0.6077 -0.0534
 -4.1238 2.5114 8.5492 -0.8185 -0.5629 0.1151

_exptl_transmission_factor_max     ?
_exptl_transmission_factor_min     ?
_diffrn_reflns_av_R_equivalents    0.0492
_diffrn_reflns_av_unetI/netI       0.0460
_diffrn_reflns_Laue_measured_fraction_full  0.998
_diffrn_reflns_Laue_measured_fraction_max  0.963
_diffrn_reflns_limit_h_max         11
_diffrn_reflns_limit_h_min         -12
_diffrn_reflns_limit_k_max         9
_diffrn_reflns_limit_k_min         -17
_diffrn_reflns_limit_l_max         20
_diffrn_reflns_limit_l_min         -20
_diffrn_reflns_number              14183
_diffrn_reflns_point_group_measured_fraction_full  0.998
_diffrn_reflns_point_group_measured_fraction_max  0.963
_diffrn_reflns_theta_full          67.684
_diffrn_reflns_theta_max           74.784
_diffrn_reflns_theta_min           4.134
_diffrn_ambient_temperature        123
_diffrn_detector                   'Hybrid Pixel Array Detector'
_diffrn_detector_area_resol_mean   10.0000
_diffrn_detector_type              HyPix
_diffrn_measured_fraction_theta_full  0.998
_diffrn_measured_fraction_theta_max  0.963
_diffrn_measurement_details
;
List of Runs (angles in degrees, time in seconds):

  # Type    Start    End  Width  t~exp~   \w     \q     \k     \f   Frames
--------------------------------------------------------------------------
  1  \w    -63.00 -36.00   0.50    0.65    --  -42.85  50.00 -18.00   54
  2  \w   -116.00 -37.00   0.50    0.65    --  -42.85 -50.00-165.00  158
  3  \w    -31.00  32.00   0.50    0.65    --  -42.85  50.00 -18.00  126
  4  \w     45.00  70.00   0.50    0.65    --   42.85  50.00 -18.00   50
  5  \w     91.00 116.00   0.50    2.59    --   96.50  50.00 -18.00   50
  6  \w   -147.00 -90.00   0.50    2.59    -- -107.77 -50.00-165.00  114
  7  \w    -73.00 -47.00   0.50    2.59    -- -107.77  50.00 -18.00   52
  8  \w    -23.00   5.00   0.50    0.65    --   42.85 -19.00-180.00   56
  9  \w    -17.00   8.00   0.50    0.65    --   42.85 -50.00-165.00   50
 10  \w    -31.00   4.00   0.50    0.65    --   42.85 -19.00  30.00   70
 11  \w    -35.00   5.00   0.50    0.65    --   42.85 -19.00  60.00   80
 12  \w     22.00  47.00   0.50    2.59    --   96.50 -61.00  30.00   50
 13  \w     23.00  49.00   0.50    2.59    --   96.50 -61.00-150.00   52
 14  \w     22.00  47.00   0.50    2.59    --   96.50 -61.00   0.00   50
 15  \w     83.00 146.00   0.50    2.59    --   96.50  45.00 -90.00  126
 16  \w    -57.00 -32.00   0.50    2.59    -- -107.77  30.00  90.00   50
 17  \w    -89.00 -63.00   0.50    2.59    -- -107.77  61.00  30.00   52
 18  \w    -57.00 -31.00   0.50    2.59    -- -107.77  30.00-180.00   52
 19  \w    -57.00 -30.00   0.50    2.59    -- -107.77  30.00-150.00   54
 20  \w    -61.00 -36.00   0.50    2.59    -- -107.77  45.00-180.00   50
 21  \w    -74.00 -34.00   0.50    2.59    -- -107.77  61.00-120.00   80
 22  \w    -63.00 -35.00   0.50    2.59    -- -107.77  45.00 120.00   56
 23  \w    -78.00 -52.00   0.50    2.59    -- -107.77  61.00 150.00   52
 24  \w    -57.00 -31.00   0.50    2.59    -- -107.77  30.00  30.00   52
 25  \w    -62.00 -37.00   0.50    2.59    -- -107.77  45.00  90.00   50
 26  \w    -55.00 -30.00   0.50    2.59    -- -107.77  30.00 -90.00   50
 27  \w   -127.00 -41.00   0.50    2.59    -- -107.77  77.00 -30.00  172
 28  \w   -102.00 -67.00   0.50    2.59    -- -107.77 125.00-180.00   70
 29  \w    -65.00 -34.00   0.50    2.59    -- -107.77  45.00 150.00   62
 30  \w    -57.00 -31.00   0.50    2.59    -- -107.77  30.00 120.00   52
 31  \w    -57.00 -29.00   0.50    2.59    -- -107.77  30.00 150.00   56
;
_diffrn_measurement_device         'four-circle diffractometer'
_diffrn_measurement_device_type   
 'XtaLAB Synergy, Single source at offset/far, HyPix'
_diffrn_measurement_method         '\w scans'
_diffrn_orient_matrix_type        
 'CrysAlisPro convention (1999,Acta A55,543-557)'
_diffrn_orient_matrix_UB_11        0.0054157000
_diffrn_orient_matrix_UB_12        -0.0023893000
_diffrn_orient_matrix_UB_13        -0.0924212000
_diffrn_orient_matrix_UB_21        0.1225720000
_diffrn_orient_matrix_UB_22        -0.0675795000
_diffrn_orient_matrix_UB_23        0.0131341000
_diffrn_orient_matrix_UB_31        -0.0964743000
_diffrn_orient_matrix_UB_32        -0.0859744000
_diffrn_orient_matrix_UB_33        -0.0078116000
_diffrn_oxdiff_digest_frames
;
01d43f2da99ec7ee3ee5d06f58150a8e6302148a6c3
;
_diffrn_oxdiff_digest_hkl
;
43b46a539ab00b37d4766c2fd72ecb8316f4c4
;
_diffrn_radiation_monochromator    mirror
_diffrn_radiation_probe            x-ray
_diffrn_radiation_type             CuK\a
_diffrn_radiation_wavelength       1.54184
_diffrn_source                     'micro-focus sealed X-ray tube'
_diffrn_source_type                'PhotonJet (Cu) X-ray Source'
_reflns_Friedel_coverage           0.000
_reflns_Friedel_fraction_full      .
_reflns_Friedel_fraction_max       .
_reflns_number_gt                  3745
_reflns_number_total               4571
_reflns_odcompleteness_completeness  99.77
_reflns_odcompleteness_iscentric   1
_reflns_odcompleteness_theta       66.97
_reflns_special_details
;
 Reflections were merged by SHELXL according to the crystal
 class for the calculation of statistics and refinement.
 
 _reflns_Friedel_fraction is defined as the number of unique
 Friedel pairs measured divided by the number that would be
 possible theoretically, ignoring centric projections and
 systematic absences.
;
_reflns_threshold_expression       'I > 2\s(I)'
_computing_cell_refinement         'CrysAlisPro 1.171.43.133a (Rigaku OD, 2024)'
_computing_data_collection        
 'CrysAlisPro system (CCD 43.133a 64-bit (release 07-08-2024))'
_computing_data_reduction          'CrysAlisPro 1.171.43.133a (Rigaku OD, 2024)'
_computing_molecular_graphics      'Olex2 (Dolomanov et al., 2009)'
_computing_publication_material    'Olex2 (Dolomanov et al., 2009)'
_computing_structure_refinement    'ShelXL (Sheldrick, 2015)'
_computing_structure_solution      'ShelXT (Sheldrick, 2015)'
_refine_diff_density_max           0.488
_refine_diff_density_min           -0.245
_refine_diff_density_rms           0.069
_refine_ls_extinction_coef         .
_refine_ls_extinction_method       none
_refine_ls_goodness_of_fit_ref     1.044
_refine_ls_hydrogen_treatment      constr
_refine_ls_matrix_type             full
_refine_ls_number_parameters       317
_refine_ls_number_reflns           4571
_refine_ls_number_restraints       90
_refine_ls_R_factor_all            0.0896
_refine_ls_R_factor_gt             0.0790
_refine_ls_restrained_S_all        1.036
_refine_ls_shift/su_max            0.000
_refine_ls_shift/su_mean           0.000
_refine_ls_structure_factor_coef   Fsqd
_refine_ls_weighting_details      
 'w=1/[\s^2^(Fo^2^)+(0.1453P)^2^+0.9628P] where P=(Fo^2^+2Fc^2^)/3'
_refine_ls_weighting_scheme        calc
_refine_ls_wR_factor_gt            0.2170
_refine_ls_wR_factor_ref           0.2325
_refine_special_details            ?
_olex2_refinement_description
;
1. Fixed Uiso
 At 1.2 times of:
  All C(H) groups
 At 1.5 times of:
  All C(H,H,H) groups
2. Uiso/Uaniso restraints and constraints
F3 \\sim F4 \\sim F1 \\sim F2: within 1.7A with sigma of 0.04 and sigma for
terminal atoms of 0.08
F0AA \\sim F5 \\sim F1AA \\sim F6: within 1.7A with sigma of 0.04 and sigma for
terminal atoms of 0.08
F2 \\sim F6 \\sim F1AA \\sim F1 \\sim F0AA \\sim F4 \\sim F3 \\sim F5: within
1.7A with sigma of 0.04 and sigma for terminal atoms of 0.08
Uanis(F4) \\sim Ueq, Uanis(F2) \\sim Ueq, Uanis(F3) \\sim Ueq, Uanis(F1) \\sim
Ueq: with sigma of 0.1 and sigma for terminal atoms of 0.2
Uanis(F0AA) \\sim Ueq, Uanis(F5) \\sim Ueq, Uanis(F6) \\sim Ueq, Uanis(F1AA)
\\sim Ueq: with sigma of 0.1 and sigma for terminal atoms of 0.2
Uanis(F5) \\sim Ueq, Uanis(F3) \\sim Ueq, Uanis(F4) \\sim Ueq, Uanis(F0AA)
\\sim Ueq, Uanis(F1) \\sim Ueq, Uanis(F1AA) \\sim Ueq, Uanis(F6) \\sim Ueq,
Uanis(F2) \\sim Ueq: with sigma of 0.1 and sigma for terminal atoms of 0.2
3. Rigid body (RIGU) restrains
 F4, F2, F3, F1
 with sigma for 1-2 distances of 0.004 and sigma for 1-3 distances of 0.004
 F0AA, F1AA, F6, F5
 with sigma for 1-2 distances of 0.004 and sigma for 1-3 distances of 0.004
 F5, F3, F0AA, F4, F1, F1AA, F6, F2
 with sigma for 1-2 distances of 0.004 and sigma for 1-3 distances of 0.004
4. Others
 Sof(F4)=Sof(F1)=Sof(F5)=Sof(F6)=1-FVAR(1)
 Sof(F3)=Sof(F2)=Sof(F0AA)=Sof(F1AA)=FVAR(1)
5.a Aromatic/amide H refined with riding coordinates:
 C6(H6), C8(H8), C4(H4), C10(H10), C2(H2), C11(H11)
5.b Idealised Me refined as rotating group:
 C15(H15A,H15B,H15C), C19(H19A,H19B,H19C), C17(H17A,H17B,H17C), C16(H16A,H16B,
 H16C), C24(H24A,H24B,H24C), C21(H21A,H21B,H21C), C20(H20A,H20B,H20C), C23(H23A,
 H23B,H23C), C25(H25A,H25B,H25C)
;
_atom_sites_solution_hydrogens     geom
_atom_sites_solution_primary       dual
_atom_sites_solution_secondary     ?
loop_
  _atom_site_label
  _atom_site_type_symbol
  _atom_site_fract_x
  _atom_site_fract_y
  _atom_site_fract_z
  _atom_site_U_iso_or_equiv
  _atom_site_adp_type
  _atom_site_occupancy
  _atom_site_site_symmetry_order
  _atom_site_calc_flag
  _atom_site_refinement_flags_posn
  _atom_site_refinement_flags_adp
  _atom_site_refinement_flags_occupancy
  _atom_site_disorder_assembly
  _atom_site_disorder_group
 F3 F 0.6662(5) 0.6321(4) 0.7349(3) 0.0868(15) Uani 0.826(7) 1 d . U P A 1
 C7 C 0.8134(2) 0.48094(15) 0.41436(13) 0.0375(5) Uani 1 1 d . . . . .
 C14 C 0.9022(2) 0.80065(15) 0.56661(13) 0.0394(5) Uani 1 1 d . . . . .
 C13 C 0.8549(2) 0.57306(15) 0.43977(13) 0.0380(5) Uani 1 1 d . . . . .
 F4 F 0.5028(15) 0.607(2) 0.6540(9) 0.116(7) Uani 0.174(7) 1 d . U P A 2
 C6 C 0.8299(2) 0.45612(15) 0.33156(13) 0.0395(5) Uani 1 1 d . . . . .
 H6 H 0.803141 0.394497 0.312371 0.047 Uiso 1 1 calc R . . . .
 C8 C 0.7533(2) 0.41240(16) 0.45960(13) 0.0398(5) Uani 1 1 d . . . . .
 H8 H 0.729792 0.354952 0.431179 0.048 Uiso 1 1 calc R . . . .
 C12 C 0.8488(2) 0.62151(15) 0.51483(13) 0.0388(5) Uani 1 1 d . . . . .
 C3 C 0.9057(2) 0.63800(16) 0.38532(14) 0.0410(5) Uani 1 1 d . . . . .
 C5 C 0.8819(2) 0.51705(16) 0.27993(13) 0.0394(5) Uani 1 1 d . . . . .
 C4 C 0.9193(2) 0.61130(16) 0.30797(14) 0.0413(5) Uani 1 1 d . . . . .
 H4 H 0.953628 0.655197 0.272191 0.050 Uiso 1 1 calc R . . . .
 C9 C 0.7221(2) 0.41421(15) 0.53930(13) 0.0388(5) Uani 1 1 d . . . . .
 C22 C 0.6453(2) 0.32909(15) 0.57041(14) 0.0404(5) Uani 1 1 d . . . . .
 C1 C 0.8968(2) 0.72051(15) 0.50521(14) 0.0397(5) Uani 1 1 d . . . . .
 C10 C 0.7488(2) 0.49135(16) 0.59222(14) 0.0421(5) Uani 1 1 d . . . . .
 H10 H 0.724843 0.480279 0.645070 0.051 Uiso 1 1 calc R . . . .
 F1 F 0.509(2) 0.5210(12) 0.7530(15) 0.136(9) Uani 0.174(7) 1 d . U P A 2
 F2 F 0.4457(4) 0.6916(2) 0.7061(2) 0.0987(12) Uani 0.826(7) 1 d . U P A 1
 C2 C 0.9297(2) 0.72739(16) 0.42791(14) 0.0415(5) Uani 1 1 d . . . . .
 H2 H 0.963647 0.783116 0.405264 0.050 Uiso 1 1 calc R . . . .
 C11 C 0.8041(2) 0.58204(16) 0.58259(14) 0.0418(5) Uani 1 1 d . . . . .
 H11 H 0.811697 0.621582 0.629372 0.050 Uiso 1 1 calc R . . . .
 C15 C 0.9524(3) 0.89177(16) 0.52992(15) 0.0459(5) Uani 1 1 d . . . . .
 H15A H 1.043004 0.881069 0.514494 0.069 Uiso 1 1 calc GR . . . .
 H15B H 0.956238 0.943075 0.570106 0.069 Uiso 1 1 calc GR . . . .
 H15C H 0.890187 0.909507 0.481681 0.069 Uiso 1 1 calc GR . . . .
 C18 C 0.8978(2) 0.49176(17) 0.19246(14) 0.0454(5) Uani 1 1 d . . . . .
 C19 C 0.8547(3) 0.38948(18) 0.17058(15) 0.0505(6) Uani 1 1 d . . . . .
 H19A H 0.909935 0.345291 0.206474 0.076 Uiso 1 1 calc GR . . . .
 H19B H 0.867496 0.376633 0.113987 0.076 Uiso 1 1 calc GR . . . .
 H19C H 0.759032 0.381109 0.177293 0.076 Uiso 1 1 calc GR . . . .
 C17 C 1.0000(3) 0.77625(17) 0.64327(15) 0.0488(6) Uani 1 1 d . . . . .
 H17A H 0.967075 0.719894 0.669381 0.073 Uiso 1 1 calc GR . . . .
 H17B H 1.005085 0.829947 0.681161 0.073 Uiso 1 1 calc GR . . . .
 H17C H 1.090215 0.763384 0.628068 0.073 Uiso 1 1 calc GR . . . .
 C16 C 0.7599(3) 0.82011(18) 0.59037(17) 0.0516(6) Uani 1 1 d . . . . .
 H16A H 0.697976 0.836491 0.541623 0.077 Uiso 1 1 calc GR . . . .
 H16B H 0.764604 0.873044 0.629018 0.077 Uiso 1 1 calc GR . . . .
 H16C H 0.726826 0.763162 0.615551 0.077 Uiso 1 1 calc GR . . . .
 C24 C 0.4958(3) 0.3555(2) 0.5569(3) 0.0738(9) Uani 1 1 d . . . . .
 H24A H 0.481930 0.415180 0.585184 0.111 Uiso 1 1 calc GR . . . .
 H24B H 0.442527 0.304969 0.578253 0.111 Uiso 1 1 calc GR . . . .
 H24C H 0.466725 0.363410 0.498587 0.111 Uiso 1 1 calc GR . . . .
 C21 C 0.8055(4) 0.5577(2) 0.13588(18) 0.0686(8) Uani 1 1 d . . . . .
 H21A H 0.711418 0.549346 0.146011 0.103 Uiso 1 1 calc GR . . . .
 H21B H 0.813511 0.541839 0.079145 0.103 Uiso 1 1 calc GR . . . .
 H21C H 0.832891 0.623884 0.146438 0.103 Uiso 1 1 calc GR . . . .
 C20 C 1.0461(3) 0.5034(3) 0.1795(2) 0.0756(10) Uani 1 1 d . . . . .
 H20A H 1.073883 0.569593 0.189929 0.113 Uiso 1 1 calc GR . . . .
 H20B H 1.057076 0.486643 0.123400 0.113 Uiso 1 1 calc GR . . . .
 H20C H 1.102622 0.461585 0.217006 0.113 Uiso 1 1 calc GR . . . .
 C23 C 0.6892(4) 0.3107(3) 0.66012(19) 0.0818(11) Uani 1 1 d . . . . .
 H23A H 0.788060 0.305293 0.669886 0.123 Uiso 1 1 calc GR . . . .
 H23B H 0.648238 0.251410 0.676171 0.123 Uiso 1 1 calc GR . . . .
 H23C H 0.659659 0.363437 0.692183 0.123 Uiso 1 1 calc GR . . . .
 B1 B 0.5300(3) 0.6159(2) 0.7338(2) 0.0621(8) Uani 1 1 d . . . . .
 C25 C 0.6652(5) 0.2377(2) 0.5239(3) 0.0904(13) Uani 1 1 d . . . . .
 H25A H 0.621964 0.244181 0.467725 0.136 Uiso 1 1 calc GR . . . .
 H25B H 0.624130 0.184488 0.550012 0.136 Uiso 1 1 calc GR . . . .
 H25C H 0.762191 0.225829 0.524204 0.136 Uiso 1 1 calc GR . . . .
 F0AA F 0.4934(3) 0.5400(3) 0.6839(3) 0.1000(17) Uani 0.826(7) 1 d . U P A 1
 F5 F 0.648(3) 0.654(3) 0.729(2) 0.138(13) Uani 0.174(7) 1 d . U P A 2
 F1AA F 0.5063(3) 0.5981(3) 0.81181(19) 0.0986(12) Uani 0.826(7) 1 d . U P A 1
 F6 F 0.4672(19) 0.6657(14) 0.7689(18) 0.130(10) Uani 0.174(7) 1 d . U P A 2

loop_
  _atom_site_aniso_label
  _atom_site_aniso_U_11
  _atom_site_aniso_U_22
  _atom_site_aniso_U_33
  _atom_site_aniso_U_23
  _atom_site_aniso_U_13
  _atom_site_aniso_U_12
 F3 0.0575(16) 0.123(3) 0.084(2) -0.045(2) 0.0259(15) -0.0238(18)
 C7 0.0312(9) 0.0370(10) 0.0441(11) 0.0007(8) 0.0033(8) 0.0040(8)
 C14 0.0373(10) 0.0354(10) 0.0453(11) 0.0012(9) 0.0047(8) 0.0006(8)
 C13 0.0298(9) 0.0388(10) 0.0450(11) 0.0004(8) 0.0038(8) 0.0034(8)
 F4 0.076(8) 0.19(2) 0.070(8) -0.024(11) -0.018(6) -0.024(11)
 C6 0.0355(10) 0.0390(11) 0.0435(11) 0.0006(9) 0.0029(8) 0.0036(8)
 C8 0.0369(10) 0.0383(10) 0.0439(11) 0.0007(9) 0.0045(8) 0.0024(8)
 C12 0.0322(10) 0.0368(10) 0.0468(12) 0.0006(8) 0.0029(8) 0.0021(8)
 C3 0.0328(10) 0.0429(11) 0.0474(12) 0.0036(9) 0.0047(8) 0.0015(8)
 C5 0.0308(9) 0.0421(11) 0.0443(11) 0.0026(9) 0.0012(8) 0.0041(8)
 C4 0.0375(10) 0.0417(11) 0.0447(11) 0.0057(9) 0.0051(8) -0.0014(8)
 C9 0.0331(10) 0.0405(11) 0.0433(11) 0.0059(9) 0.0072(8) 0.0057(8)
 C22 0.0369(10) 0.0383(11) 0.0467(11) 0.0008(9) 0.0081(8) -0.0004(8)
 C1 0.0320(10) 0.0362(10) 0.0500(12) 0.0024(9) 0.0017(8) -0.0006(8)
 C10 0.0424(11) 0.0428(11) 0.0425(11) 0.0033(9) 0.0106(9) 0.0009(9)
 F1 0.173(18) 0.089(11) 0.139(16) 0.054(11) -0.009(13) -0.040(10)
 F2 0.122(2) 0.0629(16) 0.106(2) -0.0190(16) -0.0068(19) 0.0156(14)
 C2 0.0365(10) 0.0401(11) 0.0478(12) 0.0032(9) 0.0059(8) -0.0008(8)
 C11 0.0411(11) 0.0416(11) 0.0435(11) 0.0039(9) 0.0081(9) 0.0019(9)
 C15 0.0499(12) 0.0352(11) 0.0515(13) -0.0004(9) 0.0025(10) -0.0028(9)
 C18 0.0432(12) 0.0500(13) 0.0429(12) 0.0042(9) 0.0051(9) -0.0017(9)
 C19 0.0584(14) 0.0503(13) 0.0431(12) -0.0015(10) 0.0076(10) 0.0031(11)
 C17 0.0531(13) 0.0435(12) 0.0484(13) 0.0023(10) 0.0010(10) -0.0002(10)
 C16 0.0481(13) 0.0460(12) 0.0624(15) -0.0043(11) 0.0142(11) 0.0043(10)
 C24 0.0363(13) 0.0554(16) 0.128(3) 0.0208(17) 0.0054(14) -0.0061(11)
 C21 0.098(2) 0.0536(15) 0.0502(14) 0.0051(12) -0.0049(14) 0.0061(15)
 C20 0.0595(17) 0.105(3) 0.0672(18) -0.0264(17) 0.0274(14) -0.0269(17)
 C23 0.100(2) 0.080(2) 0.0602(17) 0.0324(16) -0.0105(16) -0.0437(19)
 B1 0.0569(17) 0.0579(18) 0.075(2) -0.0233(16) 0.0203(15) -0.0101(14)
 C25 0.138(3) 0.0380(14) 0.112(3) -0.0045(15) 0.081(3) -0.0127(16)
 F0AA 0.0589(14) 0.083(2) 0.157(4) -0.070(3) 0.0077(18) 0.0016(14)
 F5 0.13(2) 0.16(2) 0.128(18) 0.019(14) 0.045(15) -0.108(18)
 F1AA 0.117(2) 0.093(2) 0.099(2) 0.0093(17) 0.0643(17) 0.0126(17)
 F6 0.092(11) 0.104(14) 0.21(3) -0.053(18) 0.073(15) -0.001(10)

_geom_special_details
;
 All esds (except the esd in the dihedral angle between two l.s. planes)
 are estimated using the full covariance matrix.  The cell esds are taken
 into account individually in the estimation of esds in distances, angles
 and torsion angles; correlations between esds in cell parameters are only
 used when they are defined by crystal symmetry.  An approximate (isotropic)
 treatment of cell esds is used for estimating esds involving l.s. planes.
;
loop_
  _geom_bond_atom_site_label_1
  _geom_bond_atom_site_label_2
  _geom_bond_distance
  _geom_bond_site_symmetry_2
  _geom_bond_publ_flag
 F3 B1 1.373(6) . ?
 C7 C13 1.408(3) . ?
 C7 C6 1.446(3) . ?
 C7 C8 1.402(3) . ?
 C14 C1 1.516(3) . ?
 C14 C15 1.530(3) . ?
 C14 C17 1.539(3) . ?
 C14 C16 1.542(3) . ?
 C13 C12 1.427(3) . ?
 C13 C3 1.423(3) . ?
 F4 B1 1.323(14) . ?
 C6 C5 1.360(3) . ?
 C8 C9 1.396(3) . ?
 C12 C1 1.488(3) . ?
 C12 C11 1.377(3) . ?
 C3 C4 1.360(3) . ?
 C3 C2 1.448(3) . ?
 C5 C4 1.439(3) . ?
 C5 C18 1.522(3) . ?
 C9 C22 1.545(3) . ?
 C9 C10 1.400(3) . ?
 C22 C24 1.523(3) . ?
 C22 C23 1.519(4) . ?
 C22 C25 1.525(4) . ?
 C1 C2 1.366(3) . ?
 C10 C11 1.407(3) . ?
 F1 B1 1.395(15) . ?
 F2 B1 1.397(5) . ?
 C18 C19 1.532(4) . ?
 C18 C21 1.538(4) . ?
 C18 C20 1.528(4) . ?
 B1 F0AA 1.373(4) . ?
 B1 F5 1.31(2) . ?
 B1 F1AA 1.367(5) . ?
 B1 F6 1.146(14) . ?

loop_
  _geom_angle_atom_site_label_1
  _geom_angle_atom_site_label_2
  _geom_angle_atom_site_label_3
  _geom_angle
  _geom_angle_site_symmetry_1
  _geom_angle_site_symmetry_3
  _geom_angle_publ_flag
 C13 C7 C6 116.24(19) . . ?
 C8 C7 C13 127.0(2) . . ?
 C8 C7 C6 116.71(19) . . ?
 C1 C14 C15 109.98(18) . . ?
 C1 C14 C17 110.71(18) . . ?
 C1 C14 C16 110.40(18) . . ?
 C15 C14 C17 108.11(18) . . ?
 C15 C14 C16 108.06(18) . . ?
 C17 C14 C16 109.52(19) . . ?
 C7 C13 C12 131.1(2) . . ?
 C7 C13 C3 121.0(2) . . ?
 C3 C13 C12 107.73(19) . . ?
 C5 C6 C7 122.9(2) . . ?
 C9 C8 C7 131.0(2) . . ?
 C13 C12 C1 107.71(19) . . ?
 C11 C12 C13 124.9(2) . . ?
 C11 C12 C1 127.3(2) . . ?
 C13 C3 C2 107.36(19) . . ?
 C4 C3 C13 120.5(2) . . ?
 C4 C3 C2 132.1(2) . . ?
 C6 C5 C4 118.8(2) . . ?
 C6 C5 C18 123.2(2) . . ?
 C4 C5 C18 118.03(19) . . ?
 C3 C4 C5 120.5(2) . . ?
 C8 C9 C22 118.77(19) . . ?
 C8 C9 C10 124.1(2) . . ?
 C10 C9 C22 117.03(18) . . ?
 C24 C22 C9 106.13(19) . . ?
 C24 C22 C25 108.6(3) . . ?
 C23 C22 C9 111.48(19) . . ?
 C23 C22 C24 109.9(3) . . ?
 C23 C22 C25 108.2(3) . . ?
 C25 C22 C9 112.53(19) . . ?
 C12 C1 C14 127.52(19) . . ?
 C2 C1 C14 125.82(19) . . ?
 C2 C1 C12 106.59(19) . . ?
 C9 C10 C11 132.7(2) . . ?
 C1 C2 C3 110.60(19) . . ?
 C12 C11 C10 129.1(2) . . ?
 C5 C18 C19 112.67(19) . . ?
 C5 C18 C21 108.3(2) . . ?
 C5 C18 C20 109.2(2) . . ?
 C19 C18 C21 107.1(2) . . ?
 C20 C18 C19 108.3(2) . . ?
 C20 C18 C21 111.3(3) . . ?
 F3 B1 F2 115.4(4) . . ?
 F4 B1 F1 97.1(15) . . ?
 F0AA B1 F3 108.8(3) . . ?
 F0AA B1 F2 107.0(3) . . ?
 F5 B1 F4 92.7(17) . . ?
 F5 B1 F1 125(2) . . ?
 F1AA B1 F3 107.8(4) . . ?
 F1AA B1 F2 106.4(3) . . ?
 F1AA B1 F0AA 111.4(4) . . ?
 F6 B1 F4 120.6(19) . . ?
 F6 B1 F1 111.4(16) . . ?
 F6 B1 F5 109(2) . . ?

_shelx_res_file
;
TITL cation_autored_a.res in P2(1)/n
    cation_autored.res
    created by SHELXL-2018/3 at 21:34:31 on 12-Feb-2025
REM Old TITL cation_autored in P2(1)/n
REM SHELXT solution in P2(1)/n: R1 0.253, Rweak 0.047, Alpha 0.040
REM <I/s> 0.369 for 198 systematic absences, Orientation as input
REM Formula found by SHELXT: C25 B F4
CELL 1.54184 9.9572 14.0723 16.5849 90 97.305 90
ZERR 4 0.0003 0.0005 0.0006 0 0.003 0
LATT 1
SYMM 0.5-X,0.5+Y,0.5-Z
SFAC C H B F
UNIT 100 132 4 16
SIMU 0.04 0.08 1.7 F3 F4 F1 F2
SIMU 0.04 0.08 1.7 F0AA F5 F1AA F6
SIMU 0.04 0.08 1.7 F2 F6 F1AA F1 F0AA F4 F3 F5
RIGU F4 F2 F3 F1
RIGU F0AA F1AA F6 F5
RIGU F5 F3 F0AA F4 F1 F1AA F6 F2
ISOR F4 F2 F3 F1
ISOR F0AA F5 F6 F1AA
ISOR F5 F3 F4 F0AA F1 F1AA F6 F2

L.S. 18
PLAN  20
SIZE 0.12 0.16 0.19
TEMP -150.15
BOND
list 4
fmap 2 53
acta
REM <olex2.extras>
REM <HklSrc "%.\\cation_autored.hkl">
REM </olex2.extras>

WGHT    0.145300    0.962800
FVAR       0.49100   0.82645
PART 1
F3    4    0.666189    0.632085    0.734901    21.00000    0.05747    0.12303 =
         0.08423   -0.04514    0.02592   -0.02380

PART 0
C7    1    0.813428    0.480944    0.414363    11.00000    0.03118    0.03696 =
         0.04405    0.00068    0.00331    0.00402
C14   1    0.902183    0.800651    0.566611    11.00000    0.03730    0.03543 =
         0.04531    0.00119    0.00468    0.00063
C13   1    0.854852    0.573058    0.439765    11.00000    0.02982    0.03878 =
         0.04505    0.00037    0.00380    0.00336

PART 2
F4    4    0.502755    0.607296    0.654000   -21.00000    0.07603    0.19393 =
         0.07011   -0.02377   -0.01829   -0.02369

PART 0
C6    1    0.829882    0.456117    0.331555    11.00000    0.03548    0.03901 =
         0.04348    0.00065    0.00291    0.00357
AFIX  43
H6    2    0.803141    0.394497    0.312371    11.00000   -1.20000
AFIX   0
C8    1    0.753300    0.412401    0.459601    11.00000    0.03686    0.03835 =
         0.04393    0.00067    0.00445    0.00245
AFIX  43
H8    2    0.729792    0.354952    0.431179    11.00000   -1.20000
AFIX   0
C12   1    0.848843    0.621510    0.514828    11.00000    0.03220    0.03681 =
         0.04681    0.00060    0.00290    0.00213
C3    1    0.905737    0.637999    0.385315    11.00000    0.03276    0.04288 =
         0.04736    0.00363    0.00471    0.00153
C5    1    0.881926    0.517054    0.279934    11.00000    0.03080    0.04210 =
         0.04432    0.00260    0.00116    0.00410
C4    1    0.919267    0.611298    0.307973    11.00000    0.03748    0.04168 =
         0.04468    0.00574    0.00506   -0.00141
AFIX  43
H4    2    0.953628    0.655197    0.272191    11.00000   -1.20000
AFIX   0
C9    1    0.722100    0.414215    0.539304    11.00000    0.03306    0.04054 =
         0.04334    0.00587    0.00722    0.00570
C22   1    0.645258    0.329092    0.570411    11.00000    0.03687    0.03829 =
         0.04667    0.00084    0.00810   -0.00044
C1    1    0.896799    0.720507    0.505211    11.00000    0.03202    0.03620 =
         0.05003    0.00236    0.00169   -0.00063
C10   1    0.748802    0.491346    0.592224    11.00000    0.04236    0.04276 =
         0.04253    0.00330    0.01063    0.00094
AFIX  43
H10   2    0.724843    0.480279    0.645070    11.00000   -1.20000
AFIX   0

PART 2
F1    4    0.509412    0.520954    0.753000   -21.00000    0.17266    0.08882 =
         0.13865    0.05386   -0.00861   -0.04041
PART 0
PART 1
F2    4    0.445674    0.691567    0.706057    21.00000    0.12157    0.06292 =
         0.10604   -0.01898   -0.00680    0.01555

PART 0
C2    1    0.929720    0.727388    0.427913    11.00000    0.03653    0.04012 =
         0.04783    0.00324    0.00587   -0.00075
AFIX  43
H2    2    0.963647    0.783116    0.405264    11.00000   -1.20000
AFIX   0
C11   1    0.804130    0.582042    0.582586    11.00000    0.04108    0.04156 =
         0.04351    0.00391    0.00805    0.00190
AFIX  43
H11   2    0.811697    0.621582    0.629372    11.00000   -1.20000
AFIX   0
C15   1    0.952419    0.891767    0.529925    11.00000    0.04989    0.03519 =
         0.05148   -0.00041    0.00249   -0.00285
AFIX 137
H15A  2    1.043004    0.881069    0.514494    11.00000   -1.50000
H15B  2    0.956238    0.943075    0.570106    11.00000   -1.50000
H15C  2    0.890187    0.909507    0.481681    11.00000   -1.50000
AFIX   0
C18   1    0.897842    0.491762    0.192459    11.00000    0.04321    0.05000 =
         0.04289    0.00424    0.00512   -0.00169
C19   1    0.854687    0.389481    0.170581    11.00000    0.05836    0.05030 =
         0.04310   -0.00146    0.00763    0.00311
AFIX 137
H19A  2    0.909935    0.345291    0.206474    11.00000   -1.50000
H19B  2    0.867496    0.376633    0.113987    11.00000   -1.50000
H19C  2    0.759032    0.381109    0.177293    11.00000   -1.50000
AFIX   0
C17   1    1.000023    0.776254    0.643265    11.00000    0.05313    0.04350 =
         0.04844    0.00234    0.00097   -0.00024
AFIX 137
H17A  2    0.967075    0.719894    0.669381    11.00000   -1.50000
H17B  2    1.005085    0.829947    0.681161    11.00000   -1.50000
H17C  2    1.090215    0.763384    0.628068    11.00000   -1.50000
AFIX   0
C16   1    0.759933    0.820110    0.590366    11.00000    0.04810    0.04596 =
         0.06245   -0.00431    0.01419    0.00426
AFIX 137
H16A  2    0.697976    0.836491    0.541623    11.00000   -1.50000
H16B  2    0.764604    0.873044    0.629018    11.00000   -1.50000
H16C  2    0.726826    0.763162    0.615551    11.00000   -1.50000
AFIX   0
C24   1    0.495792    0.355517    0.556906    11.00000    0.03625    0.05536 =
         0.12835    0.02077    0.00536   -0.00612
AFIX 137
H24A  2    0.481930    0.415180    0.585184    11.00000   -1.50000
H24B  2    0.442527    0.304969    0.578253    11.00000   -1.50000
H24C  2    0.466725    0.363410    0.498587    11.00000   -1.50000
AFIX   0
C21   1    0.805540    0.557690    0.135879    11.00000    0.09821    0.05358 =
         0.05018    0.00508   -0.00491    0.00613
AFIX 137
H21A  2    0.711418    0.549346    0.146011    11.00000   -1.50000
H21B  2    0.813511    0.541839    0.079145    11.00000   -1.50000
H21C  2    0.832891    0.623884    0.146438    11.00000   -1.50000
AFIX   0
C20   1    1.046150    0.503443    0.179540    11.00000    0.05950    0.10498 =
         0.06723   -0.02643    0.02741   -0.02689
AFIX 137
H20A  2    1.073883    0.569593    0.189929    11.00000   -1.50000
H20B  2    1.057076    0.486643    0.123400    11.00000   -1.50000
H20C  2    1.102622    0.461585    0.217006    11.00000   -1.50000
AFIX   0
C23   1    0.689201    0.310675    0.660118    11.00000    0.09997    0.07981 =
         0.06024    0.03241   -0.01051   -0.04365
AFIX 137
H23A  2    0.788060    0.305293    0.669886    11.00000   -1.50000
H23B  2    0.648238    0.251410    0.676171    11.00000   -1.50000
H23C  2    0.659659    0.363437    0.692183    11.00000   -1.50000
AFIX   0

B1    3    0.529967    0.615901    0.733815    11.00000    0.05691    0.05792 =
         0.07465   -0.02332    0.02031   -0.01012
C25   1    0.665164    0.237738    0.523937    11.00000    0.13791    0.03804 =
         0.11196   -0.00451    0.08056   -0.01268
AFIX 137
H25A  2    0.621964    0.244181    0.467725    11.00000   -1.50000
H25B  2    0.624130    0.184488    0.550012    11.00000   -1.50000
H25C  2    0.762191    0.225829    0.524204    11.00000   -1.50000
AFIX   0

PART 1
F0AA  4    0.493384    0.539956    0.683880    21.00000    0.05887    0.08305 =
         0.15652   -0.07048    0.00767    0.00161
PART 0
PART 2
F5    4    0.648141    0.654315    0.728847   -21.00000    0.12957    0.16407 =
         0.12844    0.01898    0.04464   -0.10842
PART 0
PART 1
F1AA  4    0.506342    0.598137    0.811807    21.00000    0.11665    0.09299 =
         0.09919    0.00934    0.06432    0.01258
PART 0
PART 2
F6    4    0.467239    0.665709    0.768923   -21.00000    0.09169    0.10398 =
         0.20752   -0.05342    0.07330   -0.00130
HKLF 4


REM  cation_autored_a.res in P2(1)/n
REM wR2 = 0.2325, GooF = S = 1.044, Restrained GooF = 1.036 for all data
REM R1 = 0.0790 for 3745 Fo > 4sig(Fo) and 0.0896 for all 4571 data
REM 317 parameters refined using 90 restraints

END

WGHT      0.1453      0.9627

REM Highest difference peak  0.488,  deepest hole -0.245,  1-sigma level  0.069
Q1    1   0.8307  0.6529  0.5965  11.00000  0.05    0.49
Q2    1   0.8282  0.5422  0.4822  11.00000  0.05    0.47
Q3    1   0.8750  0.6858  0.5448  11.00000  0.05    0.47
Q4    1   0.5276  0.7254  0.7068  11.00000  0.05    0.46
Q5    1   0.7829  0.5368  0.5551  11.00000  0.05    0.42
Q6    1   0.8781  0.6621  0.4628  11.00000  0.05    0.36
Q7    1   0.5880  0.6019  0.8422  11.00000  0.05    0.35
Q8    1   0.8989  0.5772  0.3389  11.00000  0.05    0.35
Q9    1   0.8706  0.5329  0.2252  11.00000  0.05    0.34
Q10   1   0.8881  0.7588  0.5364  11.00000  0.05    0.33
Q11   1   0.5143  0.5609  0.7809  11.00000  0.05    0.31
Q12   1   0.7868  0.6011  0.1765  11.00000  0.05    0.29
Q13   1   0.9114  0.6818  0.3954  11.00000  0.05    0.29
Q14   1   0.8833  0.5573  0.3085  11.00000  0.05    0.28
Q15   1   0.8913  0.6505  0.3399  11.00000  0.05    0.28
Q16   1   0.7013  0.3772  0.5527  11.00000  0.05    0.28
Q17   1   1.0423  0.5603  0.2071  11.00000  0.05    0.27
Q18   1   0.5307  0.6462  0.7864  11.00000  0.05    0.27
Q19   1   0.7207  0.4536  0.5635  11.00000  0.05    0.27
Q20   1   0.6436  0.5633  0.7574  11.00000  0.05    0.27
;
_shelx_res_checksum                7049
_shelx_hkl_file
;
   0   0  -2   16.87    1.11
   0   0  -3   -0.05    0.47
   0   0  -4   20.76    1.54
   0   0  -5    4.40    0.74
   0   0  -6   63.01    4.00
   0   0  -7    0.29    0.80
   0   0  -8 1438.56   79.44
   0   0  -9   -1.17    1.12
   0   0 -10   10.74    1.72
   0   0 -12   73.04    4.32
   0   0 -12   63.72    5.41
   0   0 -13   -0.17    0.69
   0   0 -13    0.16    1.31
   0   0 -14    0.56    0.76
   0   0 -14    1.90    1.41
   0   0 -15   -0.29    0.82
   0   0 -16    0.14    0.81
   0   0 -17   -0.17    0.79
   0   0 -18    5.09    0.84
   0   0 -19    0.17    0.57
   0   0 -20    5.52    0.52
   0   1  -1 2962.68  168.54
   0  -1  -1 3205.69  168.54
   0   1  -2    0.97    0.34
   0  -1  -2    2.27    0.37
   0  -1  -3  293.14   16.12
   0   1  -3  287.44   16.11
   0   1  -4   47.64    3.00
   0  -1  -4   48.60    3.00
   0   1  -5   71.38    4.41
   0  -1  -5   73.96    4.42
   0   1  -6   14.99    1.43
   0   1  -7  810.70   45.00
   0   1  -8   19.84    2.01
   0   1  -9   14.20    1.86
   0   1  10  221.79   11.78
   0  -1  10  209.12   11.76
   0  -1  11    8.47    0.91
   0   1  11    7.98    0.91
   0  -1 -12   11.08    1.06
   0  -1  12    9.81    1.04
   0   1 -12    9.55    1.05
   0   1  12    9.88    1.04
   0   1 -12    7.65    1.80
   0  -1 -12    8.28    1.85
   0   1 -13   72.62    4.60
   0  -1 -13   74.83    5.69
   0  -1 -13   71.16    4.60
   0   1 -13   72.86    5.67
   0   1  13   87.09    4.65
   0  -1  13   77.90    4.61
   0  -1  14   37.91    2.56
   0   1 -14   33.88    3.52
   0   1  14   41.43    2.60
   0  -1 -14   36.70    2.60
   0   1 -14   35.73    2.57
   0  -1 -14   40.56    3.72
   0   1 -15   26.95    2.04
   0  -1  15   28.20    2.04
   0   1  15   25.33    2.01
   0   1  16   11.80    1.29
   0   1 -16   12.01    1.30
   0  -1  16   12.07    1.27
   0   1 -17    0.35    0.77
   0   1 -18    0.99    0.69
   0   1 -19    2.94    0.51
   0   1 -19    3.44    0.66
   0  -1  19    2.63    0.50
   0  -1 -20    4.79    0.52
   0  -2   0  458.41   24.59
   0  -2   0  437.20   24.59
   0   2  -1  368.85   21.58
   0  -2  -1  415.88   21.58
   0  -2   1  403.92   21.67
   0  -2  -2 1642.37   83.23
   0   2  -2 1414.18   83.21
   0   2  -3 4070.40  233.42
   0  -2  -3 4484.84  233.44
   0   2  -4   78.06    4.63
   0  -2  -4   78.61    4.63
   0  -2  -5   13.75    1.27
   0   2  -5   14.43    1.28
   0   2  -6    7.19    1.07
   0  -2  -6    9.48    1.13
   0   2  -7    2.86    0.97
   0  -2  -7    2.51    0.89
   0  -2  -8  205.00   11.86
   0   2  -8  196.36   11.83
   0  -2  -9    0.21    1.03
   0   2  -9    0.76    1.00
   0  -2  10   31.05    2.08
   0  -2 -10   27.36    2.84
   0   2 -10   26.00    2.80
   0  -2  11    1.32    0.64
   0   2  11    2.11    0.62
   0   2 -11   -0.77    1.39
   0  -2 -11   -0.15    1.40
   0  -2 -12    0.63    0.62
   0   2  12    2.40    0.70
   0   2 -12    0.99    0.66
   0  -2  12    0.58    0.61
   0  -2 -12    1.21    0.65
   0   2 -12   -0.15    1.41
   0  -2 -12   -0.15    1.29
   0   2  13  132.39    7.06
   0  -2 -13  126.00    8.21
   0   2 -13  124.81    8.19
   0   2 -13  112.56    7.03
   0  -2  13  120.52    7.02
   0  -2 -13  117.31    7.04
   0   2  14   82.04    4.70
   0  -2  14   75.15    4.66
   0   2 -14   75.02    4.69
   0  -2 -14   73.96    5.82
   0   2 -14   72.17    5.78
   0  -2 -14   79.30    4.72
   0  -2 -15    3.43    0.90
   0  -2  15    3.19    0.89
   0   2 -15    3.04    0.91
   0   2  15    2.73    0.89
   0  -2 -16    7.58    1.08
   0   2 -16    7.61    1.09
   0  -2 -17    2.53    0.82
   0   2 -17    2.05    0.80
   0   2 -18    3.24    0.60
   0  -2 -18    4.15    0.77
   0   2 -18    3.96    0.78
   0  -2  18    3.83    0.70
   0   2 -19    0.07    0.37
   0  -2 -19    0.37    0.52
   0   2 -19    0.35    0.54
   0  -2  19    1.17    0.46
   0  -2 -20    0.47    0.38
   0  -3   0    0.60    0.47
   0  -3   0   -0.11    0.41
   0  -3  -1   24.43    1.67
   0  -3   1   27.81    1.71
   0   3   1   26.17    1.57
   0   3  -1   25.88    1.50
   0   3  -2    3.80    0.55
   0  -3  -2    9.28    0.65
   0  -3  -3   46.76    2.78
   0   3  -3   44.68    2.78
   0   3  -4  401.39   23.89
   0  -3  -4  463.92   23.93
   0   3  -5  527.83   31.28
   0  -3  -5  605.93   31.34
   0  -3  -6   27.02    2.00
   0   3  -6   21.87    1.94
   0  -3  -7    0.68    0.85
   0   3  -7   -0.08    0.81
   0  -3  -8   50.37    3.55
   0   3  -8   46.13    3.52
   0  -3  -9   26.11    2.33
   0   3  -9   17.68    2.13
   0   3  10   18.64    1.29
   0  -3  10   15.61    1.22
   0  -3 -10   14.28    2.00
   0   3  11   25.18    1.63
   0  -3  11   22.01    1.60
   0  -3 -11   22.08    1.62
   0  -3 -11   17.66    2.38
   0   3 -11   18.30    2.41
   0  -3 -11   21.37    1.63
   0   3 -12    2.94    1.56
   0  -3 -12    3.76    1.57
   0   3 -12    5.00    0.89
   0   3  12    9.88    0.97
   0  -3 -12    6.44    0.89
   0  -3  12    7.28    0.92
   0  -3 -12    7.38    0.92
   0  -3  13   10.20    1.08
   0   3 -13    7.95    1.06
   0  -3 -13   10.72    1.15
   0   3  13   11.00    1.17
   0  -3 -13    9.69    1.89
   0   3 -13    8.74    1.88
   0  -3 -13    9.58    1.13
   0  -3 -14  126.74    7.29
   0   3  14  138.16    7.30
   0   3 -14  120.51    7.28
   0  -3  14  120.26    7.23
   0  -3 -14  119.87    8.43
   0   3 -14  112.87    8.36
   0   3 -15   29.53    2.20
   0  -3 -15   32.53    2.24
   0  -3  15   28.72    2.14
   0   3  15   32.25    2.20
   0  -3 -16    2.26    0.82
   0   3 -16    2.69    0.80
   0  -3 -17   26.09    1.81
   0   3 -17   26.70    1.82
   0   3 -17   21.15    1.60
   0  -3 -18    0.74    0.63
   0   3 -18   -0.19    0.59
   0  -3  18    0.82    0.61
   0  -3  19    0.23    0.46
   0  -3 -20    2.75    0.43
   0  -4   0  351.70   19.49
   0  -4  -1  585.25   32.32
   0  -4   1  593.29   32.37
   0  -4  -1  582.60   32.33
   0  -4   2    8.70    0.95
   0   4  -2    7.16    0.68
   0   4  -3  632.27   39.05
   0  -4  -3  807.77   39.12
   0   4  -4  285.97   17.42
   0  -4  -4  343.38   17.48
   0  -4  -5   98.17    5.63
   0   4  -5   88.96    5.59
   0   4  -6    0.13    0.70
   0  -4  -6    0.25    0.71
   0  -4  -7   25.69    2.17
   0   4  -7   23.22    2.13
   0   4  -8    9.17    1.43
   0  -4  -8    7.66    1.39
   0  -4  -9  172.29    9.86
   0   4  -9  147.35    9.73
   0   4 -10   69.99    4.95
   0  -4  10   61.50    4.06
   0   4 -10   56.50    4.90
   0  -4 -10   66.17    4.98
   0  -4 -11  244.88   13.55
   0  -4 -11  285.41   14.60
   0  -4 -11  253.64   13.51
   0  -4  11  228.92   13.45
   0   4 -11  199.35   13.45
   0   4 -11  235.81   14.40
   0   4  11  298.30   13.56
   0  -4 -11  228.64   13.55
   0  -4 -12   27.10    2.00
   0   4  12   31.05    1.97
   0  -4  12   26.20    1.89
   0  -4 -12   28.85    1.95
   0   4 -12   24.26    2.74
   0   4 -12   24.91    1.92
   0  -4 -12   30.43    2.89
   0  -4 -12   26.44    1.98
   0   4 -13   64.58    5.49
   0  -4  13   71.09    4.45
   0   4  13   85.68    4.53
   0   4 -13   70.40    4.50
   0  -4 -13   76.52    4.52
   0  -4 -13   71.31    5.59
   0  -4 -13   73.11    4.55
   0  -4  14   78.08    5.02
   0  -4 -14   89.33    5.11
   0   4 -14   71.79    5.03
   0   4 -15    1.14    0.76
   0  -4 -15    1.46    0.74
   0   4 -16    0.20    0.70
   0  -4 -16    0.04    0.70
   0   4 -17   -0.71    0.66
   0  -4 -17    0.11    0.62
   0  -4  17   -0.22    0.73
   0   4 -18    1.37    0.56
   0  -4 -18    1.43    0.55
   0  -4  18    1.05    0.61
   0  -4 -19    0.60    0.34
   0  -4  19    0.80    0.45
   0  -4 -20    0.58    0.30
   0  -5   0    0.48    0.44
   0  -5  -1   53.31    3.43
   0  -5  -1   57.26    3.44
   0  -5   1   59.10    3.50
   0  -5   2  684.93   28.96
   0  -5  -2  687.35   28.86
   0  -5  -2  652.27   28.48
   0  -5  -3  357.07   18.00
   0   5   3  323.90   17.81
   0  -5  -3  378.16   17.78
   0   5   4  183.02    9.58
   0   5  -4  156.22    9.49
   0   5  -5   75.99    5.35
   0  -5  -5  107.59    5.50
   0   5  -6  249.61   15.76
   0  -5  -6  310.73   15.87
   0   5  -7    2.51    0.98
   0  -5  -7    3.53    0.93
   0  -5  -8   81.41    5.28
   0   5  -8   77.64    5.15
   0   5   9   26.59    1.74
   0  -5  -9   28.13    2.43
   0   5  -9   25.90    2.42
   0   5  10  170.96    8.06
   0  -5 -10  167.81    8.98
   0  -5  10  119.17    7.95
   0   5 -10  129.60    8.75
   0  -5 -10  137.93    8.10
   0  -5 -10  144.27    8.09
   0  -5 -11   45.54    2.86
   0  -5 -11   44.76    2.77
   0  -5 -11   50.13    3.71
   0  -5  11   40.30    2.70
   0   5  11   54.65    2.80
   0   5 -11   39.29    3.55
   0   5 -11   35.83    2.72
   0  -5 -12    4.19    0.87
   0   5 -12    3.61    1.41
   0  -5 -12    5.49    1.51
   0  -5  12    3.47    0.72
   0   5  12    4.82    0.76
   0  -5 -12    4.25    0.75
   0   5 -12    3.43    0.75
   0   5  13   50.87    2.84
   0   5 -13   38.88    2.78
   0  -5  13   39.61    2.74
   0  -5 -13   42.70    3.77
   0   5 -13   41.51    3.71
   0  -5 -13   46.79    2.84
   0  -5 -14    5.32    0.86
   0   5 -14    5.13    0.88
   0  -5 -15    1.69    0.71
   0   5 -15    3.65    0.79
   0   5 -16    0.83    0.61
   0  -5 -16    1.57    0.66
   0  -5  16    1.08    0.82
   0  -5 -17    2.12    0.59
   0   5 -17    1.95    0.58
   0  -5  17    2.35    0.76
   0  -5  18   -0.14    0.58
   0  -5 -18   -0.47    0.39
   0  -5  19    2.97    0.48
   0  -5 -19    2.33    0.38
   0  -6   0    3.28    0.71
   0  -6  -1   95.15    5.45
   0  -6   1   88.58    5.45
   0  -6  -1   89.35    5.40
   0  -6  -2  748.31   41.40
   0  -6  -2  752.33   41.43
   0  -6  -3   36.58    2.51
   0  -6  -4   49.46    3.14
   0   6   4   41.32    2.88
   0  -6  -4   49.96    2.87
   0   6   5   14.65    1.32
   0  -6  -5   15.44    1.48
   0  -6  -5   16.29    1.33
   0   6   6  487.65   24.86
   0  -6  -6  517.32   24.83
   0   6   7  133.31    7.67
   0  -6  -7  143.07    7.68
   0  -6  -8   15.72    1.52
   0   6  -8    8.44    1.32
   0   6  -9   49.97    3.93
   0  -6  -9   55.21    3.45
   0  -6 -10  194.73   10.93
   0  -6 -10  180.45   10.94
   0  -6 -11  163.29    8.54
   0  -6 -11  174.89    9.43
   0  -6 -11  160.89    8.58
   0  -6 -12   14.75    1.34
   0  -6 -12   13.68    1.20
   0  -6  12   12.08    1.13
   0  -6 -12   14.41    1.39
   0  -6 -13   19.13    1.49
   0  -6 -14    7.84    0.89
   0  -6  14    6.84    1.10
   0  -6 -15   27.85    1.91
   0   6 -15   25.07    1.89
   0  -6  15   31.56    2.04
   0   6 -16    3.34    0.61
   0  -6 -16    1.74    0.59
   0  -6  16    2.47    0.84
   0  -6 -17    0.08    0.42
   0  -6  17    0.82    0.68
   0  -6 -18    1.84    0.43
   0  -6  18    4.04    0.61
   0  -6  19    4.27    0.48
   0  -7   0    0.05    0.55
   0  -7   1    7.97    1.04
   0  -7  -1    6.18    0.89
   0  -7  -2  348.65   19.14
   0  -7  -2  333.14   19.17
   0  -7  -3   22.86    1.81
   0  -7  -3   24.56    1.88
   0  -7  -4  212.47   12.50
   0  -7  -4  228.04   12.61
   0  -7  -5  187.30   10.90
   0  -7  -6   19.69    1.81
   0  -7  -7    2.55    0.85
   0  -7  -8    4.34    0.66
   0  -7   8    3.97    0.76
   0  -7  -8    5.71    1.10
   0  -7  -9  224.04   12.41
   0  -7  -9  210.27   13.02
   0  -7 -10  187.08   10.69
   0  -7 -10  192.45   11.42
   0  -7 -11   44.51    2.99
   0  -7 -11   45.33    2.94
   0  -7 -12   27.37    2.09
   0  -7 -12   28.39    2.07
   0  -7 -13   18.37    1.68
   0  -7  13   20.55    1.67
   0  -7 -13   19.37    1.66
   0  -7 -14   11.53    1.10
   0  -7  14   12.26    1.28
   0  -7 -14   11.69    1.26
   0  -7 -15    0.93    0.57
   0  -7  15    1.14    0.86
   0  -7 -16    0.86    0.48
   0  -7  16    1.66    0.77
   0  -7 -17    1.16    0.44
   0  -7  17    2.68    0.67
   0  -7 -18   -0.02    0.29
   0  -7  18    0.85    0.48
   0  -8   0  173.69   10.13
   0  -8  -1    0.12    0.57
   0  -8  -2   32.35    2.35
   0  -8  -3    3.40    0.47
   0  -8  -3    3.37    0.71
   0  -8  -3    2.97    0.78
   0  -8  -4  121.03    7.23
   0  -8  -4  118.44    7.14
   0  -8  -5    6.02    0.99
   0  -8  -6   19.55    1.82
   0  -8  -7    8.29    1.19
   0  -8  -7    8.64    0.89
   0  -8   7    7.35    0.90
   0  -8  -7    8.19    0.80
   0  -8  -8   80.97    5.04
   0  -8   8   88.04    5.00
   0  -8  -8   82.27    4.99
   0  -8  -8   89.82    5.09
   0  -8  -9    0.77    0.71
   0  -8   9    0.45    0.77
   0  -8  -9    0.88    0.60
   0  -8 -10   87.37    5.12
   0  -8  10   84.25    5.07
   0  -8 -11    5.41    0.90
   0  -8 -12    0.80    0.73
   0  -8 -12    0.60    0.63
   0  -8 -12    0.16    0.75
   0  -8 -13   13.65    1.41
   0  -8 -13   14.64    1.28
   0  -8 -13   16.64    1.42
   0  -8 -14   32.17    2.15
   0  -8 -15    0.13    0.48
   0  -8  15    0.29    0.80
   0  -8 -16    0.27    0.41
   0  -8  16    0.31    0.69
   0  -8 -17    3.35    0.48
   0  -8  17    4.06    0.64
   0  -8  18    2.69    0.39
   0  -9   0    0.18    0.40
   0  -9  -1    2.30    0.72
   0  -9  -1    2.79    0.50
   0  -9  -2   13.53    1.03
   0  -9  -3   72.02    4.19
   0  -9  -4   50.98    3.05
   0  -9   5   42.70    2.79
   0  -9  -5   49.48    2.80
   0  -9  -5   44.33    2.88
   0  -9  -5   46.77    2.87
   0  -9  -6    2.23    0.58
   0  -9  -6    1.05    0.44
   0  -9   6    1.39    0.65
   0  -9  -7    9.21    0.94
   0  -9   7    7.66    0.96
   0  -9  -7    7.34    0.81
   0  -9  -8   55.23    3.43
   0  -9  -8   57.48    3.47
   0  -9  -8   50.37    3.33
   0  -9   8   56.35    3.37
   0  -9   9  235.17   13.37
   0  -9  -9  237.69   13.42
   0  -9  -9  243.11   13.49
   0  -9 -10    2.41    0.80
   0  -9 -10    1.95    0.69
   0  -9  10    1.88    0.88
   0  -9  11   -0.56    0.94
   0  -9 -11    0.40    0.66
   0  -9  12    3.32    0.97
   0  -9 -12    3.24    0.79
   0  -9 -13   16.97    1.35
   0  -9 -13   13.69    1.23
   0  -9 -13   14.56    1.41
   0  -9 -14    6.91    0.80
   0  -9 -15    4.94    0.64
   0  -9 -16    2.74    0.47
   0  -9  16    2.67    0.65
   0  -9 -17    4.45    0.47
   0  -9  17    5.51    0.54
   0 -10   0  242.42   13.97
   0 -10   0  259.14   14.00
   0 -10   1   12.72    1.13
   0 -10  -1   12.19    1.10
   0 -10  -1   13.78    1.16
   0 -10   1   14.02    1.13
   0 -10  -1   14.72    1.11
   0 -10  -2    3.50    0.63
   0 -10  -2    3.85    0.59
   0 -10   2    2.01    0.59
   0 -10  -2    1.09    0.53
   0 -10  -3    0.65    0.50
   0 -10  -3    1.20    0.49
   0 -10  -3    1.16    0.51
   0 -10   3    1.40    0.56
   0 -10   3    0.79    0.49
   0 -10  -3    0.41    0.40
   0 -10  -3    0.97    0.49
   0 -10  -4   25.87    1.77
   0 -10  -4   25.07    1.69
   0 -10   4   26.10    1.78
   0 -10   4   23.33    1.72
   0 -10  -4   26.36    1.72
   0 -10  -4   25.88    1.80
   0 -10  -4   24.28    1.76
   0 -10  -5   21.37    1.45
   0 -10  -5   19.88    1.52
   0 -10  -5   20.16    1.55
   0 -10   5   17.53    1.49
   0 -10   5   19.23    1.47
   0 -10   5   19.02    1.51
   0 -10  -5   23.21    1.48
   0 -10  -6   -0.22    0.50
   0 -10   6   -0.75    0.79
   0 -10   6   -0.63    0.64
   0 -10  -6   -0.03    0.43
   0 -10  -6   -0.17    0.53
   0 -10  -7   21.95    1.57
   0 -10  -7   22.58    1.70
   0 -10   7   22.75    1.66
   0 -10  -7   21.52    1.59
   0 -10  -8   54.85    3.29
   0 -10  -8   51.13    3.11
   0 -10  -8   54.59    3.20
   0 -10   8   48.20    3.15
   0 -10  -8   47.23    3.13
   0 -10  -8   49.34    3.23
   0 -10  -9    0.39    0.73
   0 -10  -9    0.34    0.51
   0 -10   9   -0.61    0.83
   0 -10  -9    0.08    0.62
   0 -10 -10   14.94    1.29
   0 -10  10   18.31    1.48
   0 -10 -10   17.63    1.42
   0 -10 -10   18.04    1.54
   0 -10 -11    6.61    1.00
   0 -10  11    6.72    1.04
   0 -10 -11    5.84    0.87
   0 -10 -11    6.55    0.77
   0 -10  12    1.88    0.89
   0 -10 -12    1.77    0.67
   0 -10 -12    0.63    0.49
   0 -10  13   26.85    1.83
   0 -10 -13   23.53    1.79
   0 -10 -15    0.64    0.40
   0 -10  15    0.69    0.50
   0 -10  16    4.15    0.53
   0 -10  16    4.39    0.53
   0 -11   0    0.12    0.42
   0 -11   0    0.44    0.48
   0 -11  -1   -0.08    0.55
   0 -11   1   -0.24    0.49
   0 -11   1    0.35    0.56
   0 -11   1   -0.22    0.41
   0 -11  -1   -0.07    0.49
   0 -11   1   -0.04    0.48
   0 -11  -1    0.19    0.41
   0 -11  -2    1.04    0.61
   0 -11  -2    2.20    0.57
   0 -11  -2    2.22    0.58
   0 -11   2    1.72    0.54
   0 -11   2    2.65    0.68
   0 -11  -2    1.43    0.49
   0 -11   2    1.61    0.54
   0 -11   2    1.64    0.49
   0 -11  -2    2.26    0.59
   0 -11  -3   11.94    0.99
   0 -11  -3   10.53    1.07
   0 -11  -3   12.00    1.01
   0 -11   3   12.15    1.11
   0 -11   3   11.11    1.04
   0 -11  -3   12.99    1.10
   0 -11  -3   12.54    1.10
   0 -11  -3   14.93    1.20
   0 -11  -4  146.08    8.74
   0 -11   4  160.03    8.83
   0 -11   4  147.64    8.77
   0 -11  -4  158.89    8.80
   0 -11  -4  160.83    8.89
   0 -11  -4  159.56    8.86
   0 -11  -5   30.08    2.14
   0 -11   5   34.30    2.26
   0 -11   5   33.92    2.22
   0 -11  -5   33.23    2.20
   0 -11  -5   36.51    2.33
   0 -11  -5   34.23    2.27
   0 -11  -6   51.56    3.31
   0 -11  -6   58.78    3.46
   0 -11   6   53.25    3.36
   0 -11   6   56.45    3.40
   0 -11  -6   53.52    3.33
   0 -11  -7    0.87    0.67
   0 -11  -7    0.76    0.55
   0 -11  -7   -0.70    0.68
   0 -11   7    0.30    0.60
   0 -11  -7   -0.18    0.52
   0 -11   7    1.04    0.68
   0 -11  -7   -0.26    0.54
   0 -11  -8    2.97    0.64
   0 -11   8    2.98    0.88
   0 -11   8    2.29    0.77
   0 -11  -8    2.39    0.63
   0 -11   8    1.91    0.69
   0 -11  -8    1.89    0.75
   0 -11  -9    0.44    0.51
   0 -11   9    0.12    0.68
   0 -11   9    0.33    0.80
   0 -11  -9    0.08    0.55
   0 -11  -9   -0.05    0.68
   0 -11 -10    4.45    0.69
   0 -11 -10    4.00    0.87
   0 -11 -10    4.14    0.74
   0 -11  10    5.56    0.89
   0 -11  10    4.95    0.95
   0 -11 -11   78.47    4.48
   0 -11  11   74.25    4.35
   0 -11 -11   69.48    4.34
   0 -11 -11   71.14    4.28
   0 -11 -12    3.72    0.66
   0 -11 -12    2.70    0.77
   0 -11  13   -0.65    0.57
   0 -11  14    0.98    0.47
   0 -11  15    1.02    0.41
   0 -11  15    0.96    0.39
   0 -11  16    1.85    0.33
   0 -12   0   -0.18    0.67
   0 -12  -1   22.32    1.74
   0 -12  -1   26.76    1.87
   0 -12   1   27.80    1.88
   0 -12   1   24.36    1.77
   0 -12  -1   27.51    1.85
   0 -12  -1   27.90    1.93
   0 -12   2   40.89    2.49
   0 -12   2   36.07    2.38
   0 -12   2   31.50    2.35
   0 -12  -2   38.55    2.48
   0 -12   2   39.84    2.48
   0 -12  -2   33.38    2.36
   0 -12  -2   41.40    2.56
   0 -12  -2   40.29    2.47
   0 -12  -3    1.42    0.62
   0 -12   3    2.07    0.70
   0 -12   3    2.50    0.62
   0 -12   3    1.45    0.52
   0 -12  -3    2.19    0.66
   0 -12   3    2.65    0.66
   0 -12  -3    2.05    0.71
   0 -12  -3    2.74    0.63
   0 -12  -4    0.26    0.58
   0 -12   4    0.55    0.55
   0 -12   4   -0.48    0.67
   0 -12  -4    0.61    0.42
   0 -12  -4   -0.08    0.56
   0 -12  -4   -0.37    0.64
   0 -12  -5    5.14    0.79
   0 -12  -5    6.91    0.86
   0 -12   5    5.90    0.79
   0 -12   5    6.20    0.89
   0 -12  -5    5.32    0.70
   0 -12  -6   72.55    4.55
   0 -12  -6   82.51    4.70
   0 -12  -6   79.84    4.69
   0 -12   6   71.51    4.58
   0 -12   6   78.56    4.66
   0 -12  -6   83.32    4.62
   0 -12  -7    3.42    0.76
   0 -12  -7    2.76    0.60
   0 -12   7    2.70    0.68
   0 -12   7    2.58    0.78
   0 -12  -7    3.60    0.77
   0 -12  -7    3.32    0.66
   0 -12  -8   42.91    2.69
   0 -12  -8   36.76    2.52
   0 -12   8   35.80    2.56
   0 -12   8   44.91    2.67
   0 -12  -8   42.16    2.56
   0 -12  -9   -0.54    0.51
   0 -12   9   -0.26    0.68
   0 -12   9    0.07    0.59
   0 -12  -9    0.51    0.51
   0 -12  -9    0.98    0.68
   0 -12 -10    0.86    0.48
   0 -12 -10    1.70    0.69
   0 -12 -10    0.56    0.50
   0 -12  10    1.04    0.59
   0 -12  10    0.39    0.66
   0 -12 -11    7.45    0.91
   0 -12  11    5.99    0.83
   0 -12  11    4.60    0.74
   0 -12 -11    6.91    0.74
   0 -12  12    4.64    0.66
   0 -12  13   13.59    1.03
   0 -12  14    1.59    0.38
   0 -13   0   -0.23    0.51
   0 -13   0   -1.23    0.80
   0 -13   1   58.82    3.72
   0 -13  -1   58.43    3.72
   0 -13   1   62.83    3.79
   0 -13  -1   63.11    3.80
   0 -13  -1   60.16    3.69
   0 -13   2    9.25    1.04
   0 -13  -2    8.58    1.03
   0 -13   2   10.02    1.12
   0 -13  -2   11.08    1.02
   0 -13  -2    9.74    1.11
   0 -13   3   87.23    5.65
   0 -13   3  100.22    5.78
   0 -13  -3  106.23    5.81
   0 -13  -3  107.95    5.88
   0 -13  -4   55.71    3.30
   0 -13   4   50.29    3.19
   0 -13   4   55.93    3.30
   0 -13   4   47.48    3.16
   0 -13   4   55.56    3.28
   0 -13  -5  109.81    6.15
   0 -13   5   92.60    5.98
   0 -13   5  107.99    6.11
   0 -13   5  100.89    6.03
   0 -13   5  111.94    6.13
   0 -13  -5  113.02    6.13
   0 -13  -6   13.25    1.15
   0 -13   6    9.97    0.94
   0 -13   6   11.22    1.07
   0 -13  -6   12.06    1.14
   0 -13  -6   12.85    1.08
   0 -13   6    9.59    1.01
   0 -13   6   14.96    1.20
   0 -13  -7   46.27    2.82
   0 -13  -7   46.24    2.89
   0 -13   7   47.73    2.90
   0 -13   7   41.25    2.78
   0 -13  -8   10.23    0.91
   0 -13  -8   10.02    1.01
   0 -13   8    9.17    1.01
   0 -13   8    7.71    0.88
   0 -13  -9    7.83    0.78
   0 -13  -9    8.29    0.92
   0 -13   9    7.60    0.81
   0 -13   9    6.67    0.89
   0 -13 -10    0.32    0.56
   0 -13  10   -0.15    0.46
   0 -13  10    0.88    0.60
   0 -13  11    1.19    0.45
   0 -13  11    1.66    0.56
   0 -13  12    1.41    0.49
   0 -13  12    1.23    0.39
   0 -13  13    3.97    0.42
   0 -13  13    4.18    0.44
   0 -14   0    0.17    0.47
   0 -14   0    0.04    0.66
   0 -14   0   -0.83    0.56
   0 -14   1    1.88    0.53
   0 -14   1    1.61    0.70
   0 -14  -1    1.89    0.72
   0 -14  -1    2.26    0.56
   0 -14  -1    2.48    0.61
   0 -14   1    2.29    0.63
   0 -14  -2   16.35    1.36
   0 -14   2   19.48    1.51
   0 -14   2   18.21    1.34
   0 -14  -2   19.97    1.52
   0 -14   2   17.37    1.39
   0 -14   3   14.95    1.24
   0 -14  -3   13.09    1.24
   0 -14  -3   11.82    1.11
   0 -14   3   12.07    1.11
   0 -14  -4    5.89    0.79
   0 -14   4    6.95    0.91
   0 -14   4    6.10    0.79
   0 -14  -4    7.01    0.76
   0 -14  -5    0.34    0.52
   0 -14  -5   -0.03    0.49
   0 -14   5    0.03    0.48
   0 -14   6   21.65    1.47
   0 -14  -6   18.37    1.45
   0 -14   7    0.73    0.45
   0 -14  -7    1.45    0.52
   0 -14   8    3.06    0.54
   0 -14   8    3.65    0.67
   0 -14   8    3.80    0.57
   0 -14  -8    3.89    0.65
   0 -14   9    2.37    0.47
   0 -14   9    4.26    0.64
   0 -14   9    2.95    0.50
   0 -14  -9    2.64    0.57
   0 -14  10    0.44    0.48
   0 -14  10   -0.02    0.32
   0 -14  11    2.70    0.37
   0 -15   0   -0.23    0.59
   0 -15   0   -0.03    0.40
   0 -15   1    1.23    0.48
   0 -15   1    1.17    0.43
   0 -15   1    1.07    0.60
   0 -15  -1    1.42    0.48
   0 -15  -1    0.35    0.60
   0 -15   2    5.24    0.67
   0 -15   2    4.66    0.59
   0 -15  -2    5.22    0.66
   0 -15   2    6.32    0.81
   0 -15   3   -0.03    0.43
   0 -15   3   -0.11    0.55
   0 -15  -3   -0.03    0.42
   0 -15   4    0.40    0.42
   0 -15   4    0.32    0.53
   0 -15   5   -0.14    0.41
   0 -15   5    0.33    0.51
   0 -15   6    8.94    0.79
   0 -15   6    9.04    0.89
   0 -15   7    8.69    0.78
   0 -15   7   10.73    0.90
   0 -15   8    0.17    0.32
   0 -15   8   -0.28    0.41
   0 -15   9    9.10    0.77
   0 -15  10    8.48    0.68
   0 -16   0    0.82    0.50
   0 -16   1    0.64    0.49
   0 -16   2    5.56    0.71
   0 -16   3    1.51    0.49
   0 -16   4    1.11    0.35
   0 -16   4    1.07    0.46
   0 -16   5    0.69    0.43
   0 -16   6    0.34    0.38
   0 -16   7    0.99    0.36
   0 -16   8    0.78    0.30
   0 -17   4    2.31    0.38
   0 -17   5    0.01    0.24
   1   0 -20   -0.03    0.32
   1   0 -20    0.39    0.43
   1   0 -19    3.71    0.69
   1   0 -18   -0.65    0.70
   1   0 -17    7.53    1.08
   1   0 -16    0.43    0.83
   1   0 -15    4.59    0.96
   1   0 -14    0.82    1.31
   1   0 -14   -0.14    0.78
   1   0 -13   30.01    3.26
   1   0 -13   32.16    2.21
   1   0 -12   -1.23    0.68
   1   0 -11   24.88    2.61
   1   0 -10   -0.35    1.04
   1   0  -9   16.03    1.78
   1   0  -8   -0.41    0.93
   1   0  -7  356.41   20.14
   1   0  -6   -0.06    0.75
   1   0  -5 2943.30  161.28
   1   0  -4    0.34    0.66
   1   0  -3  118.71    6.81
   1   0  -2   -0.14    0.37
  -1   0   1 1330.33   75.28
  -1   0   1 1422.04   75.28
  -1   0   0    1.82    0.33
   1   0   0    0.32    0.16
  -1   0  -1  652.80   35.94
   1   0   1  656.61   35.89
  -1   0  -2    0.61    0.52
  -1   0  -3 2838.49  155.30
   1   0   3 2835.89  155.29
   1   0   4    0.19    0.59
  -1   0  -4   -0.09    0.67
   1   0   5  115.32    6.63
  -1   0  -5  109.44    6.73
   1   0   6    0.45    0.71
  -1   0  -6    0.57    0.82
  -1   0  -7    8.74    1.42
  -1   0  -8    0.92    1.07
  -1   0  -9  140.65    8.69
  -1   0 -10    0.12    1.18
  -1   0 -11    0.93    1.28
  -1   0 -12   -0.21    0.64
  -1   0 -12   -0.91    1.31
  -1   0 -13  107.25    7.68
  -1   0 -13  113.86    6.61
  -1   0 -14    0.05    0.79
  -1   0 -14   -0.18    1.45
  -1   0 -15  117.29    6.90
  -1   0 -16    0.60    0.80
  -1   0 -17    0.79    0.78
  -1   0 -18    0.90    0.68
  -1   0 -19    0.19    0.45
  -1   0 -20   -0.02    0.30
  -1  -1  20    1.48    0.37
   1  -1 -20    1.85    0.48
   1   1 -20    0.93    0.47
   1   1 -19   -0.03    0.57
   1   1 -18   -0.30    0.70
   1   1 -17   10.52    1.17
   1   1 -16   -1.27    0.85
   1   1 -15   29.91    2.21
   1  -1 -14    7.42    1.06
  -1  -1  14    8.17    1.05
   1   1 -14    7.60    1.07
  -1   1  14    9.20    1.10
   1   1 -14    5.97    1.86
  -1   1  13   41.52    2.65
   1   1 -13   37.06    2.64
  -1  -1  13   41.55    2.64
   1  -1 -13   42.24    2.68
   1   1 -13   37.63    3.75
   1  -1 -13   32.90    3.63
   1  -1 -12    0.08    0.53
   1   1 -12   -0.81    1.23
   1  -1 -12    0.81    1.21
  -1  -1  12    0.60    0.60
   1  -1 -12    0.15    0.63
   1   1 -12    0.12    0.63
  -1   1  12    0.40    0.62
   1   1 -11    0.99    1.13
  -1   1  11    0.64    0.59
  -1  -1  11    0.60    0.58
  -1   1  10   40.96    2.32
  -1  -1  10   36.21    2.28
   1   1  -9  537.46   30.26
   1   1  -8   11.70    1.46
   1   1  -7   15.61    1.63
   1   1  -6  279.35   15.85
   1  -1  -5   82.25    4.91
   1   1  -5   78.59    4.89
   1  -1  -4  280.85   15.85
   1   1  -4  284.34   15.85
   1  -1  -3 2572.98  140.75
   1   1  -3 2568.72  140.75
   1  -1  -2   91.86    5.13
   1   1  -2   87.47    5.12
  -1   1   1  175.28    9.35
  -1  -1   1  160.03    9.31
  -1   1   1  174.99    9.32
  -1   1   1  169.26    9.32
  -1  -1   1  161.36    9.31
   1  -1   0    1.79    0.31
  -1  -1   0    2.02    0.34
  -1   1   0    1.63    0.35
   1  -1   1  926.35   52.58
  -1   1  -1  988.66   52.57
  -1  -1  -1  960.79   52.56
   1  -1   2   29.19    1.97
  -1  -1  -2   33.35    2.01
  -1   1  -2   32.11    2.01
   1   1   3 2041.73  106.87
   1  -1   3 1840.88  106.84
  -1   1  -3 1944.81  106.87
  -1  -1  -3 1986.23  106.86
  -1   1  -4  551.22   30.63
  -1  -1  -4  522.78   30.60
   1  -1   4  537.98   30.51
   1   1   4  594.57   30.55
  -1   1  -5   63.07    4.09
  -1  -1  -5   61.45    4.07
   1   1   5   69.92    4.03
   1  -1   5   61.50    3.97
  -1   1  -6   15.46    1.62
  -1   1  -7  460.30   25.98
  -1   1  -8    1.44    1.03
  -1   1  -9    0.81    1.18
  -1   1 -10  148.08    9.24
  -1   1 -11  130.04    7.50
  -1   1 -11  140.53    8.49
  -1  -1 -11  128.85    7.50
  -1   1 -12    0.15    1.32
  -1   1 -12    1.16    0.66
   1   1  12    0.98    0.69
   1  -1  12    1.80    0.74
  -1  -1 -12    1.84    0.71
  -1  -1 -13    2.50    1.48
  -1   1 -13    4.71    1.67
  -1  -1 -13    2.77    0.84
   1   1  13    2.70    0.85
  -1   1 -13    4.20    0.88
   1  -1  13    3.42    0.84
  -1  -1 -14    9.16    1.91
  -1   1 -14    6.92    1.83
   1  -1  14   11.37    1.17
  -1  -1 -14    8.21    1.14
  -1   1 -14    8.65    1.15
   1   1  14    9.94    1.18
   1  -1  15    5.11    1.01
  -1   1 -15    6.71    1.07
   1   1  15    5.86    1.02
  -1   1 -16   26.23    1.99
   1  -1  16   25.89    1.96
   1   1  16   26.70    1.96
   1  -1  17    2.73    0.63
  -1   1 -17    3.42    0.84
   1  -1  17    2.40    0.80
   1   1  17    3.22    0.80
  -1   1 -18    2.56    0.61
  -1   1 -18    2.12    0.69
  -1   1 -19    0.15    0.42
  -1  -1 -19    0.45    0.50
  -1  -1 -20    4.18    0.46
  -1  -2  20    0.35    0.36
   1   2 -20   -0.60    0.42
   1  -2 -20   -0.32    0.41
  -1  -2  19   13.31    1.04
   1   2 -19   12.64    1.10
   1  -2 -19   13.58    1.10
   1  -2 -18    1.48    0.69
   1   2 -18    2.24    0.72
   1  -2 -17    0.72    0.75
   1   2 -17    2.37    0.80
   1  -2 -16   54.91    3.47
   1   2 -16   53.69    3.48
   1  -2 -15    6.45    1.03
   1   2 -15    6.09    1.02
   1  -2 -14   35.25    3.87
   1   2 -14   30.54    3.76
  -1  -2  14   43.22    2.73
  -1   2  14   44.68    2.76
   1   2 -14   39.71    3.81
   1  -2 -14   40.39    3.84
   1  -2 -14   42.13    2.76
   1   2 -14   38.63    2.74
   1  -2 -13    0.74    1.25
   1   2 -13    3.76    1.52
  -1  -2  13    1.20    0.74
  -1   2  13    1.43    0.76
   1   2 -13    1.45    0.72
   1  -2 -13    0.46    0.74
   1  -2 -13    1.58    0.65
   1  -2 -12    1.95    1.30
   1   2 -12    2.14    1.35
   1   2 -12    3.36    0.70
  -1  -2  12    4.20    0.74
  -1   2  12    4.15    0.78
   1  -2 -12    3.35    0.71
   1  -2 -12    2.91    0.67
   1   2 -11   55.84    4.69
   1  -2 -11   57.16    4.74
  -1  -2  11   62.58    3.83
  -1   2  11   69.29    3.86
   1   2 -10    7.27    1.54
   1  -2 -10    7.77    1.53
  -1   2  10   10.58    0.95
  -1  -2  10    9.93    0.93
   1  -2  -9   40.73    3.09
   1   2  -9   37.94    3.04
   1  -2  -8  698.54   36.99
   1   2  -8  630.65   36.88
   1   2  -7   11.95    1.51
   1  -2  -7   19.40    1.73
   1  -2  -6  375.75   20.23
   1   2  -6  344.07   20.17
   1  -2  -5   12.10    1.17
   1   2  -5    8.62    1.11
   1  -2  -4  856.14   45.12
   1   2  -4  783.48   45.08
   1   2  -3 1003.99   57.15
   1  -2  -3 1080.31   57.17
  -1   2   2  956.55   53.92
   1   2  -2  961.89   53.90
   1  -2  -2 1030.79   53.92
  -1   2   1  519.68   28.07
  -1   2   1  510.10   28.01
  -1  -2   1  502.78   28.00
  -1  -2   0   79.42    4.48
  -1   2  -1 1952.74  110.81
  -1  -2  -1 2102.45  110.81
   1  -2   2   11.99    1.08
  -1   2  -2   11.97    1.02
  -1  -2  -2   12.92    1.04
   1   2   3   67.78    3.88
  -1  -2  -3   70.26    3.90
  -1   2  -3   62.26    3.89
   1  -2   3   60.34    3.84
   1  -2   4   17.18    1.38
  -1  -2  -4   18.47    1.48
   1   2   4   19.05    1.41
  -1   2  -4   17.12    1.49
   1  -2   5    9.35    1.09
   1   2   5   12.54    1.15
  -1   2  -5   11.14    1.23
  -1  -2  -5   10.61    1.25
  -1  -2  -6    1.50    0.86
  -1   2  -6    1.53    0.83
  -1   2  -7  662.88   35.04
  -1  -2  -7  591.13   35.05
  -1  -2  -8  240.77   13.85
  -1   2  -8  233.69   13.82
  -1  -2  -9   11.52    1.72
  -1   2  -9   12.64    1.75
  -1   2 -10  153.25    9.29
  -1  -2 -10  143.39    9.23
   1   2  11    0.68    0.59
  -1  -2 -11    0.55    0.54
  -1   2 -11    0.45    0.59
  -1   2 -11    2.18    1.28
  -1  -2 -11    1.45    1.28
  -1   2 -12    2.44    0.76
   1  -2  12    2.05    0.71
  -1  -2 -12    2.97    0.76
   1   2  12    3.91    0.78
  -1  -2 -12    3.81    1.56
  -1   2 -12    5.88    1.63
  -1  -2 -13    2.12    0.79
   1   2  13    3.03    0.84
  -1   2 -13    1.35    0.80
   1  -2  13    2.24    0.78
  -1  -2 -13    0.99    1.44
  -1   2 -13    1.84    1.45
  -1   2 -14   20.14    1.70
   1   2  14   22.31    1.70
  -1  -2 -14   17.31    1.64
   1  -2  14   22.46    1.68
  -1  -2 -14   18.82    2.57
  -1   2 -14   16.79    2.53
   1   2  15   36.51    2.45
   1  -2  15   36.30    2.43
  -1   2 -15   33.77    2.45
  -1  -2 -15   33.41    2.45
  -1   2 -16    4.80    0.93
  -1  -2 -16    4.13    0.91
   1   2  16    3.24    0.85
   1  -2  16    3.99    0.88
   1  -2  17    4.36    0.74
  -1  -2 -17    6.87    0.94
  -1   2 -17    5.28    0.90
  -1   2 -17    4.49    0.73
   1  -2  18   -0.40    0.48
  -1  -2 -18    0.55    0.60
  -1   2 -18    0.03    0.61
  -1   2 -18    0.43    0.50
  -1   2 -19    0.46    0.38
  -1  -2 -19    0.79    0.49
  -1  -2 -20    0.32    0.32
  -1  -3  20    1.99    0.39
   1   3 -19    0.05    0.48
   1  -3 -19   -0.45    0.51
  -1  -3  19    0.15    0.53
   1  -3 -18    1.90    0.66
   1   3 -18    1.07    0.64
   1   3 -17   -0.04    0.71
   1  -3 -17   -0.56    0.74
   1  -3 -16    9.67    1.13
   1   3 -16    9.73    1.14
   1   3 -15    5.47    0.99
   1  -3 -15    5.98    0.99
   1  -3 -14   92.74    5.19
   1  -3 -14   84.54    6.32
   1   3 -14   70.26    6.12
   1   3 -14   86.17    5.17
   1  -3 -14   84.31    5.18
  -1  -3  13   39.35    2.68
   1  -3 -13   41.77    2.72
  -1   3  13   42.55    2.75
   1   3 -13   43.71    2.77
   1  -3 -13   41.96    2.75
   1   3 -13   39.87    3.88
   1  -3 -13   41.14    3.87
  -1  -3  12   41.57    2.63
   1   3 -12   37.26    2.63
  -1   3  12   49.56    2.74
   1  -3 -12   41.45    2.67
   1  -3 -12   44.72    2.71
   1   3 -12   31.88    3.53
   1  -3 -12   34.40    3.57
   1  -3 -12   38.70    2.65
   1  -3 -11   27.59    1.89
   1  -3 -11   22.36    2.61
   1   3 -11   18.66    2.49
  -1   3  11   32.20    1.90
  -1  -3  11   25.99    1.83
   1  -3 -10   15.22    1.92
   1   3 -10   14.19    1.91
  -1   3  10   15.92    1.19
  -1  -3  10   14.93    1.18
   1  -3  -9    6.49    1.26
   1   3  -9    6.84    1.35
   1  -3  -8   81.33    4.68
   1   3  -8   60.08    4.50
   1   3  -7   27.18    2.23
   1  -3  -7   30.36    2.29
   1   3  -6    4.98    0.95
   1  -3  -6    6.95    0.99
   1   3  -5  568.09   33.47
   1  -3  -5  645.34   33.53
   1   3  -4  186.84   11.52
   1  -3  -4  225.16   11.60
   1   3  -3  153.05    9.61
   1  -3  -3  183.88    9.67
  -1   3   3  179.24    9.69
   1   3  -2  472.97   27.58
   1  -3  -2  540.53   27.61
  -1   3   2  492.41   27.64
   1   3  -1  993.30   53.51
   1  -3  -1 1017.61   53.51
   1  -3  -1  877.43   53.62
  -1   3   0 3065.64  171.32
  -1  -3   0 3202.03  171.31
   1  -3   0 3125.76  171.47
  -1  -3  -1 1099.85   56.68
  -1   3  -1  997.04   56.67
  -1  -3  -1 1001.13   56.63
  -1  -3  -1 1046.46   56.60
   1  -3   2  276.19   15.02
   1   3   2  293.38   15.05
  -1  -3  -2  278.11   15.03
  -1   3  -2  241.91   15.00
  -1  -3  -3  535.69   27.56
  -1   3  -3  480.53   27.53
   1   3   3  524.31   27.53
   1  -3   3  462.59   27.49
  -1   3  -4  672.32   37.47
   1  -3   4  628.33   37.41
  -1  -3  -4  722.22   37.48
   1   3   4  702.68   37.46
  -1   3  -5   17.55    1.61
  -1  -3  -5   20.84    1.64
  -1   3  -6  327.86   19.14
  -1  -3  -6  350.84   19.15
  -1  -3  -7    9.95    1.42
  -1   3  -7   10.05    1.42
  -1  -3  -8  521.72   27.52
  -1   3  -8  456.29   27.41
  -1   3  -9   67.11    4.87
  -1  -3  -9   76.11    4.97
  -1  -3 -10   20.07    2.11
  -1   3 -10   13.92    1.96
  -1  -3 -11    7.16    0.86
   1  -3  11    6.55    0.84
   1   3  11    7.67    0.89
  -1   3 -11    6.27    0.86
  -1   3 -11    5.96    1.56
  -1  -3 -11    7.99    1.62
  -1  -3 -12   29.01    2.81
  -1   3 -12   23.28    2.64
  -1  -3 -12   22.63    1.76
  -1   3 -12   21.73    1.75
   1  -3  12   23.28    1.73
   1   3  12   26.89    1.80
   1  -3  13    1.20    0.72
  -1  -3 -13    1.87    0.74
  -1   3 -13    0.98    0.75
   1   3  13    1.77    0.78
  -1  -3 -13   -1.13    1.36
  -1   3 -13    2.47    1.38
  -1  -3 -14    8.09    1.07
  -1   3 -14    8.20    1.08
   1   3  14    6.14    1.01
   1  -3  14    5.85    0.98
   1   3  15    1.29    0.80
  -1   3 -15    1.74    0.79
   1  -3  15    1.43    0.78
  -1  -3 -15    2.02    0.80
   1  -3  16    0.17    0.71
  -1  -3 -16    0.34    0.72
  -1   3 -16   -0.13    0.70
   1   3  16   -0.04    0.74
   1  -3  16   -0.69    0.75
  -1   3 -16   -0.10    0.60
   1  -3  17    7.02    0.84
  -1  -3 -17    6.56    0.91
  -1   3 -17    6.98    0.92
  -1   3 -17    6.78    0.78
   1  -3  18    8.03    0.77
  -1   3 -18    7.41    0.72
  -1  -3 -19    0.36    0.45
  -1  -3 -20   11.37    0.78
  -1  -4  19    3.94    0.60
   1   4 -19    3.97    0.53
   1  -4 -19    3.28    0.53
   1  -4 -19    2.32    0.43
   1  -4 -18    2.81    0.63
   1   4 -18    2.83    0.64
  -1  -4  18    2.76    0.71
   1   4 -17    9.95    1.07
   1  -4 -17   10.58    1.09
   1   4 -16   20.23    1.68
   1  -4 -16   23.34    1.71
   1   4 -15    9.93    1.21
   1  -4 -15   14.17    1.27
   1   4 -14   74.33    4.78
   1  -4 -14   80.79    4.79
   1  -4 -14   84.22    4.87
   1   4 -13  223.22   13.85
   1   4 -13  217.34   12.75
   1  -4 -13  233.49   12.78
   1  -4 -13  251.59   14.00
   1  -4 -13  236.55   12.84
   1  -4 -13  213.60   12.79
   1   4 -12    6.28    1.56
   1  -4 -12    3.31    1.39
   1  -4 -12    5.61    0.83
   1  -4 -12    5.18    0.85
  -1  -4  12    5.73    0.70
   1   4 -12    3.68    0.80
   1  -4 -12    5.54    0.82
  -1   4  12    6.91    0.86
  -1  -4  12    4.84    0.81
   1   4 -11  142.57    9.05
  -1  -4  11  155.98    9.05
   1  -4 -11  164.55    9.09
   1  -4 -11  165.04    9.14
   1  -4 -11  157.48    9.12
   1   4 -11  135.40    9.95
   1  -4 -11  151.04   10.04
   1  -4 -10    2.94    1.17
   1   4 -10    2.40    1.20
  -1  -4  10    2.34    0.57
  -1   4  10    2.20    0.61
   1  -4  -9   -0.42    0.97
   1   4  -9   -0.86    1.08
   1   4  -8  108.77    6.89
   1  -4  -8  112.37    6.87
   1   4  -7   93.56    6.19
   1  -4  -7  111.55    6.28
   1  -4  -6  292.67   15.22
   1   4  -6  246.36   15.13
   1  -4  -5   47.22    2.91
   1   4  -5   40.33    2.86
   1  -4  -4  632.63   32.96
  -1   4   4  675.84   33.07
   1   4  -3    0.65    0.40
   1  -4  -3    0.67    0.41
  -1   4   3    0.42    0.48
   1  -4  -2   11.12    0.79
   1   4  -2   10.89    0.79
  -1   4   2    8.29    0.86
  -1  -4   2    7.14    0.71
  -1   4   2    8.57    0.74
   1  -4  -2    8.31    0.95
   1  -4  -1   34.25    1.91
   1   4  -1   31.13    1.89
   1  -4  -1   27.83    2.09
  -1  -4   0  186.17   10.25
   1  -4   0  192.23   10.53
  -1  -4   0  181.16   10.32
   1  -4   0  186.00   10.51
   1   4   1  125.85    6.61
   1  -4   1  137.31    6.62
  -1  -4  -1  115.76    6.60
  -1   4  -1  104.22    6.59
  -1  -4  -1  115.94    6.60
  -1  -4  -1  109.45    6.63
   1  -4   1  123.69    6.88
   1   4   2  338.44   18.26
   1  -4   2  347.73   18.25
  -1  -4  -2  354.74   18.27
  -1   4  -2  285.81   18.23
  -1  -4  -2  325.86   18.26
   1  -4   2  343.27   18.50
  -1  -4  -3  441.48   22.66
   1   4   3  434.81   22.64
   1  -4   3  402.37   22.61
  -1   4  -3  365.49   22.61
  -1   4  -4  155.28    9.40
  -1  -4  -4  176.13    9.44
  -1   4  -5 1450.61   85.94
  -1  -4  -5 1690.11   85.99
  -1  -4  -6  195.39   10.73
  -1   4  -6  175.01   10.70
  -1  -4  -7   10.43    1.30
  -1   4  -7    5.24    1.19
  -1   4  -8    6.28    1.28
  -1  -4  -8    6.18    1.22
  -1   4  -9    2.66    1.13
  -1  -4  -9    2.13    1.07
  -1  -4 -10    4.54    0.71
  -1  -4 -10    6.28    1.44
  -1   4 -10    3.63    1.35
   1   4  10    4.94    0.69
   1  -4  10    4.14    0.68
  -1  -4 -11   59.10    4.36
  -1   4 -11   56.86    4.34
   1  -4  11   54.28    3.35
  -1   4 -11   47.42    3.35
  -1  -4 -11   56.01    3.39
   1   4  11   64.83    3.43
  -1  -4 -11   52.50    3.44
  -1  -4 -12   21.52    1.61
   1   4  12   24.90    1.65
   1  -4  12   18.51    1.56
  -1   4 -12   17.31    1.56
  -1  -4 -12   23.31    2.49
  -1   4 -12   19.19    2.40
  -1  -4 -13  249.43   15.69
   1  -4  13  243.73   14.60
  -1   4 -13  245.02   14.65
  -1  -4 -13  271.59   14.68
  -1   4 -13  213.43   15.54
   1   4  14   92.75    5.00
  -1   4 -14   80.96    4.98
  -1  -4 -14   84.36    4.98
   1  -4  14   74.97    4.91
   1  -4  15   26.45    1.74
  -1   4 -15   21.56    1.74
  -1  -4 -15   24.09    1.77
   1   4  15   22.34    1.72
   1  -4  15   21.48    1.68
  -1   4 -15   19.15    1.56
   1  -4  16    0.40    0.76
  -1  -4 -16    0.15    0.65
  -1   4 -16    1.14    0.70
  -1   4 -16    0.77    0.54
  -1  -4 -17    2.20    0.66
  -1   4 -17    1.76    0.63
   1  -4  17    2.61    0.68
   1  -4  18    0.72    0.52
   1  -5 -19    0.47    0.30
  -1  -5  19    0.44    0.47
   1  -5 -18    0.84    0.41
   1  -5 -18    0.93    0.47
   1   5 -18    1.80    0.49
  -1  -5  18    1.21    0.65
   1   5 -17    0.43    0.55
   1  -5 -17   -0.56    0.57
  -1  -5  17    0.33    0.74
   1  -5 -16    0.37    0.64
   1   5 -16   -0.63    0.64
   1  -5 -15   30.81    2.11
   1   5 -15   28.12    2.10
   1  -5 -15   31.83    2.21
   1  -5 -14    2.17    0.77
   1   5 -14    0.99    0.71
   1  -5 -14    1.66    0.71
   1   5 -13   18.27    1.56
   1  -5 -13   19.64    1.58
   1  -5 -13   20.06    1.65
   1   5 -13   17.22    2.35
   1  -5 -13   21.37    2.49
   1  -5 -13   23.06    1.71
  -1   5  13   20.81    2.39
   1   5 -12    0.28    1.16
   1  -5 -12    1.38    1.24
   1  -5 -12    0.18    0.62
   1  -5 -12    1.25    0.70
  -1  -5  12    0.53    0.54
   1   5 -12    0.38    0.58
   1  -5 -12    0.84    0.57
   1  -5 -11   53.48    3.14
   1   5 -11   45.37    3.11
  -1  -5  11   53.57    3.10
   1  -5 -11   52.56    3.20
   1  -5 -11   49.88    3.21
   1   5 -11   43.06    3.98
   1  -5 -11   51.69    4.11
   1  -5 -10    6.65    0.77
   1  -5 -10    7.49    1.42
   1   5 -10    6.15    1.30
  -1  -5  10    4.29    0.66
  -1   5  10    5.90    0.74
   1   5  -9    0.33    0.80
   1  -5  -9    0.64    0.75
   1  -5  -8    7.06    1.20
   1   5  -8    7.30    1.26
   1  -5  -7  461.64   22.74
   1   5  -7  353.88   22.57
   1  -5  -6   90.37    5.28
  -1   5   6  107.30    5.49
   1  -5  -5  125.92    6.69
  -1   5   5  151.47    6.94
   1  -5  -4  460.75   23.32
  -1   5   4  520.30   23.53
   1  -5  -3    7.90    0.68
   1   5  -3    6.35    0.62
  -1   5   3    6.79    0.81
  -1   5   3    5.87    0.67
   1  -5  -3    6.77    0.95
   1  -5  -2  104.75    5.21
   1  -5  -2  122.96    5.65
   1  -5  -1  337.64   15.73
   1  -5  -1  347.68   15.76
  -1  -5   0   11.80    0.94
   1  -5   0   11.16    1.14
   1  -5   0   10.89    1.12
  -1  -5  -1  378.79   19.77
   1  -5   1  439.80   20.25
  -1  -5  -1  398.82   19.91
  -1  -5  -2   12.00    0.89
  -1  -5  -2   13.56    0.97
  -1  -5  -2   11.46    0.89
   1  -5   2   13.79    1.27
  -1   5  -3  364.54   22.85
  -1  -5  -3  465.52   22.91
   1  -5   3  427.51   23.24
   1   5   3  403.29   22.80
  -1  -5  -3  436.47   22.94
  -1  -5  -4  122.04    6.00
  -1   5  -4   86.12    5.89
  -1  -5  -5   37.21    2.12
  -1   5  -5   19.10    1.90
  -1  -5  -6    0.12    0.78
  -1   5  -6    0.56    0.86
  -1  -5  -7    3.08    0.95
  -1   5  -7    1.90    0.94
   1  -5   8   74.71    4.64
  -1   5  -8   80.25    5.25
  -1  -5  -9  121.71    6.87
   1   5   9  120.76    6.08
  -1   5  -9  101.49    6.76
   1  -5   9   92.56    6.01
  -1  -5 -10    1.76    0.64
  -1  -5 -10    2.12    0.67
  -1   5 -10    0.47    1.02
  -1  -5 -10    2.41    1.11
   1   5  10    1.86    0.57
   1  -5  10    1.71    0.55
  -1  -5 -11    3.71    0.82
  -1   5 -11    4.22    1.36
  -1  -5 -11    2.95    1.24
   1   5  11    6.28    0.80
  -1  -5 -11    5.22    0.74
  -1   5 -11    2.79    0.67
   1  -5  11    2.66    0.66
  -1  -5 -11    6.05    0.86
  -1   5 -12   10.28    1.77
  -1  -5 -12   12.17    1.84
  -1  -5 -12    9.62    1.03
   1  -5  12    9.68    1.00
   1   5  12   10.70    1.05
  -1   5 -12    9.31    1.03
  -1  -5 -12    8.03    1.11
  -1   5 -13    1.95    1.30
  -1  -5 -13    2.50    1.33
  -1   5 -13    2.31    0.77
  -1  -5 -13    2.92    0.78
   1   5  13    3.85    0.81
   1  -5  13    2.78    0.74
   1  -5  14   89.98    4.93
  -1   5 -14   75.61    4.90
  -1  -5 -14   84.83    4.93
   1   5  14   90.66    4.93
   1  -5  14   73.47    4.85
   1  -5  15   39.59    2.49
  -1   5 -15   34.88    2.45
  -1  -5 -15   37.29    2.46
   1  -5  16    8.83    1.02
  -1  -5 -16    9.85    0.97
  -1   5 -16    8.50    0.94
   1  -5  17    4.30    0.73
   1  -5  18    2.51    0.54
  -1  -5 -19    6.82    0.62
  -1  -6  19   -0.08    0.41
   1  -6 -18    0.35    0.35
  -1  -6  18    0.46    0.56
   1  -6 -17   -0.14    0.43
  -1  -6  17    1.15    0.72
   1  -6 -16   13.11    1.10
   1  -6 -16   12.74    1.11
   1   6 -16   10.71    1.06
   1   6 -15   11.56    1.16
   1  -6 -15   13.74    1.18
   1  -6 -14   35.69    2.18
   1  -6 -14   34.58    2.31
   1  -6 -13    7.28    1.02
   1  -6 -13    8.72    1.06
   1  -6 -12    4.65    0.91
   1  -6 -12    6.47    0.82
  -1  -6  11   10.91    1.08
  -1   6  11   11.22    1.71
   1  -6 -11   14.02    1.91
   1  -6 -11   13.37    1.25
  -1  -6  10   12.57    1.09
  -1   6  10   11.48    1.62
   1  -6 -10   12.54    1.70
   1  -6 -10   12.41    1.14
   1  -6  -9   72.87    4.22
   1  -6  -9   75.98    4.96
  -1   6   8    7.31    1.15
   1  -6  -8    8.89    1.22
  -1   6   7  113.55    5.78
   1  -6  -7   97.56    5.62
  -1   6   6   30.23    2.14
   1  -6  -6   28.17    2.03
  -1   6   5   86.14    4.75
   1  -6  -5   93.02    5.00
   1  -6  -5   79.11    4.58
   1  -6  -4   46.11    2.46
  -1   6   4   38.58    2.19
   1  -6  -4   28.23    1.84
   1  -6  -3   22.02    1.62
   1  -6  -3   13.18    1.03
   1  -6  -2   10.57    1.18
   1  -6  -2    9.20    1.16
   1  -6  -1  718.58   39.29
   1  -6  -1  699.61   39.28
   1  -6   0  177.98   10.29
   1  -6   1  162.80    9.29
  -1  -6  -1  157.55    8.99
  -1  -6  -2  306.41   17.52
  -1  -6  -2  308.27   17.45
   1  -6   2  348.95   17.87
  -1  -6  -3  353.07   19.42
  -1  -6  -3  342.19   19.49
   1  -6   3  378.20   19.89
  -1  -6  -3  344.98   19.36
  -1  -6  -4   22.83    1.72
  -1  -6  -4   23.65    1.68
  -1  -6  -5  260.54   13.58
  -1  -6  -5  275.81   13.54
  -1   6  -6  213.22   14.12
  -1  -6  -6  298.55   14.29
  -1   6  -7  108.90    7.73
  -1  -6  -7  159.33    7.94
  -1  -6  -8    2.32    0.90
  -1   6  -8    2.30    0.90
  -1  -6  -9    9.62    0.93
  -1  -6  -9   10.08    1.45
  -1  -6  -9    9.28    1.00
   1  -6  10   63.91    3.75
  -1  -6 -10   59.77    3.79
  -1  -6 -10   60.68    4.41
   1  -6  11   90.16    6.03
   1  -6  11  120.34    6.17
  -1  -6 -11  115.80    6.25
  -1  -6 -11  101.75    6.91
  -1  -6 -11  107.30    6.27
   1   6  12   97.39    5.04
  -1  -6 -12   90.52    5.03
  -1  -6 -12   85.04    5.13
   1  -6  12   91.92    5.08
  -1  -6 -13    0.69    0.59
   1   6  13    0.07    0.59
   1  -6  13   -0.53    0.91
  -1  -6 -14    4.15    0.74
  -1   6 -14    1.60    0.64
   1  -6  14    3.72    0.93
  -1  -6 -15   38.55    2.58
   1  -6  15   43.82    2.67
   1  -6  16   36.69    2.36
   1  -6  17    0.28    0.59
   1  -6  18    0.16    0.45
  -1  -7  19    0.20    0.32
   1  -7 -18    4.93    0.54
  -1  -7  18    7.85    0.70
   1  -7 -17    1.12    0.43
  -1  -7  17    1.19    0.67
   1  -7 -16    0.80    0.49
   1  -7 -15   16.89    1.37
   1  -7 -15   19.20    1.54
   1  -7 -14    9.89    1.01
   1  -7 -13   49.63    3.30
   1  -7 -13   50.92    3.17
   1  -7 -12   15.08    1.40
   1  -7 -12   15.01    1.26
   1  -7 -12   13.62    1.92
   1  -7 -11  240.42   13.82
   1  -7 -11  217.06   12.87
   1  -7 -11  232.90   12.86
   1  -7 -10   43.09    3.74
   1  -7 -10   49.88    3.10
   1  -7  -9   30.86    2.22
  -1  -7   9   33.15    2.18
   1  -7  -9   30.91    2.89
   1  -7  -9   32.64    2.18
   1  -7  -9   36.26    2.18
   1  -7  -8    1.10    0.48
   1  -7  -8    0.89    0.84
  -1  -7   8    1.20    0.54
   1  -7  -8    0.71    0.44
   1  -7  -8    1.58    0.53
   1  -7  -7   36.26    2.30
   1  -7  -7   39.19    3.01
   1  -7  -6    5.24    0.61
   1  -7  -6    4.39    1.03
   1  -7  -5    0.26    0.35
   1  -7  -5    1.16    0.75
   1  -7  -4  210.29   12.21
   1  -7  -3  492.72   27.92
   1  -7  -3  506.07   27.95
   1  -7  -2  301.32   17.42
   1  -7  -2  312.67   17.42
   1  -7  -1   71.85    4.59
   1  -7   0   70.43    4.52
  -1  -7  -1   88.24    5.30
   1  -7   1   94.59    5.66
   1  -7   2  170.91    9.57
  -1  -7  -2  156.86    9.11
  -1  -7  -3   58.16    3.63
  -1  -7  -4   73.44    4.48
   1  -7   5   -0.08    0.41
  -1  -7  -5    0.93    0.39
  -1  -7  -5    0.47    0.49
   1  -7   6  360.30   19.64
  -1  -7  -6  353.57   19.62
  -1  -7  -6  344.73   19.93
  -1  -7  -7    0.77    0.43
   1  -7   7   -0.34    0.53
  -1  -7  -8    9.79    0.90
  -1  -7  -8    8.54    0.94
  -1  -7  -9  115.46    6.77
   1  -7   9  116.70    6.73
  -1  -7  -9  119.62    6.85
  -1  -7 -10    8.31    0.94
   1  -7  10    5.20    0.97
  -1  -7 -10    6.41    1.00
   1  -7  11    3.71    1.00
  -1  -7 -11    6.20    0.91
   1  -7  12    9.78    1.18
  -1  -7 -12    7.61    1.03
   1  -7  13   20.44    1.68
   1  -7  14   16.72    1.38
  -1  -7 -14   11.91    1.16
   1  -7  15    6.75    0.98
  -1  -7 -15    5.94    0.78
   1  -7  16    4.60    0.78
   1  -7  17   13.82    1.07
   1  -7  18    0.07    0.30
  -1  -7 -18    0.29    0.32
  -1  -8  18    6.06    0.60
   1  -8 -17    9.34    0.77
   1  -8 -16    0.76    0.44
   1  -8 -15    1.06    0.52
   1  -8 -14   12.23    1.10
  -1  -8  13    8.40    1.14
   1  -8 -13    8.47    1.06
   1  -8 -13    9.21    0.94
   1  -8 -13    6.53    1.02
   1  -8 -12  307.25   18.35
   1  -8 -12  334.63   18.27
  -1  -8  12  323.88   18.24
   1  -8 -12  342.65   18.36
   1  -8 -11   19.83    1.59
  -1  -8  11   17.53    1.55
   1  -8 -11   19.47    1.57
   1  -8 -11   18.49    1.46
   1  -8 -10  124.11    7.03
   1  -8 -10  108.04    7.67
  -1  -8  10  118.94    6.90
   1  -8 -10  120.82    6.92
   1  -8  -9   51.80    3.34
   1  -8  -9   51.05    3.39
  -1  -8   9   48.73    3.31
   1  -8  -9   62.87    3.37
   1  -8  -9   64.51    4.29
   1  -8  -8  103.99    6.26
  -1  -8   8  103.55    6.23
   1  -8  -8  117.50    6.28
   1  -8  -8  113.05    7.05
   1  -8  -7   15.67    1.21
   1  -8  -7   14.75    1.75
   1  -8  -7   18.17    1.24
  -1  -8   7   13.54    1.22
   1  -8  -6   17.34    1.81
   1  -8  -6   15.29    1.18
   1  -8  -5    1.07    0.74
   1  -8  -5    1.20    0.43
   1  -8  -4  332.40   17.87
   1  -8  -4  320.91   17.90
   1  -8  -4  304.08   17.30
   1  -8  -3    4.66    0.99
   1  -8  -3    5.66    1.00
   1  -8  -3    4.62    0.56
   1  -8  -2    0.23    0.68
   1  -8  -2    0.57    0.35
   1  -8  -1   27.47    2.26
   1  -8   0   55.23    3.79
   1  -8   1    4.70    1.02
   1  -8   2  135.83    8.27
  -1  -8  -3   56.45    3.32
  -1  -8  -3   57.47    3.35
  -1  -8  -4   54.04    3.23
  -1  -8  -4   54.68    3.27
   1  -8   4   57.32    3.29
   1  -8   5   15.05    1.11
  -1  -8  -5   13.04    1.06
   1  -8   6   22.63    1.62
  -1  -8  -6   23.84    1.59
  -1  -8  -7   15.98    1.33
  -1  -8  -7   17.94    1.37
  -1  -8  -7   17.66    1.29
  -1  -8  -7   16.78    1.28
   1  -8   7   16.78    1.34
  -1  -8  -8    4.84    0.84
  -1  -8  -8    6.61    0.78
  -1  -8  -8    7.31    0.81
  -1  -8  -9  257.68   14.09
  -1  -8  -9  250.53   13.97
  -1  -8  -9  241.51   13.99
  -1  -8 -10    2.04    0.82
  -1  -8 -10    2.48    0.75
  -1  -8 -10    2.59    0.65
  -1  -8 -11   12.26    1.34
  -1  -8 -11   13.11    1.19
  -1  -8 -11   14.46    1.28
   1  -8  11   13.23    1.36
  -1  -8 -12   30.56    2.11
   1  -8  12   31.87    2.22
  -1  -8 -12   30.39    2.20
  -1  -8 -13    1.24    0.62
   1  -8  13    1.77    0.94
  -1  -8 -14   20.02    1.53
   1  -8  14   22.62    1.67
  -1  -8 -15    0.79    0.48
   1  -8  15    0.22    0.73
  -1  -8 -16   14.66    1.19
   1  -8  16   20.74    1.32
  -1  -8 -17    3.09    0.44
   1  -8  17    3.90    0.49
   1  -8  18    0.43    0.28
  -1  -9  17    9.16    0.75
   1  -9 -16   24.85    1.61
   1  -9 -15    6.80    0.76
  -1  -9  15    9.80    0.97
   1  -9 -14    7.97    0.86
  -1  -9  14    9.59    1.06
   1  -9 -14    8.51    1.01
   1  -9 -13   20.79    1.71
   1  -9 -13   20.91    1.54
   1  -9 -13   19.04    1.62
  -1  -9  13   22.64    1.67
   1  -9 -12    0.35    0.77
  -1  -9  12    0.85    0.86
   1  -9 -12    0.68    0.72
   1  -9 -12    0.58    0.61
  -1  -9  11   64.77    4.01
   1  -9 -11   65.87    4.07
   1  -9 -11   67.33    4.01
   1  -9 -11   65.85    4.14
   1  -9 -10   92.90    5.23
   1  -9 -10   90.13    5.28
  -1  -9  10   82.95    5.20
   1  -9  -9    4.01    0.74
  -1  -9   9    3.69    0.90
   1  -9  -9    5.92    0.78
   1  -9  -8   73.98    4.47
  -1  -9   8   74.08    4.43
   1  -9  -8   78.20    4.47
   1  -9  -8   70.39    5.13
   1  -9  -7  101.46    5.87
   1  -9  -7   95.27    6.51
  -1  -9   7   96.21    5.82
   1  -9  -7  108.21    5.88
   1  -9  -6   22.22    1.54
   1  -9  -6   22.10    1.60
   1  -9  -6   19.28    2.05
  -1  -9   6   20.15    1.53
   1  -9  -6   23.04    1.55
   1  -9  -5   84.22    5.10
   1  -9  -5   86.88    5.10
   1  -9  -5   92.94    5.75
   1  -9  -5   89.65    5.64
   1  -9  -5   90.56    5.06
   1  -9  -5   82.67    5.03
   1  -9  -5   86.25    5.08
   1  -9  -4   23.54    2.17
   1  -9  -4   22.37    2.06
   1  -9  -3    6.47    1.07
   1  -9  -2    0.77    0.74
   1  -9  -1   16.57    1.70
   1  -9  -1   15.99    1.18
   1  -9   0   77.59    4.77
   1  -9   0   68.19    4.09
   1  -9   1    3.34    1.01
  -1  -9  -1    2.16    0.48
  -1  -9  -2    2.96    0.49
   1  -9   2    1.88    0.46
  -1  -9  -3    0.25    0.39
   1  -9   3    0.81    0.42
  -1  -9  -4    0.43    0.40
  -1  -9  -4    1.01    0.44
   1  -9   4    0.14    0.46
  -1  -9  -5  171.48    9.91
  -1  -9  -5  174.74   10.01
  -1  -9  -5  171.68   10.02
   1  -9   5  178.97    9.95
   1  -9   5  185.81    9.99
  -1  -9  -5  179.57    9.97
  -1  -9  -6    4.21    0.58
  -1  -9  -6    4.46    0.72
  -1  -9  -6    4.09    0.58
   1  -9   6    3.59    0.81
  -1  -9  -6    5.36    0.65
  -1  -9  -6    5.30    0.68
  -1  -9  -6    4.35    0.69
  -1  -9  -7    2.73    0.69
  -1  -9  -7    1.61    0.55
   1  -9   7    1.28    0.75
  -1  -9  -7    1.22    0.56
  -1  -9  -7    1.66    0.61
  -1  -9  -8   50.54    3.20
   1  -9   8   48.39    3.13
  -1  -9  -8   50.12    3.12
  -1  -9  -8   50.44    3.09
  -1  -9  -9    7.21    0.93
  -1  -9  -9    9.07    0.94
  -1  -9  -9    8.83    1.06
  -1  -9 -10   40.29    2.82
  -1  -9 -10   42.76    2.69
  -1  -9 -10   41.68    2.72
  -1  -9 -11  107.87    6.44
  -1  -9 -11  111.95    6.32
  -1  -9 -11  105.41    6.36
  -1  -9 -12   70.47    4.20
  -1  -9 -12   69.04    4.25
  -1  -9 -13   36.80    2.49
   1  -9  13   42.85    2.62
  -1  -9 -14   22.65    1.65
   1  -9  14   26.15    1.76
  -1  -9 -15    4.64    0.60
   1  -9  15    5.24    0.80
  -1  -9 -16    1.45    0.38
   1  -9  16    1.55    0.48
   1  -9  17    0.28    0.29
  -1 -10  16    0.37    0.36
   1 -10 -15    0.34    0.39
  -1 -10  15    0.77    0.61
   1 -10 -14   -0.10    0.42
  -1 -10  14    0.08    0.68
   1 -10 -14    1.25    0.63
   1 -10 -14   -0.09    0.44
   1 -10 -13    0.41    0.48
   1 -10 -13    0.22    0.69
   1 -10 -13    0.08    0.62
   1 -10 -13    0.17    0.50
  -1 -10  13    0.46    0.75
   1 -10 -12    3.62    0.87
  -1 -10  12    1.89    0.82
   1 -10 -12    1.97    0.63
   1 -10 -12    2.46    0.72
   1 -10 -11    9.33    1.07
  -1 -10  11    8.87    1.12
   1 -10 -11   11.02    1.03
  -1 -10  10    3.84    0.90
   1 -10 -10    2.53    0.71
   1 -10 -10    2.87    0.71
   1 -10  -9   13.74    1.26
   1 -10  -9   17.06    1.44
  -1 -10   9   12.88    1.32
   1 -10  -9   17.74    1.34
   1 -10  -8   29.04    1.96
   1 -10  -8   24.18    2.01
  -1 -10   8   27.85    1.97
   1 -10  -8   30.84    1.98
   1 -10  -7    1.87    0.57
   1 -10  -7    2.61    0.69
   1 -10  -7    2.45    0.60
  -1 -10   7    3.27    0.75
   1 -10  -7    1.98    0.61
   1 -10  -6    0.17    0.55
   1 -10  -6    0.40    0.52
   1 -10  -6   -0.54    0.50
  -1 -10   6    0.47    0.66
   1 -10  -5   19.96    1.52
   1 -10  -5   20.03    1.50
   1 -10  -5   20.00    1.43
  -1 -10   5   18.50    1.44
  -1 -10   5   18.26    1.40
  -1 -10   5   18.75    1.40
   1 -10  -4  223.70   12.30
   1 -10  -4  231.27   12.30
   1 -10  -4  223.72   12.24
   1 -10  -4  234.15   12.30
  -1 -10   4  194.51   12.16
  -1 -10   4  214.51   12.22
   1 -10  -3    8.48    0.91
  -1 -10   3    6.64    0.78
   1 -10  -3    9.25    0.87
   1 -10  -3    6.89    0.79
   1 -10  -2   20.28    1.46
   1 -10  -2   21.74    1.94
  -1 -10   2   17.66    1.36
   1 -10  -2   18.57    1.42
   1 -10  -2   18.10    1.37
   1 -10  -1   31.55    1.97
   1 -10  -1   28.61    1.91
   1 -10  -1   26.71    1.87
   1 -10  -1   26.80    1.86
   1 -10  -1   27.94    2.45
   1 -10   0   92.16    5.99
   1 -10   0   94.99    5.34
   1 -10   0   85.48    5.29
   1 -10   0   91.53    5.31
   1 -10   0   95.07    5.37
   1 -10   1   80.19    4.55
   1 -10   1   74.18    4.50
  -1 -10  -1   76.42    4.56
  -1 -10  -2  146.43    8.47
   1 -10   2  153.13    8.48
   1 -10   2  156.41    8.50
  -1 -10  -2  148.43    8.44
  -1 -10  -2  152.87    8.52
  -1 -10  -2  140.67    8.45
  -1 -10  -3  206.36   11.66
   1 -10   3  205.37   11.67
   1 -10   3  218.63   11.70
  -1 -10  -3  202.19   11.62
   1 -10   3  212.49   11.63
  -1 -10  -3  206.06   11.70
  -1 -10  -3  203.00   11.66
   1 -10   4   41.89    2.67
   1 -10   4   44.52    2.69
  -1 -10  -4   38.57    2.57
  -1 -10  -4   43.61    2.70
  -1 -10  -4   41.76    2.65
  -1 -10  -5    0.70    0.51
   1 -10   5    1.39    0.60
  -1 -10  -5    1.04    0.49
  -1 -10  -6   15.05    1.20
  -1 -10  -6   16.14    1.34
  -1 -10  -6   15.79    1.31
   1 -10   6   15.61    1.38
  -1 -10  -6   16.98    1.29
  -1 -10  -6   16.00    1.22
  -1 -10  -7   24.58    1.74
  -1 -10  -7   20.35    1.52
   1 -10   7   21.79    1.69
  -1 -10  -7   21.74    1.59
  -1 -10  -7   22.96    1.62
  -1 -10  -8    1.58    0.53
   1 -10   8    0.89    0.85
  -1 -10  -8    2.29    0.61
  -1 -10  -8    1.64    0.57
  -1 -10  -8    2.95    0.75
  -1 -10  -9    0.19    0.46
   1 -10   9    0.35    0.88
  -1 -10  -9    0.04    0.56
  -1 -10  -9   -0.08    0.56
  -1 -10  -9    0.15    0.68
  -1 -10 -10    0.76    0.47
   1 -10  10    0.56    0.89
  -1 -10 -10    1.40    0.61
  -1 -10 -10    0.80    0.60
  -1 -10 -10    1.23    0.72
  -1 -10 -11   14.67    1.36
  -1 -10 -11   14.10    1.24
  -1 -10 -11   13.78    1.20
  -1 -10 -12   16.41    1.29
   1 -10  13    7.09    0.88
  -1 -10 -13    6.90    0.78
   1 -10  14    2.26    0.65
  -1 -10 -14    4.09    0.57
   1 -10  15    7.12    0.73
   1 -10  15    5.88    0.68
  -1 -10 -15    5.86    0.61
   1 -10  16    0.39    0.37
   1 -10  16    0.37    0.34
  -1 -11  16    0.34    0.30
  -1 -11  15    1.36    0.38
  -1 -11  15    2.37    0.47
  -1 -11  14    2.37    0.50
  -1 -11  14    2.44    0.56
  -1 -11  13    0.52    0.51
  -1 -11  13    0.18    0.55
  -1 -11  13    0.69    0.66
   1 -11 -13    1.17    0.58
   1 -11 -13    1.17    0.45
   1 -11 -12    9.92    0.93
  -1 -11  12   10.52    1.03
  -1 -11  12   11.74    1.08
   1 -11 -12   10.05    1.02
   1 -11 -11   13.47    1.13
  -1 -11  11   12.50    1.22
  -1 -11  11   14.15    1.23
   1 -11 -11   14.17    1.23
   1 -11 -10   17.11    1.33
   1 -11 -10   17.83    1.49
  -1 -11  10   14.55    1.38
  -1 -11  10   15.61    1.39
   1 -11 -10   18.25    1.42
   1 -11  -9   13.26    1.11
  -1 -11   9   10.52    1.17
  -1 -11   9   11.60    1.17
   1 -11  -9   11.14    1.13
   1 -11  -9   14.75    1.31
   1 -11  -8   15.99    1.41
   1 -11  -8   16.86    1.29
  -1 -11   8   15.17    1.27
  -1 -11   8   15.13    1.32
  -1 -11   8   13.98    1.31
   1 -11  -8   15.17    1.29
   1 -11  -7   30.89    2.06
   1 -11  -7   30.89    2.16
  -1 -11   7   31.82    2.10
  -1 -11   7   26.77    2.01
  -1 -11   7   28.47    2.03
   1 -11  -7   33.52    2.08
   1 -11  -6    2.46    0.69
   1 -11  -6    2.07    0.63
  -1 -11   6    0.10    0.60
  -1 -11   6    0.74    0.65
   1 -11  -6    2.52    0.61
   1 -11  -5   48.02    3.03
  -1 -11   5   42.88    2.98
  -1 -11   5   47.48    3.05
   1 -11  -5   54.50    3.08
   1 -11  -5   53.21    3.17
   1 -11  -5   50.85    3.13
  -1 -11   4    8.38    0.93
   1 -11  -4    9.22    0.89
   1 -11  -4    8.84    0.90
   1 -11  -4    8.29    0.96
   1 -11  -4    9.62    1.00
   1 -11  -4    8.24    1.01
  -1 -11   3   97.70    5.84
   1 -11  -3  109.23    5.93
  -1 -11   3   96.04    5.83
   1 -11  -3   97.00    5.84
   1 -11  -3  106.79    5.95
  -1 -11   2   86.17    5.13
   1 -11  -2   93.27    5.22
  -1 -11   2   84.41    5.13
   1 -11  -2   89.07    5.15
   1 -11  -2   86.94    5.21
   1 -11  -1    0.66    0.56
   1 -11  -1    0.20    0.61
   1 -11  -1   -0.29    0.62
   1 -11   0   22.30    1.55
  -1 -11   0   17.79    1.45
   1 -11   0   18.85    1.47
  -1 -11   0   21.25    1.55
   1 -11   1   63.31    3.68
   1 -11   1   57.64    3.62
   1 -11   1   58.53    3.68
   1 -11   1   58.38    3.64
  -1 -11  -1   58.26    3.63
  -1 -11  -1   65.25    3.72
  -1 -11  -1   60.03    3.62
   1 -11   2    4.77    0.79
   1 -11   2    3.48    0.66
  -1 -11  -2    3.46    0.66
  -1 -11  -2    3.49    0.60
  -1 -11  -2    3.65    0.71
  -1 -11  -3   38.60    2.57
   1 -11   3   44.31    2.67
   1 -11   3   40.57    2.61
  -1 -11  -3   43.02    2.58
  -1 -11  -3   37.00    2.56
  -1 -11  -3   40.65    2.65
  -1 -11  -4    1.01    0.53
  -1 -11  -4    1.88    0.66
   1 -11   4    2.24    0.68
   1 -11   4    1.88    0.71
  -1 -11  -4    2.61    0.61
  -1 -11  -5   79.95    4.69
  -1 -11  -5   77.23    4.69
   1 -11   5   80.67    4.71
   1 -11   5   79.86    4.70
  -1 -11  -5   75.26    4.60
  -1 -11  -6    0.78    0.58
  -1 -11  -6    0.07    0.51
   1 -11   6    0.04    0.67
  -1 -11  -6    0.04    0.61
   1 -11   7    1.05    0.71
  -1 -11  -7    2.53    0.59
  -1 -11  -7    2.01    0.70
  -1 -11  -8    0.79    0.50
   1 -11   8    0.57    0.72
  -1 -11  -8   -0.31    0.58
  -1 -11  -8    0.97    0.72
  -1 -11  -9    9.95    1.10
  -1 -11  -9   10.01    0.93
  -1 -11  -9   11.94    1.04
   1 -11   9    9.60    1.09
  -1 -11  -9    9.00    0.95
   1 -11   9   10.27    1.13
  -1 -11 -10   43.80    2.91
  -1 -11 -10   41.79    2.78
  -1 -11 -10   41.56    2.78
   1 -11  10   50.10    2.91
   1 -11  10   47.23    2.89
  -1 -11 -11    0.64    0.52
   1 -11  11    0.14    0.67
   1 -11  11    0.65    0.68
   1 -11  12   -0.20    0.61
   1 -11  12    0.07    0.59
   1 -11  13    8.23    0.88
   1 -11  13    8.41    0.88
   1 -11  14    0.74    0.48
   1 -11  14   -0.02    0.47
   1 -11  15   -0.45    0.36
   1 -11  15    0.05    0.35
  -1 -12  15    3.71    0.42
  -1 -12  14   -0.09    0.39
  -1 -12  13    7.88    0.74
  -1 -12  13    5.58    0.62
   1 -12 -12   28.46    1.87
  -1 -12  12   23.05    1.67
   1 -12 -12   27.78    1.77
  -1 -12  12   27.51    1.77
   1 -12 -12   25.41    1.70
   1 -12 -11    0.29    0.46
   1 -12 -11    0.61    0.62
   1 -12 -11    0.56    0.53
  -1 -12  11    0.24    0.46
  -1 -12  11    0.06    0.59
   1 -12 -10    5.80    0.91
   1 -12 -10    6.17    0.78
   1 -12 -10    7.18    0.78
  -1 -12  10    5.29    0.72
  -1 -12  10    6.13    0.84
   1 -12  -9   25.80    1.83
  -1 -12   9   20.81    1.63
   1 -12  -9   23.93    1.71
  -1 -12   9   23.60    1.73
   1 -12  -9   25.30    1.70
   1 -12  -8   10.99    1.08
   1 -12  -8   13.45    1.27
   1 -12  -8   14.23    1.27
   1 -12  -8   13.85    1.16
  -1 -12   8   12.45    1.18
  -1 -12   8    9.57    1.06
   1 -12  -8   17.15    1.22
   1 -12  -7    5.61    0.89
   1 -12  -7    3.03    0.71
  -1 -12   7    5.05    0.81
  -1 -12   7    3.93    0.68
   1 -12  -7    4.30    0.72
   1 -12  -6   23.16    1.72
   1 -12  -6   27.17    1.87
  -1 -12   6   25.93    1.81
  -1 -12   6   21.84    1.68
   1 -12  -6   26.80    1.79
   1 -12  -5    5.81    0.84
   1 -12  -5    8.20    0.93
   1 -12  -5    5.95    0.75
  -1 -12   5    5.55    0.72
  -1 -12   5    6.47    0.87
   1 -12  -4   57.73    3.55
   1 -12  -4   60.14    3.51
  -1 -12   4   52.79    3.40
   1 -12  -4   56.54    3.40
  -1 -12   4   52.58    3.42
   1 -12  -3   79.88    4.42
   1 -12  -3   79.64    4.38
   1 -12  -3   70.05    4.35
   1 -12  -3   66.45    4.26
  -1 -12   3   69.67    4.27
   1 -12  -3   66.88    4.24
  -1 -12   3   72.53    4.29
   1 -12  -2   26.32    1.91
   1 -12  -2   32.67    2.04
  -1 -12   2   23.31    1.88
   1 -12  -2   29.53    2.03
  -1 -12   1   77.93    5.04
   1 -12  -1   91.56    5.15
   1 -12  -1   78.41    5.04
  -1 -12   1   88.33    5.13
   1 -12  -1   99.60    5.20
  -1 -12   0  205.76   12.13
   1 -12   0  229.97   12.22
   1 -12   0  208.82   12.13
  -1 -12   0  202.64   12.09
  -1 -12   0  225.21   12.22
   1 -12   0  233.71   12.25
  -1 -12  -1   -0.91    0.77
   1 -12   1    1.43    0.70
   1 -12   1   -0.04    0.70
  -1 -12  -1    1.04    0.70
  -1 -12  -2   51.29    3.00
  -1 -12  -2   43.52    2.84
   1 -12   2   47.42    2.95
  -1 -12  -2   44.33    2.88
   1 -12   2   40.27    2.85
   1 -12   2   48.25    2.89
  -1 -12  -3    3.97    0.81
  -1 -12  -3    4.30    0.70
   1 -12   3    5.53    0.80
   1 -12   3    4.75    0.86
   1 -12   3    4.49    0.82
   1 -12   4    0.87    0.63
   1 -12   4    0.08    0.68
  -1 -12  -4    0.45    0.50
  -1 -12  -4    0.27    0.61
  -1 -12  -4    0.48    0.53
  -1 -12  -5   18.27    1.42
   1 -12   5   20.39    1.54
   1 -12   5   16.90    1.43
  -1 -12  -5   18.31    1.37
  -1 -12  -5   16.86    1.43
  -1 -12  -6   96.64    5.65
  -1 -12  -6   93.51    5.57
   1 -12   6  100.89    5.69
   1 -12   6   93.79    5.63
  -1 -12  -7   17.27    1.42
   1 -12   7   16.86    1.41
  -1 -12  -7   16.82    1.31
  -1 -12  -8    0.21    0.62
   1 -12   8    0.30    0.66
  -1 -12  -9   16.18    1.39
   1 -12   9   17.11    1.38
   1 -12  10    3.75    0.74
   1 -12  10    3.77    0.81
  -1 -12 -10    4.76    0.77
   1 -12  11   11.07    1.05
   1 -12  11   11.95    1.09
   1 -12  12    0.19    0.51
   1 -12  12   -0.14    0.54
   1 -12  13   13.63    1.00
   1 -12  13   11.55    0.96
   1 -12  14    2.56    0.43
   1 -12  14    2.03    0.40
  -1 -13  13    1.98    0.41
  -1 -13  12    1.47    0.47
  -1 -13  11    0.08    0.32
   1 -13 -11   -0.14    0.39
   1 -13 -11   -0.26    0.53
  -1 -13  11   -0.43    0.49
   1 -13 -11    0.27    0.41
  -1 -13  10   12.74    1.05
  -1 -13  10   14.57    1.16
  -1 -13  10   12.84    1.04
   1 -13 -10   14.44    1.10
   1 -13 -10   15.38    1.13
  -1 -13   9    0.88    0.43
   1 -13  -9    0.18    0.51
   1 -13  -9    0.43    0.63
  -1 -13   9   -0.25    0.62
  -1 -13   9   -0.36    0.44
   1 -13  -9    0.18    0.45
   1 -13  -8    5.71    0.84
   1 -13  -8    4.94    0.71
  -1 -13   8    4.98    0.76
   1 -13  -8    4.46    0.65
  -1 -13   8    5.09    0.63
  -1 -13   8    4.47    0.64
   1 -13  -7    3.24    0.73
   1 -13  -7    2.19    0.68
   1 -13  -7    2.79    0.65
  -1 -13   7    2.11    0.68
   1 -13  -7    1.94    0.52
  -1 -13   7    2.50    0.52
   1 -13  -7    2.18    0.53
  -1 -13   7    1.08    0.51
  -1 -13   6    9.41    0.91
   1 -13  -6    8.52    0.87
   1 -13  -6   10.06    1.06
  -1 -13   6    9.06    0.99
   1 -13  -6    9.01    0.96
   1 -13  -5    0.33    0.62
   1 -13  -5   -0.18    0.58
   1 -13  -5    0.48    0.46
  -1 -13   5   -0.10    0.46
  -1 -13   5    0.69    0.63
  -1 -13   4   16.96    1.35
   1 -13  -4   16.66    1.33
  -1 -13   4   16.73    1.41
   1 -13  -3    0.94    0.67
  -1 -13   3    2.44    0.60
   1 -13  -3    1.29    0.50
   1 -13  -3    1.16    0.64
   1 -13  -2   -0.21    0.73
   1 -13  -2   -0.85    0.69
  -1 -13   2   -0.98    0.68
   1 -13  -2    2.31    0.54
   1 -13  -2    1.57    0.62
  -1 -13   2    0.48    0.68
   1 -13  -1   42.17    2.76
  -1 -13   1   39.22    2.67
   1 -13  -1   37.95    2.65
   1 -13  -1   46.11    2.76
   1 -13  -1   46.33    2.84
  -1 -13   1   42.73    2.77
  -1 -13   0   44.34    2.88
   1 -13   0   42.84    2.86
   1 -13   0   49.27    2.98
  -1 -13   0   49.79    3.00
  -1 -13   0   40.71    2.81
   1 -13   0   52.61    3.05
   1 -13   1   44.13    2.67
   1 -13   1   38.69    2.57
  -1 -13  -1   37.96    2.56
  -1 -13  -1   41.99    2.67
   1 -13   1   43.59    2.72
  -1 -13  -1   36.12    2.51
   1 -13   2   10.70    1.12
   1 -13   2   10.20    1.05
  -1 -13  -2   11.81    1.19
   1 -13   2   10.69    1.17
  -1 -13  -2   12.56    1.05
   1 -13   3  106.63    5.78
   1 -13   3   90.90    5.66
  -1 -13  -3   93.69    5.68
  -1 -13  -3  102.16    5.78
  -1 -13  -4    9.41    0.95
   1 -13   4    7.86    0.90
   1 -13   4    8.62    0.97
  -1 -13  -5    2.67    0.61
   1 -13   5    2.74    0.69
   1 -13   5    2.78    0.61
   1 -13   5    3.85    0.72
   1 -13   5    3.27    0.80
  -1 -13  -6   13.06    1.15
   1 -13   6   13.74    1.27
   1 -13   6   13.32    1.19
  -1 -13  -7    2.89    0.65
   1 -13   7    3.58    0.83
   1 -13   7    2.50    0.71
  -1 -13  -8   51.03    3.26
   1 -13   8   54.80    3.25
  -1 -13  -9    0.51    0.53
   1 -13   9    1.24    0.58
   1 -13  10    1.97    0.57
   1 -13  11    1.67    0.50
   1 -13  12    7.11    0.67
   1 -13  12    7.73    0.73
   1 -13  13    1.43    0.30
   1 -13  13    1.00    0.32
   1 -13  13    1.53    0.37
   1 -14 -10    5.98    0.69
  -1 -14  10    4.48    0.61
  -1 -14   9    5.76    0.69
   1 -14  -9    5.45    0.72
  -1 -14   8    7.02    0.70
  -1 -14   8    8.69    0.84
   1 -14  -8    9.63    0.89
   1 -14  -7   -0.25    0.52
  -1 -14   7    0.24    0.38
   1 -14  -6    4.13    0.71
  -1 -14   6    3.01    0.54
   1 -14  -6    3.21    0.65
   1 -14  -5    0.40    0.58
  -1 -14   5   -0.38    0.56
  -1 -14   5    0.78    0.44
   1 -14  -5   -0.11    0.39
   1 -14  -5    0.29    0.54
  -1 -14   4    1.57    0.49
   1 -14  -4    1.64    0.46
   1 -14  -4    1.88    0.62
  -1 -14   4    2.68    0.66
   1 -14  -3    4.73    0.61
  -1 -14   3    5.50    0.70
   1 -14  -3    5.68    0.79
  -1 -14   3    6.70    0.86
   1 -14  -2    2.10    0.48
   1 -14  -2    1.48    0.66
  -1 -14   2    2.87    0.57
   1 -14  -2    3.70    0.67
  -1 -14   2    2.80    0.70
  -1 -14   1    1.28    0.50
   1 -14  -1    1.09    0.64
   1 -14  -1    0.95    0.52
   1 -14  -1    1.90    0.59
  -1 -14   1    1.54    0.65
   1 -14   0    3.61    0.62
   1 -14   0    3.87    0.74
  -1 -14   0    3.27    0.62
   1 -14   0    5.34    0.72
  -1 -14   0    4.13    0.77
   1 -14   1    4.10    0.66
   1 -14   1    5.72    0.81
  -1 -14  -1    5.89    0.82
  -1 -14  -1    3.87    0.61
   1 -14   2   20.45    1.50
   1 -14   2   16.31    1.34
   1 -14   2   20.89    1.57
  -1 -14  -2   17.50    1.36
  -1 -14  -2   20.50    1.52
   1 -14   3    5.87    0.80
   1 -14   3    5.57    0.71
   1 -14   3    6.25    0.89
  -1 -14  -3    5.93    0.71
   1 -14   4    0.80    0.57
   1 -14   4    0.94    0.44
   1 -14   4    1.45    0.66
   1 -14   5   29.11    1.90
   1 -14   5   25.71    1.79
   1 -14   6    0.07    0.50
   1 -14   6    0.49    0.42
  -1 -14  -6    0.20    0.44
  -1 -14  -7    0.23    0.43
   1 -14   7    0.58    0.50
   1 -14   7    0.32    0.38
   1 -14   7    0.47    0.51
   1 -14   8    0.09    0.34
   1 -14   8    0.74    0.47
   1 -14   8   -0.30    0.47
   1 -14   9    0.10    0.40
   1 -14   9   -0.38    0.43
   1 -14  10    5.11    0.57
   1 -14  10    4.38    0.55
   1 -14  11    0.14    0.29
  -1 -15  10    2.83    0.39
   1 -15  -9    0.67    0.37
  -1 -15   9    0.90    0.36
  -1 -15   8    1.02    0.42
   1 -15  -8    0.12    0.41
  -1 -15   7   -0.43    0.43
   1 -15  -7   -0.38    0.43
  -1 -15   6    1.09    0.48
   1 -15  -6    1.81    0.49
   1 -15  -5   -0.03    0.48
   1 -15  -5    0.33    0.43
  -1 -15   5   -0.28    0.50
   1 -15  -4    0.08    0.41
  -1 -15   4    0.07    0.35
   1 -15  -4    0.17    0.49
  -1 -15   4   -0.27    0.52
   1 -15  -3   12.26    1.01
  -1 -15   3   11.81    0.97
  -1 -15   3   13.96    1.13
   1 -15  -3   14.62    1.12
  -1 -15   2    2.10    0.46
   1 -15  -2    2.44    0.56
  -1 -15   2    2.41    0.62
  -1 -15   1    0.22    0.55
   1 -15  -1    0.20    0.48
   1 -15   0    1.03    0.54
   1 -15   0    2.01    0.52
  -1 -15   0    1.92    0.61
   1 -15   1    9.98    0.94
  -1 -15  -1    8.91    0.95
   1 -15   1    9.45    0.88
   1 -15   2   -0.52    0.38
   1 -15   2    0.03    0.49
   1 -15   2   -0.23    0.42
   1 -15   3    2.45    0.44
   1 -15   3    2.67    0.51
   1 -15   4    5.48    0.69
   1 -15   4    4.20    0.56
   1 -15   5    7.11    0.76
   1 -15   5    5.87    0.78
   1 -15   6    2.88    0.54
   1 -15   6    2.86    0.60
   1 -15   7    1.71    0.45
   1 -15   7    1.28    0.48
   1 -15   8    5.33    0.58
   1 -15   8    5.86    0.63
   1 -15   9    2.72    0.40
   1 -15   9    2.91    0.46
   1 -15  10    0.92    0.31
  -1 -16   8    2.24    0.33
  -1 -16   7    0.47    0.31
  -1 -16   6    0.18    0.35
  -1 -16   5    6.51    0.66
  -1 -16   4    0.05    0.39
  -1 -16   3    0.24    0.42
   1 -16  -3    0.29    0.38
   1 -16  -2    6.45    0.66
  -1 -16   2    5.99    0.69
  -1 -16   1    3.20    0.57
   1 -16  -1    3.03    0.49
   1 -16   0    0.60    0.37
   1 -16   1    1.24    0.39
   1 -16   2    8.83    0.79
   1 -16   3   11.17    0.89
   1 -16   4    5.11    0.58
   1 -16   5    0.22    0.34
   1 -16   6    0.79    0.32
   1 -16   7    0.80    0.28
   1 -16   8    6.05    0.53
   2   0 -20    0.15    0.44
   2   0 -19   -0.43    0.59
   2   0 -18    0.27    0.68
   2   0 -17   -0.48    0.79
   2   0 -16    8.56    1.13
   2   0 -15   -0.28    0.80
   2   0 -14    8.80    1.09
   2   0 -14    5.74    1.67
   2   0 -13    0.55    0.71
   2   0 -13    0.54    1.16
   2   0 -12  211.01   11.14
  -2   0  12  210.90   11.07
   2   0 -12  175.84   11.05
   2   0 -12  181.52   12.13
   2   0 -11    1.15    1.01
   2   0 -10   71.58    4.99
   2   0  -9    0.52    0.98
   2   0  -8  546.36   30.73
   2   0  -7    0.82    0.94
   2   0  -6 1550.23   85.37
   2   0  -5    0.35    0.75
   2   0  -4  631.21   34.96
   2   0  -3    0.47    0.63
  -2   0   2 1150.43   62.97
  -2   0   2 1147.72   62.95
  -2   0   2 1142.57   62.98
  -2   0   1    0.41    0.52
  -2   0   1    0.77    0.70
   2   0   0  197.10   11.00
  -2   0   0  201.08   11.13
   2   0   1    0.40    0.41
  -2   0  -1    0.36    0.69
   2   0   2 6304.93  345.51
  -2   0  -2 6343.33  345.61
  -2   0  -3   -0.29    0.71
  -2   0  -4  355.18   19.90
   2   0   5    0.12    0.75
  -2   0  -5    0.47    0.81
  -2   0  -6  157.61    9.00
   2   0   6  145.38    8.87
   2   0   7    0.23    0.86
  -2   0  -7   -0.17    1.11
  -2   0  -8    1.63    1.33
  -2   0  -9    1.89    1.30
  -2   0 -10   52.68    4.15
  -2   0 -11   -0.59    0.60
  -2   0 -11   -0.43    1.31
  -2   0 -12    2.61    0.75
  -2   0 -12    3.95    1.69
  -2   0 -13    0.05    0.79
  -2   0 -13    1.19    1.39
  -2   0 -14    2.88    0.89
  -2   0 -15   -0.14    0.81
  -2   0 -16  158.90    9.13
  -2   0 -17    0.45    0.68
  -2   0 -18    0.67    0.55
  -2   0 -19   -0.33    0.41
   2   1 -20    0.06    0.43
   2  -1 -20   -0.31    0.46
  -2  -1  20    0.23    0.40
   2   1 -19    6.86    0.83
   2   1 -18    2.73    0.78
   2   1 -17    5.28    0.94
   2   1 -16   13.30    1.34
   2   1 -15    3.24    0.88
   2  -1 -14   50.61    4.74
   2   1 -14   46.10    4.63
   2  -1 -14   60.93    3.66
   2   1 -14   59.74    3.66
   2  -1 -13    0.28    0.54
   2  -1 -13   -0.89    1.36
   2   1 -13    0.18    1.22
   2  -1 -13   -1.01    0.79
   2   1 -13   -0.34    0.76
  -2   1  13    0.03    0.49
   2  -1 -12    6.89    0.83
  -2  -1  12    7.89    0.82
  -2   1  12    8.27    0.80
   2  -1 -12    7.01    1.64
   2   1 -12    7.99    1.64
   2  -1 -12    8.21    0.96
   2   1 -12    7.41    0.92
   2   1 -11  106.34    7.60
  -2  -1  11  116.68    6.84
  -2   1  11  125.87    6.87
   2   1 -10   78.21    5.89
  -2  -1  10   87.03    5.18
  -2   1  10   95.74    5.21
   2   1  -9    7.65    1.35
   2   1  -8   72.91    4.89
   2   1  -7  268.75   15.47
   2   1  -6   12.40    1.39
   2   1  -5    5.99    0.97
   2   1  -4  344.38   19.29
  -2  -1   3   66.39    4.22
  -2   1   3   71.15    4.24
  -2   1   3   74.24    4.24
   2  -1  -3   70.69    4.24
   2   1  -3   67.99    4.22
  -2   1   2 2346.81  121.80
  -2  -1   2 2111.87  121.78
  -2  -1   2 2186.41  121.74
  -2  -1   2 2176.19  121.80
  -2   1   2 2319.94  121.81
  -2  -1   1  659.51   36.27
   2  -1  -1  646.10   36.30
  -2   1   1  678.93   36.35
  -2  -1   1  657.83   36.34
   2  -1   0 5320.33  280.21
   2   1   0 4981.21  280.06
  -2  -1   0 5135.02  280.25
  -2   1   0 5408.84  280.27
   2   1   1 9999.00  535.77
   2  -1   1 9669.46  535.91
  -2  -1  -1 9484.68  535.93
  -2   1  -1 9797.22  535.94
   2  -1   2 2967.93  163.15
  -2  -1  -2 2894.27  163.18
  -2   1  -2 3092.95  163.21
   2  -1   3  236.39   14.44
  -2  -1  -3  263.19   14.52
  -2   1  -3  281.21   14.55
  -2  -1  -4  621.95   34.94
  -2   1  -4  640.17   34.96
  -2   1  -5   26.76    2.20
   2  -1   5   27.26    2.13
   2   1   5   30.24    2.17
   2   1   6    4.65    1.04
  -2   1  -6    3.81    1.11
   2   1   7   14.23    1.65
  -2   1  -7   19.21    1.88
   2  -1   7   15.38    1.67
  -2   1  -8  581.45   32.71
  -2   1  -9  139.67    8.76
  -2   1 -10    1.02    1.41
  -2  -1 -11    0.31    0.61
  -2   1 -11    0.83    0.62
  -2   1 -11   -0.57    1.42
  -2  -1 -12   15.09    1.41
  -2   1 -12   15.89    1.41
  -2  -1 -12   19.62    2.45
  -2   1 -12   15.20    2.24
  -2  -1 -13   16.46    1.52
  -2   1 -13   16.66    1.54
   2   1  13   20.23    1.55
   2  -1  13   18.76    1.54
  -2   1 -13   12.38    2.21
  -2  -1 -13   13.79    2.23
   2   1  14   38.76    2.45
  -2  -1 -14   32.48    2.43
  -2   1 -14   31.79    2.42
   2  -1  14   35.15    2.42
   2  -1  15   55.82    3.63
  -2   1 -15   58.08    3.67
   2   1  15   59.18    3.65
   2  -1  16   14.93    1.36
   2   1  16   13.49    1.36
  -2   1 -16   15.30    1.38
   2  -1  17   14.15    1.26
   2   1  17   15.95    1.29
  -2   1 -17   12.89    1.19
  -2   1 -18    0.41    0.53
  -2  -1 -18    0.76    0.57
  -2  -1 -19   -0.07    0.42
  -2   1 -19    0.33    0.40
   2   2 -20    0.76    0.40
   2  -2 -20    0.44    0.42
  -2  -2  20    0.89    0.42
   2  -2 -19    0.39    0.55
   2   2 -19    0.73    0.58
   2  -2 -18    2.12    0.74
   2   2 -18    1.62    0.69
   2  -2 -17    2.30    0.80
   2   2 -17    1.89    0.81
   2  -2 -16   -0.18    0.76
   2   2 -16    0.55    0.75
   2  -2 -15   12.23    1.27
   2   2 -15   13.21    1.32
   2   2 -14   15.64    1.44
   2  -2 -14   16.63    1.45
   2  -2 -14   17.14    1.40
   2   2 -14   11.06    2.19
   2  -2 -14   12.96    2.30
   2  -2 -13   18.64    1.51
   2   2 -13   18.70    1.50
   2  -2 -13   18.88    1.44
   2  -2 -13   17.12    2.33
   2   2 -13   11.88    2.14
  -2   2  13   16.81    1.31
   2  -2 -12    8.08    0.93
   2   2 -12    7.59    0.89
   2  -2 -12    8.38    0.87
  -2   2  12    8.29    0.79
   2  -2 -12    7.26    1.60
   2   2 -12    5.42    1.45
   2  -2 -11   98.14    6.47
   2   2 -11   91.79    6.38
   2  -2 -10   12.62    1.70
   2   2 -10   12.64    1.69
  -2   2  10   15.82    1.18
  -2  -2  10   13.79    1.14
   2  -2  -9  100.85    6.29
   2   2  -9   90.58    6.20
   2   2  -8   71.06    4.78
   2  -2  -8   71.11    4.78
   2   2  -7    1.88    0.96
   2  -2  -7    4.52    1.04
   2   2  -6  708.35   40.85
   2  -2  -6  765.66   40.91
   2   2  -5  161.78    9.87
   2  -2  -5  180.10    9.94
  -2   2   4   83.50    4.98
   2  -2  -4   89.35    5.02
   2   2  -4   74.66    4.94
  -2   2   3 1149.42   62.18
  -2  -2   3 1040.20   62.10
  -2   2   3 1191.65   62.16
   2   2  -3 1091.94   62.14
   2  -2  -3 1201.96   62.18
  -2  -2   2  647.54   37.04
  -2  -2   2  622.17   37.11
  -2   2   2  720.03   37.16
  -2   2   2  740.08   37.23
   2  -2  -1 1941.44  105.10
  -2  -2   1 1866.79  104.95
  -2  -2   1 1889.14  105.05
  -2   2   1 2012.60  105.07
   2  -2   0  540.21   29.41
  -2  -2   0  525.77   29.38
   2  -2   1  459.74   25.40
  -2   2  -1  472.98   25.37
  -2  -2  -1  444.20   25.35
   2  -2   2  687.85   39.35
  -2  -2  -2  721.08   39.34
  -2   2  -2  731.50   39.34
   2  -2   3  126.76    7.97
  -2   2  -3  144.12    8.01
  -2  -2  -3  146.22    8.01
  -2   2  -4  316.12   17.93
   2  -2   4  311.57   17.91
  -2  -2  -4  315.81   17.91
   2   2   4  334.21   17.95
   2   2   5  590.91   31.97
  -2  -2  -5  592.77   31.99
  -2   2  -5  578.28   31.99
   2  -2   5  541.50   31.91
  -2   2  -6   36.25    2.71
   2   2   6   37.64    2.64
   2  -2   6   30.22    2.53
  -2  -2  -6   36.88    2.70
  -2  -2  -7    2.70    1.10
  -2   2  -7    2.33    1.12
   2   2   7    3.49    1.00
   2  -2   7    3.49    0.99
  -2  -2  -8    4.95    1.27
  -2   2  -8    2.23    1.19
  -2  -2  -9   -0.11    1.34
  -2   2  -9   -0.22    1.32
  -2  -2 -10   12.27    1.93
  -2   2 -10   13.39    2.05
  -2   2 -11   65.34    5.15
  -2  -2 -11   68.60    4.15
  -2   2 -11   69.03    4.17
  -2  -2 -11   70.95    5.19
  -2   2 -12    2.20    1.41
  -2  -2 -12    3.55    1.59
  -2  -2 -12    2.56    0.79
  -2   2 -12    2.66    0.76
  -2  -2 -13    1.82    1.38
  -2   2 -13    2.35    1.43
  -2  -2 -13    1.27    0.79
   2   2  13    0.76    0.81
  -2   2 -13   -0.05    0.81
   2  -2  13   -0.08    0.80
   2  -2  14   39.80    2.72
  -2  -2 -14   40.55    2.76
  -2   2 -14   39.66    2.76
   2   2  14   43.50    2.77
   2  -2  15    5.90    0.86
   2   2  15    6.21    0.99
   2  -2  15    6.29    1.01
  -2   2 -15    6.84    1.05
  -2  -2 -15    6.05    1.03
  -2   2 -16   12.08    1.17
  -2  -2 -16   14.74    1.30
   2   2  16    9.98    1.19
   2  -2  16   11.66    1.19
  -2   2 -16   14.37    1.30
  -2   2 -17    8.32    0.86
   2   2  17    7.15    0.91
   2  -2  17    6.52    0.89
  -2  -2 -18    5.50    0.73
  -2   2 -18    5.81    0.67
  -2  -2 -19    1.77    0.46
  -2   2 -19    1.41    0.38
  -2  -3  20    3.97    0.48
   2   3 -20    3.14    0.46
   2  -3 -20    3.40    0.46
   2   3 -19    1.93    0.54
   2  -3 -19    1.85    0.55
   2  -3 -19    1.06    0.35
   2  -3 -18    6.05    0.84
   2   3 -18    7.20    0.86
   2  -3 -17    0.39    0.73
   2   3 -17   -0.47    0.71
   2  -3 -16   15.15    1.35
   2   3 -16   13.59    1.33
   2  -3 -15   36.65    2.45
   2   3 -15   33.85    2.42
   2  -3 -14   11.54    1.21
   2   3 -14   10.30    1.18
   2  -3 -14   10.47    1.16
   2   3 -14    8.56    1.92
   2  -3 -14   12.58    2.16
   2  -3 -13    0.65    0.64
   2  -3 -13   -0.20    0.57
   2  -3 -13   -0.83    0.73
   2   3 -13   -0.93    0.77
   2  -3 -13   -1.06    1.36
   2   3 -13   -1.26    1.38
   2   3 -12  108.51    6.48
   2  -3 -12  121.18    6.52
  -2  -3  12  114.90    6.40
   2  -3 -12  115.37    6.52
   2  -3 -12  105.09    6.47
   2  -3 -12  107.64    7.55
   2   3 -12   96.09    7.43
   2  -3 -11    0.82    0.58
   2   3 -11    0.28    0.57
   2  -3 -11    0.83    0.49
   2  -3 -11    0.54    1.09
   2   3 -11    0.14    0.96
   2  -3 -10    4.01    1.11
   2   3 -10    4.40    1.10
   2  -3  -9   10.66    1.50
   2   3  -9   10.41    1.50
   2  -3  -8    6.34    1.17
   2   3  -8    5.15    1.16
   2  -3  -7  378.28   20.07
   2   3  -7  328.96   19.97
   2   3  -6   52.55    3.60
   2  -3  -6   53.92    3.62
   2   3  -5  176.80   11.44
   2  -3  -5  215.74   11.55
  -2   3   5  210.36   11.52
   2   3  -4   26.50    2.12
  -2   3   4   30.23    2.19
   2  -3  -3   70.21    3.94
   2   3  -3   58.16    3.88
  -2   3   3   68.54    3.97
  -2  -3   3   57.38    3.85
  -2   3   3   68.36    3.92
  -2  -3   2  271.40   15.71
  -2   3   2  291.85   15.86
  -2   3   2  328.47   16.01
  -2  -3   2  255.91   15.80
   2  -3  -2  310.37   16.00
  -2   3   1  992.27   53.59
  -2  -3   1  947.40   53.58
   2  -3  -1  992.45   53.69
   2  -3   0  104.75    6.12
  -2  -3  -1  131.90    7.80
  -2   3  -1  140.70    7.82
   2  -3   1  139.89    7.94
  -2   3  -2 1319.27   59.08
  -2  -3  -2 1350.83   59.09
   2  -3   2 1351.40   59.23
  -2   3  -3  104.71    6.14
  -2  -3  -3  105.24    6.13
   2  -3   3  104.09    6.24
   2   3   4  451.08   23.21
   2  -3   4  408.23   23.15
  -2  -3  -4  418.30   23.15
  -2   3  -4  387.56   23.12
  -2  -3  -5  160.03    8.92
   2   3   5  160.05    8.89
   2  -3   5  141.61    8.81
  -2   3  -5  148.27    8.90
   2   3   6   52.17    3.26
   2  -3   6   39.01    3.10
  -2  -3  -6   53.12    3.32
  -2   3  -6   42.82    3.24
  -2  -3  -7   98.28    5.61
  -2   3  -7   87.05    5.54
  -2  -3  -8    4.95    1.29
  -2   3  -8    6.14    1.35
   2  -3   9    9.03    0.89
  -2   3  -9   13.13    1.84
  -2  -3 -10    2.99    1.31
  -2   3 -10    3.58    1.40
  -2   3 -11  280.84   17.08
  -2  -3 -11  299.04   17.13
  -2  -3 -11  305.85   16.15
  -2   3 -11  271.66   16.12
  -2  -3 -12  124.84    7.12
  -2   3 -12  114.50    7.09
   2   3  12  134.75    7.12
   2  -3  12  121.60    7.07
  -2   3 -12  102.39    7.96
  -2  -3 -12  124.45    8.16
  -2  -3 -13   -0.80    0.78
   2   3  13   -1.09    0.85
  -2   3 -13   -0.64    0.79
   2  -3  13   -0.08    0.75
  -2  -3 -13    0.97    1.33
  -2   3 -13    0.83    1.26
   2  -3  14    1.83    0.78
   2   3  14    1.54    0.78
   2  -3  14    0.92    0.77
  -2  -3 -14    1.35    0.76
  -2   3 -14    2.16    0.86
  -2   3 -14    1.41    0.72
   2  -3  15    4.29    0.81
  -2   3 -15    4.65    0.91
  -2  -3 -15    4.73    0.91
   2   3  15    6.46    0.95
   2  -3  15    3.64    0.85
  -2   3 -15    5.13    0.83
   2  -3  16    8.94    0.93
   2   3  16    9.38    1.03
   2  -3  16    9.66    1.04
  -2  -3 -16   10.09    1.08
  -2   3 -16    8.80    0.96
   2   3  17   -0.03    0.58
   2  -3  17    0.44    0.58
  -2   3 -17    0.21    0.52
  -2   3 -18    6.75    0.66
  -2  -4  20    0.43    0.35
   2  -4 -19    0.11    0.29
   2   4 -19    0.18    0.41
   2  -4 -19    0.27    0.42
  -2  -4  19    0.05    0.53
   2   4 -18   -0.52    0.54
   2  -4 -18   -0.21    0.53
   2  -4 -18    0.69    0.39
   2  -4 -17    4.55    0.81
   2   4 -17    5.60    0.83
   2   4 -16   16.36    1.45
   2  -4 -16   18.15    1.45
   2  -4 -15    8.51    1.06
   2  -4 -15    7.21    1.01
   2   4 -15    7.85    1.02
   2  -4 -14  101.98    6.18
   2  -4 -14  108.65    6.18
   2   4 -14  103.76    6.16
   2  -4 -13   51.30    2.90
   2   4 -13   39.88    2.82
   2  -4 -13   41.49    2.83
  -2  -4  13   44.19    2.76
  -2   4  13   45.51    3.85
   2  -4 -13   48.74    2.92
   2  -4 -13   39.73    3.92
   2   4 -13   32.37    3.71
   2  -4 -12    1.58    0.71
   2   4 -12    1.92    0.70
   2  -4 -12    2.07    0.65
  -2  -4  12    1.23    0.57
   2  -4 -12    1.71    0.67
   2  -4 -12    3.49    1.31
   2   4 -12    2.27    1.14
   2   4 -11    9.03    1.00
   2  -4 -11   11.13    1.05
   2  -4 -11   12.09    1.04
  -2  -4  11   10.77    0.97
   2  -4 -11   11.62    1.04
   2   4 -11    9.53    1.67
   2  -4 -11    9.76    1.70
   2   4 -10   38.82    3.31
   2  -4 -10   44.58    3.41
   2   4  -9   10.62    1.46
   2  -4  -9   12.90    1.55
   2   4  -8   45.43    3.67
   2  -4  -8   60.78    3.85
   2  -4  -7   60.64    4.03
  -2   4   7   70.08    4.19
   2   4  -6    2.90    0.88
   2  -4  -6    5.97    1.01
  -2   4   6    5.36    1.01
   2  -4  -5   44.13    2.99
   2   4  -5   44.48    3.00
  -2   4   5   42.73    3.02
   2  -4  -4  118.07    6.38
   2   4  -4   81.93    6.23
  -2   4   4  132.66    6.40
  -2  -4   4   93.68    6.22
  -2   4   4  126.33    6.49
   2  -4  -3   62.89    3.31
   2   4  -3   53.84    3.25
  -2   4   3   51.28    3.20
  -2   4   3   54.60    3.36
   2   4  -2    2.77    0.57
  -2  -4   2    2.73    0.37
  -2  -4   1   14.16    1.15
  -2   4   1   15.26    1.17
  -2  -4   0    4.12    0.66
  -2   4   0    4.79    0.68
  -2  -4  -1   30.80    2.03
  -2   4  -1   30.99    2.03
  -2   4  -2  208.41   12.05
  -2  -4  -2  220.55   12.07
  -2   4  -3   62.71    3.81
  -2  -4  -3   65.46    3.82
   2  -4   3   70.07    4.05
   2   4   3   73.05    3.87
   2  -4   3   74.48    3.85
   2   4   4   12.75    1.21
   2  -4   4   11.14    1.16
  -2   4  -4    9.03    1.17
  -2  -4  -4   12.04    1.23
   2   4   5   17.29    1.49
   2  -4   5   15.31    1.44
  -2   4  -5   13.25    1.51
  -2  -4  -5   18.77    1.60
   2   4   6   41.25    2.79
   2  -4   6   33.17    2.67
  -2  -4  -6   39.41    2.80
  -2   4  -6   38.84    2.83
  -2  -4  -7  217.11   12.03
  -2   4  -7  193.63   11.97
  -2  -4  -8   86.02    4.96
  -2   4  -8   77.56    4.92
   2  -4   9   69.85    4.33
  -2   4  -9   74.73    5.17
  -2  -4 -10    5.98    0.79
  -2   4 -10    6.09    0.81
  -2  -4 -10    4.05    1.33
  -2   4 -10    6.09    1.47
  -2   4 -11    2.95    0.74
  -2  -4 -11    2.42    0.67
  -2  -4 -11    2.86    1.26
  -2   4 -11    2.67    1.29
  -2   4 -12    0.78    0.64
   2  -4  12   -0.19    0.74
   2   4  12    1.94    0.74
  -2  -4 -12    1.92    0.75
  -2   4 -12    0.25    0.72
   2  -4  12    1.78    0.79
  -2  -4 -12    1.48    1.30
  -2   4 -12    0.61    1.28
   2  -4  13   17.25    1.44
  -2  -4 -13   18.14    1.50
  -2   4 -13   15.31    1.48
   2   4  13   18.00    1.49
   2  -4  13   16.26    1.43
  -2   4 -13   16.78    1.38
   2  -4  14   48.80    2.95
  -2  -4 -14   49.02    3.03
  -2   4 -14   46.79    3.04
   2   4  14   49.51    3.01
   2  -4  14   47.83    2.99
  -2   4 -14   39.57    2.89
   2  -4  15    8.45    0.99
  -2   4 -15    8.10    1.03
   2   4  15    8.35    1.01
   2  -4  15    9.16    1.00
  -2  -4 -15    7.74    1.02
  -2   4 -15    8.01    0.91
   2  -4  16    0.54    0.62
   2   4  16    0.44    0.62
  -2   4 -16    0.63    0.54
   2  -4  17    2.01    0.56
  -2   4 -17    1.70    0.49
  -2  -4 -18    0.84    0.48
  -2  -4 -19    0.01    0.35
  -2  -5  19    0.42    0.48
   2  -5 -18    0.34    0.35
   2  -5 -18    0.62    0.46
   2   5 -18    0.05    0.44
  -2  -5  18    0.99    0.64
   2  -5 -17    0.09    0.54
   2   5 -17    0.06    0.52
   2  -5 -17    0.89    0.46
   2  -5 -16    0.33    0.60
   2   5 -16    0.36    0.60
   2  -5 -15   35.39    2.32
   2   5 -15   31.39    2.30
   2  -5 -15   36.19    2.40
   2  -5 -14   15.04    1.37
   2  -5 -14   16.45    1.44
   2  -5 -14   15.19    1.35
   2   5 -14   14.84    1.34
   2  -5 -13   98.77    5.10
   2   5 -13   76.14    5.02
   2  -5 -13   86.73    5.12
  -2  -5  13   86.06    5.01
  -2   5  13   84.94    6.13
   2  -5 -13  101.42    5.20
   2   5 -13   55.28    5.80
   2  -5 -13   62.29    5.91
   2  -5 -12    0.07    0.54
   2   5 -12   -0.71    0.59
  -2   5  12    0.46    1.04
   2  -5 -12   -0.31    0.68
   2  -5 -12   -0.09    0.63
  -2  -5  12   -0.50    0.59
   2  -5 -12    0.32    1.00
   2   5 -12   -0.66    1.11
   2  -5 -11   58.94    3.46
  -2   5  11   65.09    4.50
  -2  -5  11   61.50    3.39
   2  -5 -11   60.58    3.40
   2   5 -11   44.97    3.32
   2  -5 -11   49.50    4.21
   2   5 -11   48.05    4.19
   2  -5 -10    1.17    0.54
  -2  -5  10    1.54    0.54
  -2   5  10    1.28    0.90
   2   5 -10    1.38    0.87
   2  -5 -10    1.59    0.96
   2  -5 -10    1.95    0.51
   2  -5  -9   56.29    3.80
  -2   5   9   69.08    4.14
   2  -5  -8   25.42    2.20
   2   5  -8   23.52    2.14
  -2   5   8   30.39    2.47
   2  -5  -7  320.73   17.57
  -2   5   7  390.01   17.85
   2  -5  -6    2.73    0.81
   2   5  -6    1.75    0.71
  -2  -5   6    1.39    0.75
  -2   5   6    3.70    0.93
  -2   5   6    4.15    0.93
   2  -5  -5  633.51   32.27
   2   5  -5  516.16   32.16
  -2   5   5  655.04   32.41
  -2   5   5  646.28   32.26
  -2  -5   5  503.80   32.10
   2  -5  -4  362.99   17.65
   2   5  -4  296.60   17.56
  -2   5   4  329.23   17.55
   2  -5  -4  353.21   17.90
  -2   5   4  359.45   17.80
   2  -5  -3 1492.07   75.01
   2  -5  -3 1430.79   75.23
   2  -5  -2  142.88    7.31
   2  -5  -2  145.93    7.61
   2  -5  -1   46.90    2.84
   2   5  -1   42.38    2.80
   2  -5  -1   51.80    3.18
   2  -5  -1   49.85    3.15
  -2  -5   0   50.96    3.07
  -2   5   0   47.42    3.06
  -2   5  -1  277.00   16.40
   2  -5   1  341.99   16.81
  -2   5  -2   20.26    1.67
  -2  -5  -2   24.66    1.72
   2   5   2   24.98    1.69
   2  -5   2   26.18    1.70
  -2   5  -3   99.11    5.89
  -2  -5  -3  112.39    5.93
   2   5   3  116.34    5.92
   2  -5   3  112.45    5.90
  -2  -5  -4  243.10   12.48
  -2   5  -4  203.61   12.41
   2   5   4  249.68   12.49
   2  -5   4  216.36   12.39
  -2  -5  -4  204.32   12.18
   2  -5   5   64.17    4.17
  -2   5  -5   57.30    4.18
  -2  -5  -5   69.84    4.25
  -2  -5  -6   76.93    4.66
  -2   5  -6   67.78    4.61
   2  -5   7    7.06    0.76
  -2   5  -7    7.63    1.24
  -2  -5  -7   10.18    1.29
   2  -5   8    0.81    0.53
  -2  -5  -8    1.49    0.94
  -2   5  -8   -0.10    0.87
   2  -5   9   88.19    5.47
   2  -5   9   99.62    5.46
  -2  -5  -9   93.78    5.55
  -2   5  -9   83.01    6.13
  -2  -5 -10   26.29    1.73
  -2   5 -10   21.00    1.70
  -2   5 -10   25.47    2.53
  -2  -5 -10   23.71    2.43
   2  -5  10   26.70    1.76
  -2  -5 -10   24.02    1.80
   2  -5  11    1.29    0.63
   2   5  11    1.34    0.68
  -2  -5 -11    1.21    0.62
  -2   5 -11    1.83    0.67
   2  -5  11    1.61    0.76
  -2  -5 -11    1.31    1.09
  -2   5 -11    2.96    1.24
  -2   5 -12    7.66    0.92
   2  -5  12    6.18    0.94
  -2  -5 -12   10.82    1.06
  -2   5 -12    7.14    0.99
   2  -5  12    9.00    1.09
  -2  -5 -12    9.09    1.64
  -2   5 -12    7.90    1.64
   2  -5  13   16.29    1.37
  -2  -5 -13   15.70    1.32
  -2   5 -13   14.92    1.32
   2   5  13   16.29    1.33
   2  -5  13   12.55    1.25
  -2   5 -13   11.94    1.19
   2  -5  14   33.38    2.22
   2   5  14   37.52    2.27
  -2  -5 -14   37.94    2.30
   2   5  15   65.82    3.88
   2  -5  15   62.57    3.83
   2  -5  16    2.64    0.70
   2  -5  17    7.48    0.73
  -2  -5 -17    6.05    0.68
  -2  -5 -18    0.83    0.33
  -2  -5 -18    1.54    0.46
  -2  -6  19    0.52    0.42
   2  -6 -18    2.39    0.41
  -2  -6  18    3.27    0.65
   2  -6 -17    0.21    0.40
   2  -6 -16    0.38    0.48
   2  -6 -16   -0.24    0.55
   2   6 -16   -0.36    0.55
   2  -6 -15    0.83    0.73
   2  -6 -15    0.50    0.51
   2  -6 -15   -0.10    0.64
   2   6 -15   -1.14    0.68
   2  -6 -14    9.56    1.10
   2  -6 -14   11.09    1.16
   2  -6 -14   12.15    1.06
   2   6 -14    7.79    0.97
   2  -6 -13   38.25    2.56
  -2  -6  13   39.51    2.45
   2  -6 -13   35.90    2.53
   2  -6 -13   35.16    2.43
   2  -6 -12  127.47    7.59
  -2   6  12  123.63    8.44
  -2  -6  12  135.65    7.51
   2  -6 -12  132.68    7.60
   2  -6 -12  128.40    7.48
   2  -6 -11    0.40    0.62
   2  -6 -11    0.14    0.92
  -2  -6  11    0.24    0.58
  -2   6  11   -0.14    0.96
  -2  -6  11   -0.36    0.92
  -2  -6  10   32.70    2.13
   2  -6 -10   31.54    2.83
   2  -6 -10   30.44    2.13
  -2   6  10   36.39    2.96
  -2  -6   9   30.05    1.95
   2  -6  -9   28.21    1.97
   2  -6  -9   28.87    1.94
   2  -6  -9   29.77    2.55
  -2   6   9   33.02    2.64
  -2   6   9   36.65    2.78
   2  -6  -8   26.75    2.17
   2   6  -8   19.80    2.06
  -2   6   8   29.17    2.31
  -2   6   8   30.16    2.39
  -2  -6   8   21.37    2.08
   2  -6  -7   10.38    1.15
  -2   6   7   14.74    1.51
  -2   6   7   13.74    1.42
  -2  -6   7    6.92    1.10
   2  -6  -7   10.48    0.80
   2  -6  -6   13.99    1.36
   2   6  -6   11.15    1.27
  -2   6   6   17.89    1.64
  -2   6   6   17.32    1.48
   2  -6  -6   18.40    1.81
  -2  -6   6   12.81    1.36
   2  -6  -5   93.44    5.15
   2   6  -5   70.00    5.05
  -2  -6   5   62.91    4.98
   2  -6  -5  111.37    5.68
  -2   6   5   97.28    5.19
  -2   6   5  111.03    5.52
   2  -6  -4  181.41   10.65
   2  -6  -4  200.63   11.08
   2  -6  -3   30.51    2.07
   2  -6  -3   33.79    2.50
   2  -6  -2  121.77    6.77
   2  -6  -2  110.71    7.12
   2  -6  -1   35.38    2.22
   2  -6  -1   36.51    2.67
   2  -6  -1   36.62    2.65
   2  -6   0   14.99    1.22
   2  -6   0   32.33    2.02
   2  -6   1  602.17   29.91
   2  -6   1  580.42   29.36
   2  -6   2   16.09    1.73
   2  -6   2   16.80    1.24
  -2  -6  -3   51.44    3.23
   2  -6   3   49.03    3.16
  -2  -6  -4  185.61    9.54
  -2   6  -4  148.20    9.45
  -2  -6  -5   43.41    2.74
  -2   6  -5   34.00    2.64
  -2  -6  -6   98.53    5.63
  -2   6  -6   81.78    5.55
   2  -6   7  103.58    5.82
  -2  -6  -7  105.43    6.30
  -2   6  -7   89.73    6.23
   2  -6   8    0.20    0.53
  -2  -6  -8   -0.28    0.51
   2  -6   8    0.03    0.61
  -2  -6  -8    0.97    0.87
  -2   6  -8    1.20    0.87
   2  -6   9   24.97    1.88
  -2  -6  -9   28.68    1.92
   2  -6   9   27.74    1.89
  -2  -6  -9   31.07    2.53
  -2  -6  -9   26.16    1.94
   2  -6  10   33.49    2.44
   2  -6  10   47.05    2.60
  -2  -6 -10   38.96    2.58
  -2  -6 -10   41.86    3.28
  -2  -6 -10   40.24    2.66
  -2  -6 -11  129.77    7.00
   2  -6  11  130.95    7.02
  -2  -6 -12   38.52    2.49
   2   6  12   39.66    2.49
   2  -6  12   36.43    2.53
   2   6  13    3.97    0.73
   2  -6  13    3.76    0.98
   2   6  14   99.69    5.80
   2  -6  14  100.61    5.83
   2  -6  15    6.51    0.92
  -2  -6 -16    2.51    0.55
   2  -6  16    4.83    0.74
  -2  -6 -17    0.66    0.47
  -2  -6 -17    1.06    0.39
   2  -6  17    1.21    0.51
  -2  -6 -18    0.64    0.35
   2  -7 -18   12.16    0.86
   2  -7 -17    1.24    0.40
   2  -7 -16    0.49    0.45
   2  -7 -15    0.04    0.70
   2  -7 -15    0.67    0.50
  -2  -7  15    0.28    0.82
   2  -7 -14    0.84    0.71
   2  -7 -14    0.70    0.73
   2  -7 -14    0.66    0.55
   2  -7 -13    1.02    0.72
   2  -7 -13    1.87    0.61
   2  -7 -13    1.14    0.78
   2  -7 -12    8.82    1.10
  -2  -7  12    8.44    1.01
   2  -7 -12   10.69    1.13
   2  -7 -12    8.69    0.95
   2  -7 -12    9.73    1.72
   2  -7 -11    1.40    0.73
   2  -7 -11    3.71    1.33
  -2  -7  11    1.15    0.69
   2  -7 -11    1.93    0.62
   2  -7 -10  173.61   10.79
   2  -7 -10  165.65    9.71
  -2  -7  10  177.92    9.75
  -2   7   9   91.64    5.79
   2  -7  -9   91.61    5.00
   2  -7  -9   76.11    5.01
  -2  -7   9   80.97    4.98
  -2   7   8   33.05    2.65
   2  -7  -8   38.46    3.01
   2  -7  -8   32.95    1.95
  -2  -7   8   26.64    1.94
   2  -7  -8   25.73    1.96
   2  -7  -7   44.90    2.76
   2  -7  -7   45.13    3.54
  -2   7   7   46.93    3.40
   2  -7  -6    5.41    0.62
   2  -7  -6   10.30    1.40
   2  -7  -5    1.23    0.39
   2  -7  -5    1.45    0.85
   2  -7  -4  323.04   18.50
   2  -7  -3   35.82    2.78
   2  -7  -2  109.67    6.76
   2  -7  -2  108.07    6.76
   2  -7  -1  276.50   15.66
   2  -7  -1  267.01   15.64
   2  -7   0    1.39    0.86
   2  -7   1   75.31    4.92
   2  -7   2  390.89   22.21
   2  -7   3  297.53   17.18
   2  -7   4   61.48    3.60
  -2  -7  -5    1.00    0.39
   2  -7   5    1.90    0.46
  -2  -7  -6  209.50   11.89
   2  -7   6  217.17   11.93
   2  -7   7   43.25    2.70
  -2  -7  -7   43.23    2.66
   2  -7   8    4.94    0.81
  -2  -7  -8    3.58    0.66
  -2  -7  -8    5.66    0.78
   2  -7   9    4.29    0.83
  -2  -7  -9    2.71    0.68
  -2  -7  -9    3.94    0.77
   2  -7  10    0.50    0.81
  -2  -7 -10    0.60    0.63
  -2  -7 -10    0.39    0.70
   2  -7  11  254.73   14.27
   2  -7  12    1.76    0.89
   2  -7  13   24.08    1.72
  -2  -7 -13   19.14    1.55
   2  -7  14   44.02    2.60
  -2  -7 -14   36.12    2.50
   2  -7  15    3.46    0.78
  -2  -7 -15    2.59    0.57
   2  -7  16   -0.10    0.59
  -2  -7 -16   -0.55    0.41
   2  -7  17    0.57    0.34
  -2  -7 -17   -0.02    0.30
  -2  -7 -17    0.34    0.37
   2  -7  18    2.45    0.35
  -2  -8  18    0.75    0.41
  -2  -8  17    6.20    0.70
   2  -8 -17    3.99    0.50
  -2  -8  16    4.07    0.79
   2  -8 -16    4.17    0.56
  -2  -8  15    2.75    0.82
   2  -8 -15    2.19    0.73
   2  -8 -15    2.16    0.54
  -2  -8  14    2.24    0.84
   2  -8 -14    2.03    0.58
   2  -8 -14    1.35    0.71
   2  -8 -13   18.04    1.59
   2  -8 -13   18.95    1.46
  -2  -8  13   20.30    1.58
   2  -8 -12   16.41    1.46
  -2  -8  12   15.69    1.41
   2  -8 -12   15.79    1.30
   2  -8 -11   21.86    1.79
   2  -8 -11   21.95    2.44
   2  -8 -11   23.56    1.67
  -2  -8  11   22.36    1.74
   2  -8 -10    1.89    1.09
  -2  -8  10    1.75    0.73
   2  -8 -10    1.47    0.61
   2  -8  -9    6.01    0.81
   2  -8  -9    5.29    0.85
  -2  -8   9    4.88    0.86
   2  -8  -8  196.31   11.21
   2  -8  -8  198.44   11.26
   2  -8  -8  230.18   12.29
  -2  -8   8  180.65   11.12
   2  -8  -8  218.50   11.21
   2  -8  -7    1.87    0.51
   2  -8  -7    3.37    1.06
  -2  -8   7    1.46    0.61
   2  -8  -7    2.01    0.51
   2  -8  -7    1.33    0.52
   2  -8  -6    0.74    0.47
   2  -8  -6    1.23    0.45
   2  -8  -6    1.12    0.90
   2  -8  -5    1.30    0.43
   2  -8  -5    1.46    0.93
   2  -8  -4   12.74    1.02
   2  -8  -4   15.11    1.68
   2  -8  -4   15.42    1.69
   2  -8  -3   69.59    4.49
   2  -8  -3   74.00    4.55
   2  -8  -3   61.29    3.74
   2  -8  -2   37.98    2.39
   2  -8  -2   43.49    3.13
   2  -8  -2   43.38    3.12
   2  -8  -1    5.33    1.11
   2  -8  -1    4.45    0.55
   2  -8   0   66.61    4.03
   2  -8   0   85.82    4.86
   2  -8   1   80.63    5.33
   2  -8   2    1.95    1.03
  -2  -8  -3   10.99    0.88
  -2  -8  -3    9.64    0.83
   2  -8   4    2.66    0.53
  -2  -8  -4    2.52    0.46
  -2  -8  -4    2.27    0.40
  -2  -8  -5   12.28    0.94
   2  -8   5   11.00    0.99
  -2  -8  -5   10.49    0.86
  -2  -8  -6    7.91    0.70
  -2  -8  -6    8.17    0.85
   2  -8   6    7.79    0.87
  -2  -8  -6    7.41    0.76
   2  -8   7    4.01    0.84
  -2  -8  -7    4.38    0.63
  -2  -8  -7    3.94    0.61
   2  -8   7    3.82    0.71
  -2  -8  -7    6.01    0.80
  -2  -8  -8   85.76    5.06
  -2  -8  -8   81.69    4.93
  -2  -8  -8   82.59    4.97
   2  -8   8   88.38    4.99
  -2  -8  -9    8.82    1.06
   2  -8   9    7.04    1.09
  -2  -8  -9    9.34    0.98
  -2  -8 -10   60.35    3.81
   2  -8  10   69.23    3.77
  -2  -8 -10   54.94    3.70
  -2  -8 -10   58.52    3.67
   2  -8  11   27.81    2.03
  -2  -8 -11   27.07    1.90
   2  -8  12    1.02    0.87
  -2  -8 -12    1.36    0.60
   2  -8  13    8.11    1.10
  -2  -8 -13    8.65    0.89
   2  -8  14    0.74    0.76
  -2  -8 -14    0.25    0.47
   2  -8  15    5.69    0.79
  -2  -8 -15    3.35    0.56
   2  -8  16    0.57    0.41
  -2  -8 -16    0.04    0.34
   2  -8  17    4.65    0.50
   2  -8  17    3.45    0.40
  -2  -9  17   13.58    0.98
  -2  -9  16    0.31    0.57
   2  -9 -16    0.11    0.34
  -2  -9  15   -0.34    0.65
   2  -9 -15   -0.14    0.43
  -2  -9  14    1.07    0.75
   2  -9 -14    0.95    0.50
   2  -9 -14    1.80    0.69
  -2  -9  13    3.78    0.86
   2  -9 -13    3.47    0.64
   2  -9 -13    3.31    0.81
   2  -9 -12    0.69    0.69
  -2  -9  12    0.90    0.82
   2  -9 -12    0.07    0.55
   2  -9 -12   -0.79    0.75
   2  -9 -11   -0.25    0.78
   2  -9 -11   -1.16    0.75
  -2  -9  11   -0.13    0.78
   2  -9 -11   -0.04    0.55
   2  -9 -10    7.27    0.90
   2  -9 -10    6.10    0.98
   2  -9 -10    6.40    1.38
  -2  -9  10    4.19    0.94
   2  -9 -10    9.13    0.89
   2  -9  -9   22.08    1.68
   2  -9  -9   22.86    1.75
   2  -9  -9   23.50    2.42
  -2  -9   9   21.13    1.68
   2  -9  -9   24.27    1.67
   2  -9  -8   48.52    3.17
   2  -9  -8   52.60    3.25
   2  -9  -8   48.07    3.96
  -2  -9   8   47.66    3.11
   2  -9  -8   56.74    3.19
   2  -9  -7   14.27    1.24
   2  -9  -7   15.69    1.31
   2  -9  -7   16.10    1.97
   2  -9  -7   14.23    1.81
  -2  -9   7   15.42    1.25
   2  -9  -7   16.47    1.25
   2  -9  -6   12.51    1.07
   2  -9  -6   12.55    1.12
  -2  -9   6   12.14    1.11
   2  -9  -6   15.97    1.83
   2  -9  -6   12.62    1.66
  -2  -9   6    9.95    1.03
   2  -9  -6   13.60    1.07
   2  -9  -5   13.58    1.13
   2  -9  -5   14.19    1.18
   2  -9  -5   13.03    1.70
   2  -9  -5   14.99    1.81
   2  -9  -5   13.83    1.09
   2  -9  -4    0.53    0.41
   2  -9  -4   -0.33    0.82
   2  -9  -4    0.22    0.81
   2  -9  -4    0.17    0.42
   2  -9  -4   -0.04    0.45
   2  -9  -3   10.79    0.92
   2  -9  -3   11.39    1.53
   2  -9  -2    4.24    0.59
   2  -9  -2    4.18    1.06
   2  -9  -1    4.98    0.65
   2  -9  -1    6.26    1.16
   2  -9   0   92.03    5.38
   2  -9   0   99.88    6.18
   2  -9   1  214.98   12.26
   2  -9   1  251.55   13.24
   2  -9   2    5.07    0.60
  -2  -9  -2    4.51    0.58
   2  -9   2    4.80    1.22
   2  -9   3  116.00    6.70
   2  -9   3  119.63    6.70
  -2  -9  -3  107.24    6.60
   2  -9   3  127.59    6.68
   2  -9   4    5.92    0.76
   2  -9   4    5.86    0.77
   2  -9   4    5.35    0.73
  -2  -9  -4    7.04    0.64
  -2  -9  -4    6.02    0.67
  -2  -9  -4    4.08    0.67
  -2  -9  -5    1.17    0.40
   2  -9   5    0.69    0.56
  -2  -9  -5    0.96    0.45
   2  -9   5    1.76    0.58
  -2  -9  -5    1.25    0.53
  -2  -9  -5    0.88    0.49
  -2  -9  -6   42.69    2.65
   2  -9   6   41.05    2.61
   2  -9   6   42.60    2.62
  -2  -9  -6   37.35    2.47
  -2  -9  -6   41.63    2.56
  -2  -9  -7    8.95    0.99
  -2  -9  -7   10.25    0.91
   2  -9   7    8.49    0.97
  -2  -9  -7    8.77    0.81
  -2  -9  -8  105.11    6.03
  -2  -9  -8  103.14    5.92
  -2  -9  -8  104.02    5.91
  -2  -9  -8   97.15    5.82
  -2  -9  -9   19.16    1.54
  -2  -9  -9   19.35    1.45
   2  -9   9   17.32    1.53
  -2  -9  -9   18.15    1.40
  -2  -9  -9   16.97    1.28
  -2  -9 -10   19.20    1.58
  -2  -9 -10   17.36    1.38
   2  -9  10   17.33    1.53
  -2  -9 -11    0.68    0.54
   2  -9  11    0.76    0.87
  -2  -9 -12   45.16    2.93
   2  -9  12   50.41    3.03
  -2  -9 -13    4.00    0.63
   2  -9  13    3.63    0.89
  -2  -9 -14    8.42    0.78
   2  -9  14    7.26    0.83
  -2  -9 -15   10.85    0.84
   2  -9  15   10.03    0.88
   2  -9  16    1.21    0.36
   2  -9  16    1.05    0.43
  -2 -10  17    0.68    0.27
   2 -10 -16   15.90    1.15
  -2 -10  16   17.91    1.20
  -2 -10  16   20.14    1.21
   2 -10 -15    0.04    0.37
  -2 -10  15    0.37    0.56
   2 -10 -15    0.63    0.52
   2 -10 -14    0.19    0.43
   2 -10 -14    0.11    0.60
   2 -10 -14    0.43    0.57
  -2 -10  14   -0.30    0.62
   2 -10 -13    4.53    0.87
   2 -10 -13    4.32    0.65
   2 -10 -13    3.57    0.77
  -2 -10  13    3.81    0.80
   2 -10 -12    7.75    0.99
   2 -10 -12    6.60    0.95
  -2 -10  12    6.75    0.93
   2 -10 -12    6.64    0.81
   2 -10 -11   27.50    2.03
  -2 -10  11   25.14    1.95
   2 -10 -11   30.63    1.97
   2 -10 -11   30.31    2.11
   2 -10 -10   11.94    1.16
   2 -10 -10   14.01    1.30
  -2 -10  10   10.54    1.16
   2 -10 -10   12.88    1.13
   2 -10  -9   14.12    1.23
   2 -10  -9   13.47    1.29
  -2 -10   9   12.65    1.20
   2 -10  -9   13.21    1.18
   2 -10  -8    0.66    0.56
   2 -10  -8    0.62    0.61
   2 -10  -8    0.13    0.82
  -2 -10   8    1.01    0.69
   2 -10  -8    0.46    0.56
   2 -10  -7   18.94    1.49
   2 -10  -7   18.98    1.39
   2 -10  -7   19.91    2.14
   2 -10  -7   18.97    1.42
  -2 -10   7   14.86    1.34
   2 -10  -6    0.58    0.53
   2 -10  -6    0.64    0.86
   2 -10  -6    0.31    0.51
   2 -10  -5   28.30    1.94
   2 -10  -5   29.59    1.86
   2 -10  -5   27.64    2.55
   2 -10  -5   27.00    2.61
  -2 -10   5   22.63    1.80
  -2 -10   5   27.11    1.91
   2 -10  -5   28.69    1.89
   2 -10  -4    6.99    0.82
  -2 -10   4    8.36    0.90
   2 -10  -4    6.69    0.85
   2 -10  -4    8.07    1.39
  -2 -10   4    8.04    0.82
   2 -10  -4    7.79    0.83
   2 -10  -3   71.37    4.41
  -2 -10   3   75.24    4.48
   2 -10  -3   78.65    4.48
   2 -10  -3   72.61    5.15
  -2 -10   3   69.68    4.34
   2 -10  -3   79.53    4.41
  -2 -10   2  224.15   12.09
   2 -10  -2  224.03   12.03
   2 -10  -2  212.73   12.03
   2 -10  -2  224.77   12.80
  -2 -10   2  196.75   11.92
   2 -10  -2  215.91   11.98
   2 -10  -1   27.91    1.98
   2 -10  -1   27.26    2.59
  -2 -10   1   33.64    2.10
   2 -10  -1   29.71    1.99
   2 -10  -1   28.03    1.93
   2 -10   0    2.79    0.62
   2 -10   0    1.91    0.94
  -2 -10   0    1.91    0.55
   2 -10   1   29.89    2.73
   2 -10   1   29.26    1.94
   2 -10   1   29.43    1.85
  -2 -10  -1   26.08    1.89
   2 -10   2    0.38    0.55
   2 -10   2    0.83    0.47
  -2 -10  -2    1.14    0.49
   2 -10   3   24.09    1.65
   2 -10   3   21.94    1.63
   2 -10   3   24.24    1.58
  -2 -10  -3   20.11    1.50
  -2 -10  -3   21.27    1.60
   2 -10   4   19.54    1.47
   2 -10   4   20.80    1.49
  -2 -10  -4   17.11    1.32
   2 -10   4   20.58    1.43
  -2 -10  -4   17.65    1.39
  -2 -10  -4   17.51    1.42
  -2 -10  -5   37.38    2.39
   2 -10   5   37.46    2.44
   2 -10   5   40.54    2.44
   2 -10   5   37.92    2.40
  -2 -10  -5   32.80    2.27
  -2 -10  -5   35.07    2.37
  -2 -10  -6   76.35    4.53
  -2 -10  -6   73.17    4.45
  -2 -10  -6   69.26    4.38
   2 -10   6   78.27    4.53
   2 -10   6   79.55    4.56
   2 -10   6   80.14    4.54
  -2 -10  -7   74.06    4.33
   2 -10   7   74.97    4.31
  -2 -10  -7   68.69    4.21
  -2 -10  -7   68.02    4.15
   2 -10   8    2.11    0.78
  -2 -10  -8    2.90    0.62
  -2 -10  -8    2.60    0.75
  -2 -10  -9   61.68    3.81
   2 -10   9   68.24    3.80
  -2 -10  -9   53.20    3.65
  -2 -10  -9   63.59    3.71
   2 -10  10    3.26    0.78
  -2 -10 -10    2.65    0.62
   2 -10  11    0.04    0.65
  -2 -10 -11   -0.30    0.53
   2 -10  12    0.54    0.62
  -2 -10 -12   -0.25    0.46
   2 -10  13    4.16    0.70
  -2 -10 -13    4.10    0.58
   2 -10  14    4.98    0.67
   2 -10  15   12.82    0.93
   2 -10  15   10.65    0.87
   2 -10  16    4.91    0.48
  -2 -11  16    0.08    0.25
  -2 -11  15    6.73    0.62
   2 -11 -15    5.98    0.58
  -2 -11  14   13.60    1.04
   2 -11 -14   14.07    1.11
   2 -11 -14   13.38    1.01
   2 -11 -13   18.46    1.22
   2 -11 -13   20.17    1.39
  -2 -11  13   13.12    1.13
  -2 -11  13   15.59    1.23
  -2 -11  13   15.10    1.23
   2 -11 -13   18.87    1.33
   2 -11 -12   38.12    2.21
  -2 -11  12   29.32    2.11
  -2 -11  12   34.83    2.21
  -2 -11  12   31.76    2.17
   2 -11 -12   35.51    2.28
   2 -11 -12   37.53    2.35
   2 -11 -11   -0.04    0.60
  -2 -11  11   -0.03    0.59
  -2 -11  11    0.76    0.66
   2 -11 -11    0.59    0.75
  -2 -11  10   30.14    2.14
   2 -11 -10   38.20    2.34
  -2 -11  10   33.04    2.20
  -2 -11  10   35.40    2.26
  -2 -11   9   28.00    2.00
  -2 -11   9   32.41    2.12
  -2 -11   9   29.53    2.05
   2 -11  -9   33.12    2.16
   2 -11  -9   33.68    2.25
   2 -11  -8    4.84    0.80
  -2 -11   8    6.57    0.85
  -2 -11   8    5.17    0.82
   2 -11  -7   85.54    4.71
   2 -11  -7   83.67    4.67
  -2 -11   7   70.40    4.54
  -2 -11   7   78.00    4.64
   2 -11  -6   16.60    1.35
  -2 -11   6   16.00    1.33
   2 -11  -6   17.65    1.36
   2 -11  -5    5.49    0.77
  -2 -11   5    4.88    0.75
   2 -11  -5    6.94    0.83
   2 -11  -5    5.01    0.85
   2 -11  -4   33.94    2.27
   2 -11  -4   36.50    2.35
   2 -11  -4   37.00    2.34
  -2 -11   4   30.93    2.20
   2 -11  -4   33.96    2.25
   2 -11  -3    1.86    0.65
  -2 -11   3    1.80    0.56
   2 -11  -3    1.53    0.60
   2 -11  -2    5.55    0.81
   2 -11  -2    4.80    0.84
   2 -11  -2    5.21    1.26
  -2 -11   2    5.99    0.74
   2 -11  -2    7.72    0.87
  -2 -11   1  180.49   10.13
   2 -11  -1  177.58   10.18
   2 -11  -1  164.27   10.90
   2 -11  -1  182.62   10.15
   2 -11   0    0.50    0.64
  -2 -11   0    0.65    0.61
   2 -11   0    1.94    1.05
   2 -11   0    0.73    0.61
   2 -11   1   99.57    5.77
  -2 -11  -1   97.87    5.78
   2 -11   2   18.69    1.42
   2 -11   2   16.78    1.29
  -2 -11  -2   16.80    1.39
   2 -11   3   14.15    1.25
   2 -11   3   13.99    1.14
  -2 -11  -3   12.91    1.20
   2 -11   4   37.23    2.27
   2 -11   4   33.49    2.24
   2 -11   4   32.43    2.14
  -2 -11  -4   28.59    2.07
  -2 -11  -4   32.29    2.15
  -2 -11  -5   20.48    1.59
   2 -11   5   20.94    1.68
   2 -11   5   23.64    1.70
  -2 -11  -5   22.37    1.55
   2 -11   6    6.62    0.94
   2 -11   6    6.84    0.95
  -2 -11  -6    6.23    0.72
  -2 -11  -6    5.23    0.79
  -2 -11  -7    2.46    0.67
   2 -11   7    3.50    0.80
   2 -11   7    2.64    0.80
  -2 -11  -8    3.99    0.80
   2 -11   8    4.06    0.85
   2 -11   8    4.39    0.87
  -2 -11  -9   12.03    1.20
   2 -11   9   13.47    1.28
   2 -11   9   13.73    1.25
   2 -11  10    2.79    0.75
   2 -11  10    2.28    0.76
   2 -11  11    3.87    0.76
   2 -11  12    2.84    0.64
   2 -11  13   10.31    0.92
   2 -11  14   -0.41    0.41
   2 -11  15   -0.31    0.28
  -2 -12  14    1.30    0.38
   2 -12 -14    1.23    0.35
   2 -12 -13    2.85    0.47
  -2 -12  13    2.51    0.51
   2 -12 -13    3.07    0.56
   2 -12 -13    3.30    0.63
   2 -12 -12    0.88    0.44
  -2 -12  12   -0.05    0.50
   2 -12 -12    0.95    0.52
   2 -12 -11    7.22    0.83
  -2 -12  11    7.16    0.80
   2 -12 -11    7.24    0.78
   2 -12 -10   -0.07    0.56
  -2 -12  10    0.59    0.54
   2 -12  -9    3.67    0.81
  -2 -12   9    2.80    0.66
   2 -12  -9    2.97    0.66
  -2 -12   8   46.80    2.92
   2 -12  -8   46.68    2.96
  -2 -12   7    1.97    0.65
   2 -12  -7    0.75    0.58
   2 -12  -6   89.00    5.23
  -2 -12   6   78.97    5.12
  -2 -12   6   85.86    5.19
   2 -12  -6  102.06    5.28
   2 -12  -6   94.44    5.33
   2 -12  -5   98.24    5.88
  -2 -12   5   95.22    5.83
   2 -12  -5  107.37    5.92
   2 -12  -5  104.33    5.97
   2 -12  -4   40.65    2.70
   2 -12  -4   45.54    2.81
  -2 -12   4   37.59    2.65
   2 -12  -4   44.09    2.76
   2 -12  -4   45.81    2.82
   2 -12  -4   44.22    2.82
   2 -12  -3   52.54    3.45
   2 -12  -3   59.08    3.54
  -2 -12   3   51.48    3.39
   2 -12  -3   60.14    3.49
   2 -12  -3   56.97    3.54
   2 -12  -3   59.61    3.57
   2 -12  -2   15.24    1.33
   2 -12  -2   15.77    1.38
  -2 -12   2   14.89    1.32
   2 -12  -2   16.46    1.41
   2 -12  -1    4.10    0.80
   2 -12  -1    4.46    0.87
  -2 -12   1    4.52    0.84
   2 -12  -1    5.91    0.89
   2 -12   0   89.19    5.45
   2 -12   0   94.63    5.51
   2 -12   0   94.61    5.52
  -2 -12   0   92.05    5.46
   2 -12   1   75.81    4.74
   2 -12   1   84.02    4.81
  -2 -12  -1   74.94    4.74
   2 -12   1   84.12    4.81
   2 -12   2   61.45    3.72
   2 -12   2   58.16    3.71
   2 -12   2   60.51    3.76
  -2 -12  -2   61.46    3.74
   2 -12   3   60.78    3.84
   2 -12   3   67.43    3.92
  -2 -12  -3   61.11    3.85
   2 -12   4   45.95    2.95
   2 -12   5   54.60    3.40
   2 -12   5   53.69    3.42
  -2 -12  -6   -1.28    0.57
   2 -12   6   -0.04    0.72
   2 -12   6   -0.28    0.68
  -2 -12  -7    7.81    0.91
   2 -12   7    9.74    1.07
   2 -12   7    8.78    1.02
   2 -12   8    1.25    0.74
   2 -12   8    0.46    0.68
  -2 -12  -8    0.73    0.56
   2 -12   9    4.28    0.84
   2 -12   9    5.49    0.84
   2 -12  10    0.64    0.64
   2 -12  10    1.00    0.64
   2 -12  11   -0.24    0.57
   2 -12  11   -0.44    0.58
   2 -12  12    8.05    0.81
   2 -12  12    8.42    0.82
   2 -12  13    0.33    0.40
   2 -12  13    0.28    0.40
   2 -12  14    0.41    0.30
  -2 -13  13    4.66    0.47
   2 -13 -12    1.21    0.38
  -2 -13  12    1.27    0.41
   2 -13 -12    1.47    0.43
   2 -13 -11    0.78    0.45
  -2 -13  11    0.67    0.46
   2 -13 -11    0.55    0.44
   2 -13 -11    1.11    0.56
   2 -13 -10    1.07    0.52
   2 -13 -10    1.24    0.63
  -2 -13  10    0.41    0.48
   2 -13 -10    1.05    0.50
   2 -13  -9    3.97    0.73
   2 -13  -9    3.22    0.61
  -2 -13   9    3.10    0.60
   2 -13  -8   -0.12    0.62
   2 -13  -8    0.03    0.50
  -2 -13   8   -0.57    0.59
   2 -13  -8    0.57    0.50
   2 -13  -7    3.16    0.71
  -2 -13   7    2.80    0.63
   2 -13  -7    2.60    0.59
   2 -13  -6    2.99    0.71
   2 -13  -6    2.59    0.70
  -2 -13   6    2.10    0.62
   2 -13  -6    2.10    0.57
   2 -13  -5   14.06    1.21
  -2 -13   5   13.44    1.18
   2 -13  -5   16.16    1.29
   2 -13  -5   17.04    1.36
   2 -13  -4   20.92    1.66
   2 -13  -4   26.67    1.83
   2 -13  -4   25.32    1.83
   2 -13  -3   29.64    2.05
   2 -13  -3   30.11    2.08
   2 -13  -3   30.51    2.16
  -2 -13   3   29.75    2.09
   2 -13  -3   31.42    2.18
   2 -13  -3   32.63    2.17
   2 -13  -2   12.32    1.18
   2 -13  -2   14.14    1.30
   2 -13  -2   14.25    1.26
  -2 -13   2   15.06    1.25
   2 -13  -2   14.28    1.32
   2 -13  -1   11.74    1.11
   2 -13  -1   12.02    1.18
  -2 -13   1    9.32    1.08
   2 -13  -1   13.56    1.23
   2 -13   0    0.51    0.60
   2 -13   0    0.44    0.66
  -2 -13   0    0.94    0.62
   2 -13   0    0.41    0.70
   2 -13   1   -1.18    0.67
  -2 -13  -1   -0.61    0.66
   2 -13   1   -1.18    0.74
   2 -13   2    4.65    0.86
   2 -13   2    3.57    0.74
  -2 -13  -2    4.10    0.74
   2 -13   2    5.48    0.85
   2 -13   3   33.46    2.22
   2 -13   3   30.38    2.14
   2 -13   4    5.84    0.87
   2 -13   4    6.09    0.80
   2 -13   4    5.47    0.84
   2 -13   5   10.13    1.03
   2 -13   5    7.61    0.98
   2 -13   6    1.76    0.68
   2 -13   6    0.25    0.65
   2 -13   6    2.14    0.80
   2 -13   7   25.78    1.90
   2 -13   7   29.96    1.99
   2 -13   8   13.14    1.16
   2 -13   8   13.09    1.20
   2 -13   9    0.90    0.59
   2 -13   9    0.25    0.59
   2 -13  10   22.71    1.54
   2 -13  10   21.90    1.55
   2 -13  11    4.95    0.63
   2 -13  11    5.89    0.67
   2 -13  12    0.35    0.34
   2 -13  12    0.17    0.36
   2 -13  13   18.49    1.16
   2 -14 -11   -0.07    0.43
  -2 -14  11    0.07    0.29
   2 -14 -10    4.04    0.61
   2 -14  -9   12.56    1.02
   2 -14  -9   10.28    0.86
   2 -14  -8    0.83    0.41
   2 -14  -8    0.82    0.55
   2 -14  -7   15.57    1.29
   2 -14  -7   15.17    1.16
   2 -14  -7   14.13    1.13
   2 -14  -7   18.24    1.30
   2 -14  -6    0.61    0.45
  -2 -14   6    0.20    0.46
   2 -14  -6   -0.16    0.55
   2 -14  -5    1.00    0.49
  -2 -14   5    2.03    0.56
   2 -14  -5    0.57    0.58
   2 -14  -4    1.57    0.51
   2 -14  -4    2.64    0.68
  -2 -14   4    0.96    0.52
   2 -14  -3    9.41    0.93
   2 -14  -3   12.16    1.09
   2 -14  -3   13.38    1.17
  -2 -14   3   10.05    1.02
   2 -14  -2    0.70    0.63
   2 -14  -2    1.67    0.50
   2 -14  -2    1.54    0.64
   2 -14  -2    1.55    0.69
  -2 -14   2    0.49    0.53
   2 -14  -1    0.21    0.61
   2 -14  -1   -0.25    0.43
   2 -14  -1   -0.52    0.55
  -2 -14   1   -0.38    0.56
   2 -14  -1    0.04    0.66
   2 -14  -1    0.48    0.56
   2 -14   0   -0.83    0.63
   2 -14   0   -0.90    0.57
   2 -14   0   -0.47    0.65
  -2 -14   0   -0.72    0.60
   2 -14   1   21.60    1.52
   2 -14   1   16.51    1.38
   2 -14   1   20.40    1.54
  -2 -14  -1   17.64    1.43
   2 -14   2    1.50    0.66
   2 -14   2    1.07    0.55
   2 -14   2    1.26    0.66
   2 -14   3    2.42    0.69
   2 -14   3    2.20    0.58
   2 -14   3    2.45    0.71
   2 -14   4   26.72    1.79
   2 -14   4   21.64    1.67
   2 -14   4   26.64    1.81
   2 -14   5    3.79    0.68
   2 -14   5    3.43    0.61
   2 -14   5    2.78    0.69
   2 -14   6    0.28    0.52
   2 -14   6    0.41    0.45
   2 -14   7   27.62    1.74
   2 -14   7   22.87    1.64
   2 -14   8   -0.33    0.38
   2 -14   8    0.75    0.47
   2 -14   8   -0.28    0.48
   2 -14   9    1.46    0.38
   2 -14   9    1.42    0.47
   2 -14   9    1.77    0.48
   2 -14  10    8.88    0.72
   2 -14  10    7.70    0.64
   2 -14  11    7.73    0.64
   2 -14  11    7.73    0.63
   2 -15 -10    0.15    0.29
   2 -15  -9    2.36    0.46
  -2 -15   9    2.41    0.37
   2 -15  -8    1.17    0.44
  -2 -15   8    0.46    0.34
   2 -15  -7    0.19    0.43
  -2 -15   7    0.23    0.36
  -2 -15   6   19.46    1.35
   2 -15  -6   19.87    1.43
   2 -15  -6   19.61    1.40
   2 -15  -5    0.43    0.51
  -2 -15   5    0.66    0.43
   2 -15  -5    1.63    0.52
   2 -15  -5    0.46    0.35
   2 -15  -4    2.36    0.45
   2 -15  -4    1.93    0.60
  -2 -15   4    3.20    0.57
   2 -15  -3   -0.07    0.36
  -2 -15   3   -0.15    0.47
   2 -15  -3    0.03    0.50
   2 -15  -2    0.36    0.36
  -2 -15   2    0.69    0.48
   2 -15  -2    0.10    0.51
   2 -15  -1    0.12    0.34
   2 -15  -1   -0.75    0.50
  -2 -15   1   -0.28    0.47
   2 -15  -1   -0.15    0.55
   2 -15   0    0.48    0.33
   2 -15   0    0.60    0.52
   2 -15   0    0.67    0.49
   2 -15   0    0.04    0.57
  -2 -15   0    0.35    0.48
   2 -15   1   -0.66    0.44
   2 -15   1    0.28    0.50
   2 -15   1    0.11    0.56
   2 -15   1   -0.52    0.48
   2 -15   2    0.41    0.53
   2 -15   2   -0.13    0.41
   2 -15   2    0.32    0.55
   2 -15   2   -0.40    0.44
   2 -15   3    2.37    0.48
   2 -15   3    2.34    0.57
   2 -15   3    2.29    0.63
   2 -15   4    2.33    0.57
   2 -15   4    1.39    0.43
   2 -15   4    2.84    0.61
   2 -15   5   -0.36    0.36
   2 -15   5   -0.21    0.44
   2 -15   5    0.40    0.48
   2 -15   6    4.29    0.52
   2 -15   6    4.60    0.61
   2 -15   6    4.97    0.64
   2 -15   7   15.66    1.12
   2 -15   7   14.70    1.12
   2 -15   8    0.35    0.35
   2 -15   8   -0.09    0.37
   2 -15   9    1.98    0.36
   2 -15   9    2.41    0.39
  -2 -16   6    1.93    0.35
  -2 -16   5    0.33    0.32
   2 -16  -4    3.09    0.51
  -2 -16   4    3.12    0.45
  -2 -16   3    2.33    0.44
   2 -16  -3    1.96    0.47
   2 -16  -2    1.79    0.48
   2 -16  -1    0.13    0.40
   2 -16   0    3.59    0.60
   2 -16   0    3.71    0.53
   2 -16   1   -0.14    0.45
   2 -16   1   -0.14    0.36
   2 -16   2    1.75    0.45
   2 -16   2    1.46    0.49
   2 -16   2    1.35    0.39
   2 -16   3   -0.05    0.39
   2 -16   3    0.63    0.45
   2 -16   3   -0.02    0.31
   2 -16   4    3.91    0.52
   2 -16   4    4.04    0.56
   2 -16   5    4.31    0.51
   2 -16   5    4.00    0.53
   2 -16   6    0.65    0.32
   2 -16   6   -0.02    0.33
   2 -16   7    2.98    0.37
   2 -16   7    3.00    0.38
   3   0 -20    0.16    0.41
   3   0 -19   21.72    1.55
   3   0 -18   -0.40    0.68
   3   0 -17   11.19    1.22
   3   0 -16   -0.55    0.78
   3   0 -15    0.14    0.75
  -3   0  14    0.22    0.57
   3   0 -14   -0.14    0.73
   3   0 -14    0.39    1.20
  -3   0  13   17.24    1.35
   3   0 -13   18.16    1.47
  -3   0  12    0.13    0.51
   3   0 -12   -0.40    0.59
   3   0 -12   -0.15    1.02
   3   0 -11    9.74    1.75
  -3   0  11    9.38    0.87
   3   0 -10    1.56    1.06
   3   0  -9  419.17   24.04
   3   0  -8    0.43    0.99
   3   0  -7    0.19    1.02
   3   0  -6   -0.16    0.90
  -3   0   5   27.31    2.12
   3   0  -5   27.21    2.20
  -3   0   4    0.38    0.61
   3   0  -4   -0.06    0.67
  -3   0   3   31.48    2.20
  -3   0   2   -0.13    0.56
  -3   0   2   -0.05    0.73
   3   0  -1  748.70   41.18
  -3   0   1  749.08   41.35
   3   0   0    0.27    0.36
  -3   0   0    0.18    0.74
   3   0   1 2039.27  113.20
  -3   0  -1 2111.60  113.37
   3   0   2    0.03    0.45
  -3   0  -2    3.30    0.84
  -3   0  -3  304.15   17.16
  -3   0  -4   -0.06    0.87
  -3   0  -5   41.75    3.06
   3   0   6    0.42    0.94
  -3   0  -6    0.40    1.02
   3   0   7  439.06   25.45
  -3   0  -7  463.31   25.54
   3   0   8    0.92    0.98
  -3   0  -8   -0.75    1.11
  -3   0  -9  170.46   10.50
  -3   0 -10   -0.04    0.58
  -3   0 -10    0.82    1.29
  -3   0 -11  251.76   14.10
  -3   0 -11  246.07   15.11
  -3   0 -12   -0.68    0.72
  -3   0 -12    0.97    1.29
  -3   0 -13    8.32    1.10
  -3   0 -13    4.76    1.70
  -3   0 -14   -0.47    0.85
  -3   0 -15    0.70    0.76
  -3   0 -16    0.24    0.72
  -3   0 -17    0.58    0.63
  -3   0 -18    0.78    0.51
  -3   0 -19   -0.20    0.34
   3  -1 -20    2.84    0.50
   3   1 -20    3.11    0.51
   3   1 -19    5.40    0.74
   3   1 -18    0.36    0.66
   3   1 -17    2.25    0.81
   3   1 -16   -1.09    0.81
   3   1 -15    0.33    0.76
   3  -1 -14    1.57    0.61
   3   1 -14    2.64    0.80
   3  -1 -14   -0.58    1.15
   3   1 -14    0.96    1.24
  -3   1  14    1.79    0.62
   3   1 -13   52.81    3.14
   3  -1 -13   52.76    3.14
   3  -1 -13   43.28    3.00
   3   1 -13   43.01    4.03
   3  -1 -13   37.21    3.91
  -3  -1  13   48.54    3.04
  -3   1  13   51.26    3.02
   3  -1 -12   10.99    1.11
   3   1 -12   11.68    1.09
  -3   1  12   10.73    0.97
  -3  -1  12   12.85    1.05
   3  -1 -12    9.96    1.70
   3  -1 -12   10.26    0.96
   3   1 -11    5.77    1.45
  -3  -1  11    6.73    0.77
   3   1 -10   22.60    2.41
   3   1  -9   56.31    4.21
   3   1  -8   85.43    5.70
   3   1  -7  308.37   17.77
   3   1  -6   61.77    4.18
  -3   1   5  106.79    6.36
  -3  -1   5   99.10    6.31
   3   1  -5  107.23    6.40
  -3   1   4   30.17    2.39
  -3  -1   4   31.69    2.31
  -3  -1   4   31.73    2.39
  -3  -1   3   55.01    3.22
  -3   1   3   49.61    3.28
  -3  -1   3   45.36    3.26
  -3  -1   2  962.34   53.52
  -3  -1   2  947.48   53.59
  -3   1   2 1013.12   53.62
   3  -1  -1  312.09   17.06
   3   1  -1  285.69   16.90
  -3   1   1  346.01   17.24
  -3  -1   1  312.27   17.16
   3   1   0 5632.74  309.40
   3  -1   0 5719.62  309.57
   3   1   1 2924.59  160.62
   3  -1   1 2921.95  160.78
  -3  -1  -1 2878.67  160.86
  -3   1  -1 3044.48  160.89
   3  -1   2  653.85   36.46
   3   1   2  663.49   36.31
  -3  -1  -2  641.63   36.55
  -3   1  -2  682.41   36.59
   3  -1   3  202.84   11.53
  -3   1  -3  205.90   11.65
  -3  -1  -3  200.23   11.63
  -3   1  -4   63.42    4.13
   3   1   5   22.86    1.95
  -3   1  -5   19.43    1.92
   3   1   6  157.74    9.22
  -3   1  -6  149.05    9.17
   3   1   7  162.17    9.62
   3  -1   7  149.24    9.56
  -3   1  -7  170.75    9.73
   3   1   8  208.20   12.20
   3  -1   8  196.80   12.15
  -3   1  -8  210.85   12.29
  -3   1  -9  208.80   12.58
  -3  -1 -10   19.77    1.64
  -3   1 -10   21.95    1.65
  -3   1 -10   24.22    2.55
  -3  -1 -11    5.94    0.91
  -3   1 -11    6.08    0.89
  -3   1 -11    4.53    1.65
  -3  -1 -11    5.23    1.61
  -3  -1 -12    5.26    0.95
  -3   1 -12    4.95    0.92
  -3   1 -12    1.95    1.46
  -3  -1 -12    1.45    1.49
  -3  -1 -13   29.93    2.24
  -3   1 -13   31.82    2.27
   3  -1  14    1.27    0.87
   3   1  14    2.29    0.85
  -3   1 -14    2.41    0.88
  -3   1 -14    3.02    0.84
   3   1  15   10.43    1.19
   3  -1  15    9.78    1.18
  -3   1 -15   10.15    1.13
   3   1  16    1.48    0.75
   3  -1  16    1.66    0.78
  -3  -1 -16    1.43    0.73
  -3   1 -16    0.27    0.70
   3   1  17    9.57    0.96
   3  -1  17    8.30    0.94
  -3  -1 -17    9.98    0.96
  -3   1 -17    8.71    0.92
  -3   1 -18    0.25    0.47
  -3  -1 -18    0.40    0.50
  -3  -1 -19    5.34    0.53
  -3   1 -19    4.37    0.47
  -3  -2  20    8.10    0.67
   3  -2 -20    6.92    0.67
   3   2 -20    7.73    0.67
   3  -2 -19    1.10    0.54
   3   2 -19    1.09    0.54
   3  -2 -18    1.34    0.67
   3   2 -18    2.37    0.69
   3  -2 -17    0.24    0.72
   3   2 -17    0.77    0.71
   3  -2 -16   25.18    1.87
   3   2 -16   23.26    1.84
   3  -2 -15   16.17    1.49
   3   2 -15   16.74    1.47
   3  -2 -14   90.95    4.90
   3   2 -14   89.47    4.89
  -3   2  14   84.03    4.75
  -3   2  14   76.72    5.95
  -3   2  14   67.72    5.83
   3  -2 -14   76.10    4.78
   3  -2 -14   63.49    5.82
   3   2 -14   54.40    5.66
   3   2 -13   59.64    3.63
   3  -2 -13   64.10    3.66
  -3   2  13   61.65    3.53
  -3   2  13   53.45    4.61
  -3  -2  13   58.24    3.49
   3  -2 -13   52.58    3.54
   3   2 -13   45.54    4.45
   3  -2 -13   54.89    4.66
   3  -2 -12   17.75    1.35
   3   2 -12   18.12    1.36
  -3   2  12   15.13    1.20
  -3  -2  12   15.85    1.25
   3  -2 -12   13.54    1.21
  -3  -2  12   14.07    1.18
   3  -2 -12   12.65    1.86
   3   2 -12   13.36    1.96
   3  -2 -11    0.72    1.07
   3   2 -11    1.88    1.19
  -3   2  11    2.30    0.48
  -3  -2  11    1.50    0.52
   3  -2 -10    0.26    0.96
   3   2 -10   -0.39    0.96
   3   2  -9   13.15    1.81
   3  -2  -9   14.12    1.90
   3  -2  -8   85.03    5.50
   3   2  -8   77.60    5.42
   3   2  -7   33.87    2.93
   3  -2  -7   41.07    3.04
  -3   2   7   37.25    2.92
   3  -2  -6   37.51    2.78
  -3  -2   6   33.52    2.69
  -3   2   6   40.80    2.80
  -3   2   6   38.26    2.78
   3   2  -5   39.86    2.80
   3  -2  -5   39.61    2.79
  -3  -2   5   30.45    2.65
  -3   2   5   42.30    2.80
  -3   2   5   37.61    2.75
   3  -2  -4   28.25    2.04
   3   2  -4   22.20    1.92
  -3   2   4   27.71    2.00
  -3  -2   4   21.77    1.78
  -3   2   4   27.54    2.04
  -3  -2   4   22.60    1.91
  -3   2   3  207.95   10.25
  -3  -2   3  155.35    9.95
  -3   2   3  188.90   10.15
  -3  -2   3  169.55   10.09
  -3   2   2    2.60    0.84
  -3  -2   2    2.29    0.80
   3  -2  -2    2.92    0.70
  -3  -2   2    3.03    0.59
  -3   2   1 1057.43   50.07
  -3  -2   1 1021.39   50.03
   3  -2  -1 1021.95   50.00
   3  -2   0  921.14   50.72
  -3   2  -1  586.93   31.55
  -3  -2  -1  564.24   31.53
   3  -2   1  556.47   31.51
  -3   2  -2  450.89   24.58
  -3  -2  -2  443.66   24.56
   3  -2   2  428.08   24.52
  -3   2  -3  488.96   26.49
  -3  -2  -3  475.41   26.46
   3  -2   3  460.99   26.43
  -3  -2  -4   38.87    2.81
  -3   2  -4   39.14    2.84
   3   2   5   96.27    5.78
   3  -2   5   88.64    5.71
  -3  -2  -5   90.45    5.72
  -3   2  -5   91.67    5.75
   3  -2   6   12.12    1.46
   3   2   6   13.11    1.52
  -3  -2  -6   10.67    1.50
  -3   2  -6   10.58    1.54
   3  -2   7    7.98    1.29
   3   2   7    7.92    1.26
  -3  -2  -7    7.30    1.40
  -3   2  -7    7.49    1.40
   3  -2   8  118.78    8.09
   3   2   8  132.96    8.18
  -3  -2  -8  135.77    8.29
  -3   2  -8  142.44    8.33
  -3   2  -9  113.52    6.44
  -3  -2  -9  114.49    6.42
  -3  -2 -10   15.03    1.26
  -3   2 -10   13.82    1.23
  -3  -2 -10   13.82    2.09
  -3   2 -10   11.81    2.05
  -3  -2 -11   17.41    1.47
  -3   2 -11   16.80    1.44
  -3  -2 -11   17.52    2.29
  -3   2 -11   16.65    2.26
  -3  -2 -12    1.37    0.77
  -3   2 -12    1.27    0.74
  -3  -2 -12    1.42    1.36
  -3   2 -12    1.93    1.39
  -3  -2 -13   39.46    2.59
  -3   2 -13   37.45    2.58
  -3   2 -13   34.98    2.48
   3  -2  14    0.81    0.81
   3   2  14    0.30    0.78
  -3   2 -14    1.13    0.78
   3   2  15    3.51    0.88
   3  -2  15    3.35    0.85
  -3   2 -15    4.07    0.82
   3   2  16   17.49    1.42
   3  -2  16   16.39    1.41
  -3   2 -16   17.46    1.37
   3  -2  17   -0.36    0.56
   3   2  17    0.09    0.56
  -3   2 -17    0.84    0.58
  -3  -2 -18    0.13    0.49
  -3   2 -18    0.32    0.43
  -3  -2 -19   -0.27    0.33
   3  -3 -20    0.26    0.33
   3   3 -20    0.82    0.33
  -3  -3  20    0.10    0.38
   3  -3 -19    0.19    0.48
   3   3 -19    0.12    0.47
   3   3 -18    2.28    0.66
   3  -3 -18    1.55    0.39
   3  -3 -17    0.11    0.67
   3   3 -17   -0.15    0.68
   3  -3 -16    0.51    0.72
   3   3 -16   -0.21    0.73
   3  -3 -15   23.72    1.86
   3  -3 -15   27.63    1.94
   3   3 -15   26.16    1.95
  -3   3  14    9.26    0.93
  -3  -3  14   10.04    0.97
   3  -3 -14    8.47    1.01
   3  -3 -14   10.11    1.16
   3   3 -14   12.00    1.16
   3  -3 -13  329.63   17.19
   3   3 -13  320.59   17.18
  -3   3  13  308.67   17.06
  -3   3  13  319.21   18.43
  -3   3  13  285.72   18.26
  -3  -3  13  308.18   17.07
   3  -3 -13  297.19   17.14
   3  -3 -13  270.49   18.23
   3   3 -13  247.42   18.13
   3  -3 -12   45.54    2.70
   3   3 -12   39.71    2.64
  -3  -3  12   42.65    2.65
  -3   3  12   41.58    2.56
  -3   3  12   41.16    3.66
  -3  -3  12   41.41    2.58
   3  -3 -12   39.37    2.62
   3   3 -12   34.09    3.43
   3  -3 -12   32.69    3.40
  -3   3  11   30.86    1.93
  -3  -3  11   29.77    1.97
   3  -3 -11   30.71    2.87
   3   3 -11   23.73    2.65
  -3   3  11   29.31    2.89
   3   3 -11   30.10    2.04
   3  -3 -10    8.27    1.48
   3   3 -10    7.60    1.49
  -3   3  10   11.96    1.68
   3  -3  -9   78.30    5.40
   3   3  -9   68.76    5.27
   3  -3  -8    6.60    1.27
   3   3  -8    5.80    1.27
  -3   3   8    5.64    1.24
   3  -3  -7  203.66   11.16
   3   3  -7  177.25   11.05
  -3  -3   7  161.51   10.90
  -3   3   7  198.01   11.07
  -3   3   7  199.15   11.13
   3  -3  -6  199.26   11.05
   3   3  -6  162.43   10.90
  -3   3   6  207.49   11.07
  -3  -3   6  168.26   10.83
  -3   3   6  204.18   10.99
   3  -3  -5 1649.78   83.19
   3   3  -5 1420.04   83.08
  -3   3   5 1602.07   83.16
  -3   3   5 1634.02   83.11
  -3  -3   5 1318.83   82.95
   3  -3  -4  123.20    6.16
   3   3  -4  104.55    6.08
  -3  -3   4   87.16    5.93
  -3  -3   4   88.55    5.82
  -3   3   4  107.23    6.15
  -3   3   4  100.51    6.02
   3  -3  -3    3.41    0.82
  -3   3   3    3.18    0.82
  -3  -3   3    2.78    0.80
  -3   3   3    3.43    0.85
  -3  -3   3    1.52    0.52
  -3   3   2  348.74   18.70
  -3  -3   2  315.48   18.65
   3  -3  -2  337.63   18.75
  -3  -3   1    1.23    0.69
  -3   3   1    0.79    0.64
   3  -3  -1    1.06    0.63
  -3   3   0  107.70    6.68
   3  -3   0  120.46    6.79
   3  -3   0  115.33    6.73
  -3  -3  -1 1085.79   62.94
  -3   3  -1 1162.77   62.97
   3  -3   1 1196.28   63.07
  -3   3  -2  241.53   13.14
  -3  -3  -2  222.45   13.09
   3  -3   2  228.55   13.16
  -3   3  -3  120.56    7.00
  -3  -3  -3  115.03    6.96
   3  -3   3  116.53    7.02
  -3  -3  -4    5.04    1.02
  -3   3  -4    6.29    1.11
   3  -3   4    4.29    0.99
   3   3   5  112.54    6.42
   3  -3   5  104.35    6.37
  -3  -3  -5   97.14    6.31
  -3   3  -5   98.45    6.33
   3   3   6  394.38   21.01
   3  -3   6  351.04   20.91
  -3  -3  -6  372.71   20.96
  -3   3  -6  361.56   20.96
   3   3   7   61.32    3.99
   3  -3   7   53.62    3.87
  -3  -3  -7   56.21    3.96
  -3   3  -7   51.29    3.94
   3  -3   8   69.22    4.28
   3   3   8   85.33    5.16
   3  -3   8   76.25    5.05
  -3   3  -8   75.63    5.13
  -3  -3  -8   79.45    5.13
   3  -3   9   32.21    2.16
  -3  -3  -9   41.22    3.13
  -3   3  -9   34.41    3.01
  -3   3 -10   -0.14    1.39
  -3   3 -10    0.53    0.58
   3  -3  10    0.48    0.53
   3  -3  10   -0.28    0.55
  -3  -3 -10   -0.41    0.66
  -3   3 -10   -0.42    0.60
  -3   3 -11   49.95    3.28
  -3  -3 -11   57.82    3.38
  -3   3 -11   55.16    3.36
   3  -3  11   52.09    3.21
  -3   3 -11   48.13    4.24
  -3  -3 -11   52.36    4.27
  -3   3 -12    7.53    0.95
  -3   3 -12    6.98    1.02
  -3  -3 -12    7.56    1.00
   3  -3  12    7.52    0.88
  -3  -3 -12    3.25    1.62
  -3   3 -12    5.56    1.80
   3  -3  13    8.86    0.98
   3   3  13    8.78    1.10
  -3   3 -13    7.95    1.11
  -3  -3 -13   10.23    1.12
   3  -3  13    9.66    1.13
  -3   3 -13    9.19    1.07
   3   3  14   94.44    5.20
   3  -3  14   83.29    5.15
  -3   3 -14   83.02    5.11
   3   3  15    9.47    1.07
   3  -3  15    9.58    1.08
  -3   3 -15    8.93    1.00
   3   3  16    1.84    0.64
   3  -3  16    1.62    0.66
  -3   3 -16    1.52    0.63
  -3  -3 -16    1.56    0.72
   3   3  17    7.17    0.82
  -3   3 -17    7.41    0.77
  -3  -3 -17    8.60    0.86
  -3  -4  20    7.73    0.62
   3  -4 -19    0.89    0.41
   3   4 -19    0.76    0.39
  -3  -4  19    0.26    0.53
   3  -4 -18    1.81    0.37
   3  -4 -18    1.17    0.57
   3   4 -18    1.49    0.55
   3  -4 -17    7.61    0.77
   3  -4 -17   11.04    1.01
   3   4 -17    9.92    0.98
   3  -4 -16    1.65    0.71
   3   4 -16    0.71    0.72
  -3  -4  15   66.02    3.84
   3  -4 -15   66.88    3.97
   3   4 -15   63.20    3.95
   3  -4 -15   61.02    3.96
  -3  -4  14   15.27    1.28
   3  -4 -14   16.79    1.41
   3   4 -14   14.49    1.38
   3  -4 -14   17.62    1.42
   3  -4 -13    0.66    0.67
   3   4 -13   -0.91    0.71
  -3   4  13   -0.49    1.19
  -3  -4  13    1.09    1.19
  -3   4  13   -0.68    1.05
  -3  -4  13   -0.88    0.70
   3  -4 -13    0.20    0.57
   3  -4 -13    0.26    0.61
   3  -4 -13   -0.86    1.08
   3   4 -13   -0.88    1.08
   3  -4 -12  110.91    6.04
   3   4 -12  101.14    6.01
   3  -4 -12   98.72    5.99
  -3   4  12  105.65    7.10
  -3   4  12  107.99    7.18
  -3  -4  12   87.82    6.86
  -3  -4  12  107.85    5.97
   3  -4 -12  109.44    6.04
   3   4 -12   84.93    6.88
   3  -4 -12   85.19    6.83
  -3   4  11   38.53    2.26
   3  -4 -11   31.55    2.30
  -3   4  11   36.32    3.27
  -3   4  11   32.57    3.20
  -3  -4  11   35.41    3.18
  -3  -4  11   39.76    2.34
   3  -4 -11   37.28    2.35
   3   4 -11   36.11    2.34
   3  -4 -11   30.68    2.98
   3   4 -11   26.98    2.94
  -3  -4  10   48.89    3.09
  -3  -4  10   49.86    3.07
  -3  -4  10   51.29    3.08
   3  -4 -10   54.47    4.00
   3   4 -10   45.24    3.87
  -3   4  10   61.94    4.20
  -3   4  10   57.56    4.13
  -3  -4  10   43.71    3.80
   3  -4 -10   49.86    3.08
   3  -4  -9    6.05    1.30
   3   4  -9    5.55    1.35
  -3   4   9    8.31    1.46
  -3   4   9    7.40    1.52
  -3  -4   9    5.19    1.32
   3  -4  -8  120.31    7.45
   3   4  -8  114.11    7.41
  -3   4   8  136.04    7.60
  -3   4   8  124.45    7.45
  -3  -4   8  100.74    7.25
   3  -4  -7  236.49   13.07
   3   4  -7  191.46   12.90
  -3   4   7  252.25   13.15
  -3  -4   7  192.31   12.81
  -3   4   7  256.12   13.08
   3  -4  -6    2.60    1.08
   3   4  -6    2.97    1.01
  -3   4   6    3.95    0.99
  -3  -4   6    2.11    0.90
  -3   4   6    3.51    0.99
   3  -4  -5   25.28    1.99
   3   4  -5   13.29    1.74
  -3   4   5   28.27    2.08
  -3  -4   5   19.03    1.80
  -3   4   5   29.68    2.05
   3  -4  -4   25.87    1.85
   3   4  -4   24.06    1.82
   3  -4  -4   20.91    1.93
  -3  -4   4   16.03    1.64
  -3  -4   4   17.62    1.48
  -3   4   4   19.05    1.71
  -3   4   4   22.44    1.89
   3  -4  -3  564.41   25.09
   3   4  -3  479.86   24.97
   3  -4  -3  496.48   25.13
   3  -4  -2   82.66    5.15
  -3  -4   1   22.51    1.70
  -3   4   1   20.25    1.70
   3  -4  -1   22.25    1.80
  -3  -4   0    9.77    1.18
  -3   4   0   15.07    1.32
   3  -4   0   13.30    1.40
   3  -4   0   13.68    1.35
   3  -4   1    0.86    0.79
  -3  -4  -2    1.30    0.75
  -3   4  -2    1.55    0.76
  -3   4  -3  376.50   21.64
  -3  -4  -3  398.06   21.66
   3  -4   3  382.93   21.78
  -3  -4  -4  284.13   16.44
  -3   4  -4  264.59   16.42
   3  -4   4  281.56   16.59
   3  -4   4  302.40   16.48
   3   4   4  319.90   16.53
   3   4   5  624.47   32.34
   3  -4   5  563.36   32.26
  -3  -4  -5  581.47   32.28
  -3   4  -5  547.53   32.26
   3   4   6   57.72    3.74
   3  -4   6   46.24    3.58
  -3  -4  -6   59.97    3.80
  -3   4  -6   50.34    3.73
   3  -4   7   83.52    5.04
   3   4   7   99.57    5.22
  -3  -4  -7   94.80    5.20
  -3   4  -7   86.18    5.19
   3  -4   8   66.69    4.08
  -3  -4  -8   77.63    4.92
  -3   4  -8   72.04    4.91
  -3  -4  -9    3.97    1.22
  -3   4  -9    4.38    1.29
  -3   4  -9    2.64    0.63
   3  -4   9    3.80    0.63
   3  -4   9    3.22    0.68
  -3   4  -9    3.23    0.64
  -3  -4 -10   11.93    1.76
  -3   4 -10    9.85    1.70
  -3   4 -10    8.86    0.95
   3  -4  10    6.20    0.91
   3  -4  10    9.02    0.95
  -3  -4 -10   11.71    1.01
  -3   4 -10    9.09    0.99
  -3   4 -11    6.89    0.91
  -3  -4 -11    7.06    0.96
  -3   4 -11    8.94    1.01
   3  -4  11    7.79    0.93
  -3  -4 -11    4.54    1.54
  -3   4 -11    7.34    1.63
   3  -4  12   10.21    1.05
  -3   4 -12   10.34    1.06
  -3   4 -12   10.03    1.84
  -3  -4 -12    7.09    1.67
   3  -4  13    2.93    0.83
   3  -4  13    4.30    0.88
   3   4  13    6.49    0.96
  -3   4 -13    5.05    0.87
   3  -4  14    5.01    0.80
   3   4  14    4.81    0.89
   3  -4  14    4.94    0.86
  -3   4 -14    4.41    0.79
   3  -4  15    0.49    0.60
   3   4  15    0.22    0.64
  -3   4 -15    0.03    0.59
   3   4  16    0.28    0.58
  -3   4 -16   -0.70    0.53
  -3  -4 -16   -0.21    0.61
  -3   4 -17    0.27    0.42
  -3  -4 -17    0.39    0.53
  -3  -4 -18    0.51    0.40
   3  -5 -18    1.68    0.35
   3   5 -18    2.27    0.48
   3  -5 -18    2.36    0.50
   3  -5 -17    0.51    0.38
   3  -5 -17    0.86    0.54
   3   5 -17    0.82    0.56
   3  -5 -16    0.18    0.44
   3  -5 -16    0.65    0.62
   3  -5 -16    0.04    0.60
   3   5 -16   -0.17    0.58
   3  -5 -15    7.78    0.85
   3  -5 -15    8.93    1.03
   3  -5 -15    9.90    1.03
   3   5 -15    6.37    0.94
  -3  -5  15    9.90    0.91
   3  -5 -14    3.06    0.78
   3  -5 -14    3.45    0.74
  -3  -5  14    3.61    0.75
   3  -5 -14    3.20    0.75
   3   5 -14    3.52    0.78
   3   5 -13    7.65    0.94
   3  -5 -13    8.73    0.95
   3  -5 -13    6.72    0.91
  -3  -5  13    9.48    0.96
  -3   5  13    6.60    1.53
  -3  -5  13    4.15    1.35
  -3   5  13    5.65    1.54
   3  -5 -13    8.61    1.01
   3  -5 -13    5.93    1.54
   3   5 -13    5.82    1.50
   3  -5 -12    2.50    0.66
   3   5 -12    1.81    0.65
  -3   5  12    1.65    1.18
  -3  -5  12    3.25    1.21
  -3   5  12   -0.32    1.08
   3  -5 -12    0.55    0.63
  -3  -5  12    1.20    0.65
   3  -5 -12    0.70    0.66
   3  -5 -12    2.82    1.31
   3   5 -12    2.06    1.16
   3  -5 -11    0.80    0.57
  -3   5  11    0.56    1.05
  -3  -5  11   -0.26    1.02
  -3   5  11    0.89    0.99
  -3  -5  11    0.03    0.59
   3  -5 -11    0.10    0.55
   3   5 -11    1.02    0.59
   3   5 -11   -0.83    1.00
   3  -5 -11    0.14    0.90
   3  -5 -10    5.85    0.74
  -3  -5  10    7.32    0.82
  -3  -5  10    7.17    0.84
   3  -5 -10    5.92    1.20
   3   5 -10    7.52    1.30
  -3   5  10    5.69    1.35
  -3  -5  10    6.06    1.33
  -3   5  10   10.94    1.63
   3  -5 -10    7.58    0.79
   3   5 -10    5.77    0.76
   3  -5  -9    3.58    1.09
   3   5  -9    2.18    0.98
  -3   5   9    2.49    1.08
  -3  -5   9    2.34    1.07
  -3   5   9    3.58    1.06
   3  -5  -8  164.86    9.84
   3   5  -8  126.48    9.64
  -3   5   8  207.97   10.05
  -3  -5   8  139.63    9.65
  -3   5   8  208.84   10.20
   3  -5  -7  153.46    8.26
   3   5  -7  126.42    8.10
  -3   5   7  152.89    8.34
  -3  -5   7  109.77    7.93
  -3   5   7  135.92    8.12
   3  -5  -6   92.35    5.35
   3   5  -6   77.42    5.23
  -3   5   6   96.47    5.47
  -3   5   6   89.32    5.26
   3  -5  -5   50.54    2.97
   3   5  -5   37.16    2.78
  -3  -5   5   31.59    2.43
  -3  -5   5   31.35    2.61
  -3   5   5   39.76    2.74
  -3   5   5   46.41    3.04
   3   5  -4  140.83    8.30
  -3  -5   4  120.27    7.95
   3  -5  -3  107.30    6.11
   3   5  -3   95.70    6.06
   3  -5  -2  156.12    8.31
   3   5  -2  130.41    8.21
  -3  -5   1   14.85    1.38
   3  -5  -1   17.72    1.69
  -3  -5   0  152.89    9.14
  -3   5   0  156.17    9.16
   3  -5   0  176.86    9.48
  -3  -5  -1  426.32   23.64
  -3   5  -1  422.28   23.65
  -3  -5  -2   44.57    2.95
  -3   5  -2   39.15    2.91
  -3  -5  -3    4.18    0.91
  -3   5  -3    1.97    0.87
   3  -5   3    3.35    1.04
   3   5   3    2.56    0.77
  -3  -5  -4   66.54    4.16
  -3   5  -4   62.54    4.15
   3  -5   4   58.82    4.32
   3   5   4   66.64    4.13
   3  -5   4   62.27    4.10
   3   5   5   18.88    1.66
   3  -5   5   16.73    1.58
  -3  -5  -5   15.09    1.60
  -3   5  -5   14.79    1.64
   3  -5   6   11.47    0.99
   3   5   6   15.44    1.53
   3  -5   6   11.50    1.39
  -3  -5  -6   15.89    1.60
  -3   5  -6   12.91    1.53
   3  -5   7    0.20    0.43
  -3   5  -7    0.10    0.92
  -3  -5  -7   -0.09    0.89
   3  -5   8   11.94    1.05
  -3  -5  -8   10.40    1.67
  -3   5  -8   11.66    1.80
  -3   5  -9   46.08    3.00
   3  -5   9   46.42    3.04
   3  -5   9   53.14    3.04
  -3  -5  -9   54.32    3.91
  -3   5  -9   52.25    3.93
  -3   5 -10    3.03    0.73
   3  -5  10    5.68    0.81
   3  -5  10    3.55    0.81
  -3  -5 -10    4.18    1.34
  -3   5 -10    6.79    1.52
   3  -5  11    0.49    0.72
  -3   5 -11    1.64    0.64
  -3  -5 -11    0.42    1.15
  -3   5 -11   -1.02    1.17
   3  -5  12  123.89    6.82
   3   5  12  134.67    6.90
   3  -5  12  117.21    6.84
   3  -5  13   98.96    5.28
   3   5  13  107.41    5.37
   3  -5  13   80.20    5.26
  -3   5 -13   78.34    5.22
   3  -5  14    7.70    0.95
   3   5  14    9.51    0.98
  -3   5 -14    7.83    0.90
   3  -5  15    0.35    0.60
   3   5  15    0.63    0.57
  -3   5 -15   -0.21    0.55
   3   5  16    4.77    0.69
  -3  -5 -16    6.26    0.76
  -3  -5 -17    8.97    0.80
  -3  -5 -18    1.33    0.36
   3  -6 -17   -0.07    0.32
  -3  -6  17    0.94    0.67
   3  -6 -16    5.01    0.68
   3   6 -16    4.09    0.65
   3  -6 -16    5.56    0.81
   3  -6 -16    4.72    0.61
   3  -6 -15    8.29    0.85
   3  -6 -15   10.92    1.09
   3  -6 -15    9.46    0.94
   3   6 -15    8.57    0.92
   3  -6 -14    3.83    0.80
   3  -6 -14    3.55    0.65
   3  -6 -14    3.29    0.73
  -3  -6  14    3.19    0.72
   3  -6 -14    3.75    0.70
   3   6 -14    2.73    0.68
   3  -6 -13   74.48    4.65
   3  -6 -13   78.60    4.77
  -3  -6  13   83.50    4.72
   3  -6 -13   78.50    4.78
   3  -6 -13   79.97    4.69
   3  -6 -12   56.83    3.55
   3  -6 -12   57.98    3.66
  -3   6  12   55.94    4.58
  -3  -6  12   60.56    3.61
   3  -6 -12   60.73    3.68
   3  -6 -12   57.98    3.56
   3  -6 -11   78.57    4.72
  -3   6  11   90.19    5.83
  -3  -6  11   75.95    4.67
   3  -6 -11   70.65    5.46
   3  -6 -11   80.96    4.64
   3  -6 -10   72.39    4.23
  -3  -6  10   64.54    4.15
  -3  -6  10   76.64    4.22
   3  -6 -10   65.57    4.89
   3  -6 -10   76.16    4.17
   3  -6  -9    0.74    0.47
  -3  -6   9    0.63    0.48
   3  -6  -9   -0.07    0.46
  -3  -6   9    0.52    0.55
   3  -6  -9    0.40    0.72
   3  -6  -9    0.59    0.42
  -3   6   9    0.51    0.96
   3  -6  -8   11.95    1.50
   3   6  -8    7.20    1.31
   3  -6  -8   14.73    1.01
  -3   6   8   19.37    1.92
   3  -6  -8   14.00    1.87
  -3   6   8   15.37    1.65
  -3  -6   8    7.62    1.31
   3  -6  -7   63.81    4.04
   3   6  -7   46.68    3.84
   3  -6  -7   62.34    3.42
   3  -6  -7   64.25    4.42
  -3  -6   7   41.91    3.76
  -3   6   7   61.25    4.01
  -3   6   7   68.96    4.30
   3  -6  -6    3.06    0.83
   3   6  -6    2.84    0.80
   3  -6  -6    3.43    1.09
  -3   6   6    4.98    1.08
  -3  -6   6    1.87    0.79
  -3   6   6    3.17    0.91
   3  -6  -5  116.79    6.25
   3  -6  -5  110.01    6.52
   3  -6  -4  432.79   21.17
   3  -6  -4  398.37   21.41
   3   6  -3    6.21    0.91
   3  -6  -3    9.49    1.01
   3  -6  -2  197.43    9.76
   3   6  -2  147.06    9.62
   3  -6  -1    9.50    1.37
  -3   6   0   26.95    1.92
  -3  -6   0   23.55    1.86
  -3   6  -1  192.26   11.08
  -3  -6  -1  197.15   11.08
  -3  -6  -2  808.33   43.78
  -3   6  -2  738.50   43.76
   3   6   2  834.99   43.79
  -3  -6  -3  107.41    6.92
   3   6   3  118.79    6.94
   3  -6   3  126.71    6.97
   3  -6   4  144.17    8.09
  -3  -6  -4  140.40    8.49
  -3   6  -4  127.40    8.45
   3   6   4  159.41    8.50
   3  -6   4  145.79    8.43
   3  -6   4  148.64    8.91
  -3  -6  -5   13.33    1.51
  -3   6  -5   12.60    1.49
   3   6   5   17.07    1.53
   3  -6   5   14.15    1.41
  -3  -6  -6   16.22    1.69
  -3   6  -6   14.69    1.73
   3  -6   6   16.93    1.24
   3  -6   7   -1.14    0.67
  -3  -6  -7    0.83    0.88
  -3   6  -7    0.29    0.85
   3  -6   7    0.26    0.50
   3  -6   8   17.73    1.36
  -3  -6  -8   18.81    1.94
   3  -6   8   16.47    1.35
   3  -6   9   15.82    1.27
  -3  -6  -9   11.35    1.67
   3  -6   9   14.48    1.26
   3  -6  10   74.11    4.41
   3  -6  11   39.93    2.86
   3   6  11   51.04    2.89
   3  -6  12    7.96    1.03
   3   6  12    6.58    0.90
   3  -6  13    1.52    0.77
   3   6  13    1.48    0.64
   3  -6  14    5.82    0.86
   3   6  14    5.51    0.79
   3  -6  15    0.68    0.60
  -3  -6 -15    0.08    0.58
  -3  -6 -16   20.11    1.39
  -3  -6 -17   20.36    1.32
  -3  -7  18    4.15    0.57
   3  -7 -17    2.22    0.39
  -3  -7  17    3.02    0.66
   3  -7 -16    4.65    0.75
   3  -7 -16    4.11    0.56
  -3  -7  16    4.94    0.83
   3  -7 -15    1.37    0.67
   3  -7 -15    0.53    0.45
   3  -7 -14   12.18    1.19
   3  -7 -14   14.30    1.25
   3  -7 -14   11.34    1.04
   3  -7 -13   21.02    1.67
   3  -7 -13   23.65    1.74
  -3  -7  13   18.60    1.60
   3  -7 -13   21.81    1.55
  -3  -7  12   76.73    4.66
   3  -7 -12   79.37    4.61
   3  -7 -12   76.80    4.72
   3  -7 -11   54.48    3.38
   3  -7 -11   60.46    4.57
   3  -7 -11   47.12    3.29
   3  -7 -11   55.48    3.27
  -3  -7  11   53.13    3.31
   3  -7 -10   17.81    2.25
  -3   7  10   15.20    2.00
  -3  -7  10   15.29    1.34
   3  -7 -10   15.99    1.31
   3  -7 -10   16.06    1.25
  -3  -7   9   19.67    1.68
   3  -7  -9   23.97    1.80
  -3  -7   9   26.48    1.82
   3  -7  -9   35.09    2.99
  -3   7   9   33.04    2.76
   3  -7  -9   25.43    1.78
   3  -7  -9   29.75    1.76
   3  -7  -8    1.35    0.52
  -3   7   8    1.00    0.92
   3  -7  -8    0.42    0.95
   3  -7  -8    0.74    0.45
   3  -7  -8    1.06    0.44
   3  -7  -7   29.05    1.96
  -3  -7   7   25.69    1.92
   3  -7  -7   29.66    1.96
   3  -7  -7   32.17    1.91
   3  -7  -7   35.11    2.93
   3  -7  -6   19.64    1.35
   3  -7  -6   20.53    2.21
   3  -7  -5   40.67    2.54
   3  -7  -5   49.57    3.45
   3  -7  -4   77.51    5.22
   3  -7  -3   72.68    4.98
   3  -7  -3   73.89    4.95
   3  -7  -2   87.48    5.71
   3  -7  -2   86.52    5.69
   3  -7  -1  326.79   18.81
   3  -7   0  128.97    8.00
   3  -7   1   20.05    2.03
   3  -7   2    3.75    0.52
   3  -7   2    2.59    1.04
   3  -7   3    7.09    0.68
  -3  -7  -4    0.90    0.33
   3  -7   4    0.87    0.47
   3  -7   5   69.45    3.69
  -3  -7  -5   56.32    3.58
  -3  -7  -6   82.54    5.06
   3  -7   6   95.71    5.13
  -3  -7  -7    5.32    0.75
  -3  -7  -7    4.38    0.61
   3  -7   7    4.62    0.80
  -3  -7  -8    0.95    0.47
   3  -7   8    0.15    0.63
   3  -7   8    0.96    0.72
  -3  -7  -9    4.89    0.71
   3  -7   9    7.19    0.94
   3  -7   9    7.04    0.97
  -3  -7 -10   83.55    5.13
   3  -7  10   93.14    5.20
  -3  -7 -11   27.49    1.96
   3  -7  11   31.91    2.10
  -3  -7 -12   10.96    1.00
   3  -7  12   10.71    1.18
  -3  -7 -13   22.96    1.68
   3  -7  13   26.33    1.81
   3  -7  14    0.16    0.67
  -3  -7 -15   -0.54    0.50
   3  -7  15    1.10    0.44
  -3  -7 -16   28.15    1.74
   3  -7  17    0.23    0.33
  -3  -8  18    1.62    0.39
  -3  -8  17    6.08    0.68
   3  -8 -16    3.71    0.68
   3  -8 -16    2.77    0.45
  -3  -8  16    3.09    0.69
   3  -8 -15   15.82    1.18
   3  -8 -15   15.54    1.35
  -3  -8  15   17.70    1.34
   3  -8 -14    0.75    0.63
   3  -8 -14    1.02    0.49
   3  -8 -14    2.69    0.76
  -3  -8  14    0.96    0.78
   3  -8 -13   27.98    1.98
   3  -8 -13   26.07    1.82
   3  -8 -13   28.03    1.98
  -3  -8  13   25.42    1.91
   3  -8 -12    7.21    1.00
  -3  -8  12    7.44    0.99
   3  -8 -12    7.73    1.00
   3  -8 -12    5.89    0.77
   3  -8 -11    5.06    0.82
   3  -8 -11    5.61    0.89
  -3  -8  11    6.31    0.93
   3  -8 -11    5.38    0.75
  -3  -8  10  203.69   11.43
   3  -8 -10  188.95   11.45
   3  -8 -10  210.82   12.60
   3  -8 -10  198.27   11.44
   3  -8 -10  212.62   11.39
   3  -8  -9   58.85    3.96
   3  -8  -9   70.26    5.07
   3  -8  -9   64.58    3.96
   3  -8  -9   69.37    3.91
   3  -8  -8    3.90    0.72
   3  -8  -8    5.87    1.34
   3  -8  -8    5.04    0.74
   3  -8  -8    5.71    0.69
   3  -8  -7   16.53    1.28
   3  -8  -7   17.78    1.38
  -3  -8   7   17.78    1.37
   3  -8  -7   19.66    2.17
   3  -8  -6   73.77    3.99
   3  -8  -6   63.21    4.02
  -3  -8   6   62.04    3.98
   3  -8  -6   78.10    5.00
   3  -8  -5    5.63    0.70
   3  -8  -5    9.03    1.48
   3  -8  -4    1.27    0.96
   3  -8  -4    1.75    1.07
   3  -8  -3    2.36    0.99
   3  -8  -3    3.05    0.49
   3  -8  -3    3.74    1.15
   3  -8  -2   59.51    3.59
   3  -8  -2   71.66    4.56
   3  -8  -1   24.07    1.61
   3  -8  -1   28.94    2.49
   3  -8   0   21.66    1.34
   3  -8   0   24.05    2.21
   3  -8   1    9.14    0.78
   3  -8   1    9.06    1.45
   3  -8   2    0.28    0.40
   3  -8   2   -0.47    0.92
   3  -8   3   50.12    2.77
  -3  -8  -3   40.72    2.68
   3  -8   3   51.63    3.76
   3  -8   4  102.58    5.54
  -3  -8  -4   87.09    5.44
   3  -8   4   97.62    5.56
   3  -8   4   98.67    5.54
   3  -8   5   35.12    2.20
  -3  -8  -5   31.22    2.10
   3  -8   5   35.51    2.20
  -3  -8  -6   37.91    2.54
   3  -8   6   41.61    2.54
   3  -8   6   40.60    2.55
  -3  -8  -6   38.48    2.45
   3  -8   6   40.25    2.57
   3  -8   7    0.86    0.77
  -3  -8  -7    0.12    0.42
  -3  -8  -7   -0.12    0.53
   3  -8   8    3.05    0.88
  -3  -8  -8    3.67    0.60
   3  -8   9    2.96    0.93
   3  -8   9    4.53    0.87
  -3  -8  -9    3.54    0.63
   3  -8  10   41.48    2.49
  -3  -8 -10   33.01    2.32
   3  -8  11    3.42    0.90
  -3  -8 -11    2.00    0.56
   3  -8  12   12.95    1.25
  -3  -8 -12   11.91    1.05
   3  -8  13    1.43    0.58
  -3  -8 -13    1.18    0.54
   3  -8  14    0.46    0.47
   3  -8  15    1.17    0.41
   3  -8  16   18.36    1.24
  -3  -8 -17   -0.22    0.31
  -3  -9  17    4.20    0.47
  -3  -9  17    4.35    0.51
  -3  -9  16    9.97    0.86
  -3  -9  15   -0.24    0.58
   3  -9 -15    0.48    0.58
  -3  -9  14   -0.08    0.65
   3  -9 -14   -0.42    0.43
   3  -9 -14   -0.39    0.64
   3  -9 -14    0.04    0.58
  -3  -9  13    0.08    0.72
   3  -9 -13    0.13    0.46
   3  -9 -13    0.18    0.65
  -3  -9  12    0.71    0.74
   3  -9 -12   -0.17    0.49
   3  -9 -12    0.23    0.66
   3  -9 -11   12.91    1.27
   3  -9 -11   14.37    1.16
  -3  -9  11   12.04    1.21
   3  -9 -10   62.34    4.01
  -3  -9  10   64.64    3.98
  -3  -9  10   58.66    3.87
   3  -9  -9   63.60    3.95
   3  -9  -9   69.33    4.98
  -3  -9   9   59.29    3.80
   3  -9  -9   68.31    3.87
  -3  -9   8   40.02    2.54
   3  -9  -8   40.61    2.56
   3  -9  -8   40.40    3.47
  -3  -9   8   34.33    2.39
   3  -9  -8   38.47    2.45
   3  -9  -7   48.97    3.18
  -3  -9   7   48.85    3.14
   3  -9  -7   49.64    4.07
   3  -9  -6    0.44    0.53
   3  -9  -6   -0.14    0.96
   3  -9  -6    1.61    1.07
  -3  -9   6    0.24    0.59
  -3  -9   6    0.83    0.61
   3  -9  -5    0.34    0.49
   3  -9  -5   -0.03    0.47
   3  -9  -5    0.78    0.97
   3  -9  -5    0.66    0.96
  -3  -9   5   -0.35    0.55
  -3  -9   5    0.25    0.60
   3  -9  -5   -0.04    0.50
   3  -9  -4    0.58    0.48
   3  -9  -4    0.15    0.43
   3  -9  -4    1.43    1.00
   3  -9  -4    1.03    0.98
  -3  -9   4    2.25    0.56
  -3  -9   4    0.77    0.61
   3  -9  -4    0.52    0.48
   3  -9  -3  108.95    6.32
   3  -9  -3  121.30    7.29
  -3  -9   3  105.85    6.39
   3  -9  -3  114.25    6.35
   3  -9  -3  106.63    6.26
   3  -9  -2    8.86    0.85
   3  -9  -2    8.58    1.50
  -3  -9   2    9.49    1.00
   3  -9  -2    8.89    0.88
   3  -9  -2    7.50    0.84
   3  -9  -2    8.78    0.82
   3  -9  -1    5.12    0.67
   3  -9  -1    5.19    0.71
   3  -9  -1    5.66    0.72
  -3  -9   1    5.80    0.84
   3  -9  -1    6.04    0.60
   3  -9  -1    5.26    0.67
   3  -9  -1    5.41    1.25
  -3  -9   0  104.60    5.74
   3  -9   0  101.73    5.66
   3  -9   0   92.52    5.53
   3  -9   0   92.32    5.56
   3  -9   0  105.22    6.56
   3  -9   1   16.66    1.26
   3  -9   1   14.90    1.14
   3  -9   1   15.36    1.98
  -3  -9  -2   71.74    4.25
   3  -9   2   72.43    5.11
   3  -9   2   70.48    4.16
   3  -9   2   67.51    4.09
   3  -9   3   65.42    3.70
   3  -9   3   63.55    3.64
  -3  -9  -3   54.88    3.61
   3  -9   4   84.82    4.96
   3  -9   4   84.41    4.98
  -3  -9  -5   30.92    2.10
   3  -9   5   33.33    2.21
   3  -9   5   33.53    2.24
   3  -9   5   35.26    2.22
  -3  -9  -6   10.53    1.07
   3  -9   6   10.90    1.14
   3  -9   6   12.91    1.12
   3  -9   6   12.76    1.15
  -3  -9  -6   11.03    0.97
   3  -9   7    1.58    0.71
  -3  -9  -7    2.38    0.55
   3  -9   7    2.63    0.74
  -3  -9  -7    0.93    0.64
   3  -9   8    1.11    0.74
  -3  -9  -8    0.72    0.48
   3  -9   8    2.07    0.70
  -3  -9  -9   59.22    3.72
   3  -9   9   66.07    3.82
  -3  -9 -10    0.46    0.47
   3  -9  10    1.20    0.66
  -3  -9 -11   33.23    2.22
   3  -9  11   36.51    2.32
   3  -9  12    2.83    0.65
   3  -9  13   18.47    1.36
   3  -9  14    9.77    0.92
   3  -9  14    9.78    0.85
   3  -9  15    0.81    0.46
   3  -9  15    0.27    0.33
   3  -9  16    0.82    0.32
  -3 -10  16    0.10    0.31
  -3 -10  15    0.14    0.40
  -3 -10  15    0.21    0.48
  -3 -10  14   41.45    2.60
   3 -10 -14   45.68    2.74
   3 -10 -13    6.01    0.88
   3 -10 -13    7.10    0.77
  -3 -10  13    7.16    0.83
   3 -10 -12    9.68    1.06
   3 -10 -12   10.86    1.08
  -3 -10  12    7.33    0.94
   3 -10 -11   27.97    1.89
  -3 -10  11   21.79    1.67
  -3 -10  10   12.92    1.15
  -3 -10   9  165.29    9.74
   3 -10  -9  189.20    9.98
   3 -10  -8    5.63    0.86
   3 -10  -8    4.35    0.76
   3 -10  -8    5.00    0.79
   3 -10  -7   13.57    1.24
   3 -10  -7   14.25    1.19
   3 -10  -7   15.16    1.99
   3 -10  -7   11.28    1.78
   3 -10  -7   12.43    1.19
   3 -10  -6    5.15    0.80
   3 -10  -6    5.81    1.38
   3 -10  -6    3.69    0.69
   3 -10  -6    7.05    1.40
  -3 -10   6    3.42    0.63
  -3 -10   6    4.67    0.78
   3 -10  -6    4.53    0.74
   3 -10  -5    0.12    0.54
  -3 -10   5    0.53    0.63
   3 -10  -5    0.96    0.57
   3 -10  -5    0.62    0.56
   3 -10  -5   -0.77    0.61
   3 -10  -5    0.29    1.02
   3 -10  -5    0.69    0.94
   3 -10  -5    0.54    0.53
  -3 -10   4    0.27    0.62
   3 -10  -4    0.78    0.57
   3 -10  -4    1.24    0.57
   3 -10  -4   -0.04    0.52
   3 -10  -4    0.57    0.53
   3 -10  -4    0.96    1.03
   3 -10  -3   63.00    4.01
   3 -10  -3   72.13    4.95
  -3 -10   3   64.64    4.09
   3 -10  -3   66.65    4.04
   3 -10  -3   69.73    4.04
   3 -10  -3   66.61    3.97
   3 -10  -2    7.90    0.88
   3 -10  -2    7.88    1.50
   3 -10  -2    6.81    0.85
  -3 -10   2    7.44    1.01
   3 -10  -2    7.64    0.92
   3 -10  -2    7.34    0.84
   3 -10  -1   30.87    2.16
  -3 -10   1   28.21    2.09
   3 -10  -1   37.84    3.08
   3 -10  -1   33.23    2.18
  -3 -10   1   35.05    2.30
   3 -10  -1   32.37    2.18
   3 -10  -1   34.84    2.15
   3 -10   0   67.23    4.11
  -3 -10   0   74.80    4.22
  -3 -10   0   58.43    4.00
   3 -10   0   77.01    5.14
   3 -10   0   69.97    4.09
   3 -10   0   70.41    3.98
  -3 -10  -1   15.97    1.32
   3 -10   1   13.73    1.21
   3 -10   1   12.79    1.86
   3 -10   1   13.59    1.18
   3 -10   1   13.26    1.05
  -3 -10  -1    9.93    1.07
   3 -10   2    3.83    0.74
   3 -10   2    4.31    0.64
  -3 -10  -2    3.57    0.60
   3 -10   3   -0.04    0.62
   3 -10   3    0.47    0.53
  -3 -10  -3    0.32    0.45
   3 -10   4    0.23    0.61
   3 -10   4    0.66    0.58
   3 -10   5   52.92    3.27
   3 -10   5   51.39    3.26
   3 -10   6    6.95    0.92
   3 -10   6    6.85    0.91
  -3 -10  -6    4.51    0.77
   3 -10   7   18.94    1.47
  -3 -10  -7   14.73    1.26
   3 -10   7   18.68    1.50
   3 -10   7   17.00    1.42
  -3 -10  -8   11.85    1.08
   3 -10   8   14.71    1.32
   3 -10   8   15.01    1.28
  -3 -10  -9    8.24    0.85
   3 -10   9    8.19    1.04
   3 -10   9    8.13    0.97
   3 -10  10   56.12    3.46
   3 -10  10   54.26    3.40
   3 -10  11    0.07    0.67
   3 -10  11   -0.60    0.61
   3 -10  12   24.32    1.67
   3 -10  12   21.24    1.58
   3 -10  13   12.00    1.05
   3 -10  13   12.62    1.00
   3 -10  14   34.38    1.95
   3 -10  14   27.74    1.86
   3 -10  15   20.14    1.29
  -3 -11  15    1.50    0.35
   3 -11 -14    7.47    0.76
  -3 -11  14    6.04    0.64
   3 -11 -14    6.90    0.76
  -3 -11  13    8.66    0.78
   3 -11 -13    7.92    0.89
  -3 -11  13    8.15    0.78
   3 -11 -13    8.52    0.93
   3 -11 -12    3.74    0.76
  -3 -11  12    2.11    0.60
   3 -11 -12    2.93    0.69
  -3 -11  12    1.79    0.56
   3 -11 -12    3.26    0.59
   3 -11 -11   32.65    1.98
  -3 -11  11   23.50    1.80
  -3 -11  11   24.48    1.77
   3 -11 -11   29.36    2.01
   3 -11 -11   29.97    1.87
   3 -11 -10    3.73    0.80
   3 -11 -10    1.79    0.63
  -3 -11  10    2.10    0.59
  -3 -11  10    1.51    0.64
   3 -11 -10    1.38    0.61
   3 -11  -9    7.12    0.97
   3 -11  -9    8.20    0.91
  -3 -11   9    6.70    0.82
   3 -11  -9    7.68    0.92
   3 -11  -8    4.02    0.80
   3 -11  -8    2.85    0.69
  -3 -11   8    2.20    0.62
   3 -11  -8    2.28    0.67
   3 -11  -7   29.09    1.94
   3 -11  -7   31.61    1.93
   3 -11  -7   26.83    1.97
   3 -11  -6  128.03    7.23
  -3 -11   6  128.64    7.24
   3 -11  -6  124.42    7.26
  -3 -11   6  115.44    7.10
   3 -11  -6  130.79    7.20
  -3 -11   5    6.52    0.91
   3 -11  -5    6.31    0.90
   3 -11  -5    5.79    0.83
   3 -11  -4   30.23    2.17
   3 -11  -4   34.28    2.99
   3 -11  -4   31.74    2.18
   3 -11  -4   31.79    2.16
  -3 -11   4   31.76    2.21
   3 -11  -4   30.57    2.10
   3 -11  -3    1.72    0.64
   3 -11  -3    1.87    0.67
  -3 -11   3    1.99    0.77
   3 -11  -3    0.43    0.62
   3 -11  -3    2.46    0.62
   3 -11  -3    1.25    0.95
   3 -11  -2    7.97    0.95
  -3 -11   2    4.39    0.77
   3 -11  -2    7.72    1.48
   3 -11  -2    7.09    0.93
   3 -11  -2    7.54    0.90
  -3 -11   2    8.77    1.04
   3 -11  -2    7.98    0.87
  -3 -11   1   -1.42    0.67
   3 -11  -1   -0.13    0.65
   3 -11  -1    0.29    1.00
   3 -11  -1   -0.04    0.62
   3 -11  -1   -0.60    0.67
   3 -11   0   60.87    3.62
  -3 -11   0   50.21    3.50
   3 -11   0   59.21    4.55
   3 -11   0   61.74    3.61
   3 -11   0   62.11    3.63
   3 -11   1  167.67    9.27
   3 -11   1  173.82    9.27
   3 -11   1  167.92    9.24
   3 -11   1  157.00    9.12
  -3 -11  -1  148.42    9.16
   3 -11   2   30.61    2.12
   3 -11   2   31.81    2.12
   3 -11   2   31.71    2.03
  -3 -11  -2   27.08    2.02
   3 -11   3   -0.37    0.73
   3 -11   3   -0.04    0.70
   3 -11   3    0.50    0.56
   3 -11   4    2.57    0.76
   3 -11   4    2.73    0.75
   3 -11   4    3.02    0.69
   3 -11   5    0.21    0.68
   3 -11   5    0.04    0.61
   3 -11   6   20.66    1.64
   3 -11   7    1.62    0.73
   3 -11   8    0.31    0.69
   3 -11   9    0.48    0.67
   3 -11  10   16.25    1.36
   3 -11  10   15.85    1.30
   3 -11  11    7.35    0.83
   3 -11  11    6.61    0.86
   3 -11  12    0.67    0.56
   3 -11  12   -0.43    0.49
   3 -11  13    5.84    0.63
   3 -11  13    5.53    0.67
   3 -11  14    7.08    0.63
   3 -12 -14    5.46    0.58
  -3 -12  13    0.02    0.34
   3 -12 -13   -0.23    0.42
   3 -12 -13    0.39    0.48
   3 -12 -12    0.65    0.43
  -3 -12  12    0.23    0.42
   3 -12 -12    0.69    0.49
   3 -12 -12    1.27    0.56
   3 -12 -11    4.82    0.79
   3 -12 -11    4.05    0.64
  -3 -12  11    4.18    0.59
   3 -12 -11    3.87    0.68
   3 -12 -10    0.94    0.53
   3 -12 -10    0.48    0.57
  -3 -12  10    0.71    0.49
   3 -12 -10    1.41    0.71
   3 -12  -9    4.71    0.84
   3 -12  -9    4.95    0.72
  -3 -12   9    4.31    0.64
   3 -12  -9    4.05    0.74
   3 -12  -8    3.27    0.79
   3 -12  -8    4.48    0.73
  -3 -12   8    3.23    0.63
   3 -12  -8    3.57    0.70
   3 -12  -7    1.06    0.65
   3 -12  -7   -0.22    0.62
  -3 -12   7   -0.39    0.51
   3 -12  -7   -0.56    0.58
   3 -12  -6   54.45    3.24
   3 -12  -6   55.55    3.23
   3 -12  -6   56.72    3.33
   3 -12  -5  122.61    7.28
   3 -12  -5  126.35    7.27
   3 -12  -5  129.77    7.36
   3 -12  -4   77.60    4.55
   3 -12  -4   71.80    4.49
   3 -12  -4   74.27    4.47
   3 -12  -4   75.31    4.54
   3 -12  -3   10.61    1.04
   3 -12  -3    9.56    1.06
  -3 -12   3    7.97    0.91
   3 -12  -3    9.72    1.06
   3 -12  -2   15.51    1.35
   3 -12  -2   16.82    1.35
  -3 -12   2   12.41    1.20
   3 -12  -2   16.47    1.37
   3 -12  -1   21.70    1.64
   3 -12  -1   24.26    1.69
  -3 -12   1   17.56    1.51
   3 -12  -1   21.74    1.65
   3 -12   0    2.76    0.72
   3 -12   0    2.42    0.73
  -3 -12   0    1.37    0.62
   3 -12   0    1.62    0.70
   3 -12   1    3.84    0.79
   3 -12   1    4.47    0.80
  -3 -12  -1    2.17    0.64
   3 -12   1    4.79    0.80
   3 -12   2   10.56    1.10
   3 -12   2   10.53    1.10
  -3 -12  -2   10.44    1.01
   3 -12   3    5.16    0.88
   3 -12   3    4.89    0.81
   3 -12   4   21.21    1.70
   3 -12   4   24.06    1.75
   3 -12   5    1.73    0.74
   3 -12   5    1.84    0.76
   3 -12   6   14.53    1.36
   3 -12   6   17.28    1.40
   3 -12   7    5.04    0.86
   3 -12   8    0.62    0.66
   3 -12   9    1.52    0.65
   3 -12  10    2.96    0.66
   3 -12  11    7.54    0.79
   3 -12  12    0.49    0.41
   3 -12  13    1.50    0.38
   3 -13 -13    7.61    0.63
   3 -13 -12    0.28    0.45
   3 -13 -12    0.50    0.39
   3 -13 -11    0.31    0.45
   3 -13 -11    0.84    0.42
   3 -13 -10   -0.29    0.47
   3 -13 -10    0.32    0.45
   3 -13  -9    0.13    0.50
  -3 -13   9    0.11    0.41
   3 -13  -9    0.36    0.48
   3 -13  -8    7.51    0.86
   3 -13  -8   10.16    0.99
  -3 -13   8    7.08    0.76
   3 -13  -8    9.48    0.90
   3 -13  -7    0.51    0.65
   3 -13  -7    0.07    0.54
   3 -13  -7    0.65    0.52
  -3 -13   7    0.05    0.45
   3 -13  -6   -0.39    0.55
   3 -13  -6    0.81    0.55
   3 -13  -5    5.92    0.77
  -3 -13   5    6.06    0.73
   3 -13  -4   42.21    2.69
  -3 -13   4   41.19    2.63
   3 -13  -3   26.91    1.97
   3 -13  -3   27.86    1.92
  -3 -13   3   25.02    1.84
   3 -13  -3   28.86    1.98
   3 -13  -2   11.40    1.16
   3 -13  -2    9.88    1.06
  -3 -13   2    9.62    1.01
   3 -13  -2   10.72    1.11
   3 -13  -1   47.05    2.89
   3 -13  -1   41.30    2.79
   3 -13  -1   47.03    2.87
  -3 -13   1   40.73    2.74
   3 -13   0    0.31    0.71
   3 -13   0   -0.04    0.69
  -3 -13   0    0.04    0.62
   3 -13   0    1.26    0.68
   3 -13   1    8.02    1.02
   3 -13   1    8.44    0.99
  -3 -13  -1    6.34    0.85
   3 -13   1   10.18    1.04
   3 -13   2   13.50    1.28
   3 -13   2   15.31    1.35
   3 -13   2   16.02    1.32
   3 -13   3   22.01    1.67
   3 -13   3   21.82    1.64
   3 -13   3   20.47    1.62
   3 -13   4    6.12    0.85
   3 -13   4    4.88    0.83
   3 -13   5   26.83    1.89
   3 -13   5   25.71    1.86
   3 -13   6   66.56    3.99
   3 -13   6   64.59    3.96
   3 -13   7   11.02    1.04
   3 -13   7    9.86    1.02
   3 -13   8    4.17    0.70
   3 -13   8    3.61    0.71
   3 -13   9    9.22    0.90
   3 -13   9    9.64    0.91
   3 -13  10   10.00    0.87
   3 -13  11   14.72    1.06
   3 -13  12    3.38    0.37
   3 -13  12    3.59    0.42
   3 -14 -11   -0.24    0.30
   3 -14 -10    5.18    0.63
   3 -14 -10    3.11    0.48
   3 -14  -9   17.72    1.28
   3 -14  -9   20.45    1.40
   3 -14  -8    3.98    0.56
   3 -14  -8    3.93    0.67
  -3 -14   8    3.18    0.48
   3 -14  -7    1.46    0.49
  -3 -14   7    0.64    0.39
   3 -14  -6    0.46    0.47
  -3 -14   6    0.40    0.40
   3 -14  -5    6.68    0.74
  -3 -14   5    5.34    0.66
   3 -14  -4    8.79    0.86
  -3 -14   4    8.29    0.82
   3 -14  -4    9.30    1.00
   3 -14  -3    0.07    0.46
  -3 -14   3   -0.83    0.48
   3 -14  -3    0.04    0.58
   3 -14  -2    6.49    0.83
   3 -14  -2    7.81    0.79
  -3 -14   2    5.85    0.74
   3 -14  -2    7.61    0.90
   3 -14  -1   11.89    1.07
   3 -14  -1   13.05    1.12
   3 -14  -1   11.06    1.13
  -3 -14   1    9.00    0.96
   3 -14   0   38.67    2.45
   3 -14   0   42.44    2.53
  -3 -14   0   33.35    2.35
   3 -14   1   22.26    1.63
   3 -14   1   22.28    1.68
   3 -14   2   18.11    1.37
   3 -14   2   16.82    1.39
   3 -14   3   46.87    2.96
   3 -14   3   48.56    3.00
   3 -14   4   47.22    2.95
   3 -14   4   48.29    2.98
   3 -14   5    0.57    0.50
   3 -14   5    0.54    0.51
   3 -14   6   20.27    1.46
   3 -14   6   21.47    1.51
   3 -14   7   11.46    0.92
   3 -14   7   10.17    0.92
   3 -14   8   26.27    1.69
   3 -14   8   26.02    1.70
   3 -14   9    1.07    0.36
   3 -14   9    0.82    0.38
   3 -14  10   19.12    1.24
   3 -14  10   20.52    1.26
   3 -15 -10    0.03    0.28
   3 -15  -9   10.89    0.85
   3 -15  -8   -0.12    0.40
   3 -15  -7    0.82    0.47
   3 -15  -6    4.07    0.53
   3 -15  -6    5.27    0.64
   3 -15  -6    5.78    0.69
   3 -15  -5    2.96    0.50
   3 -15  -5    4.39    0.64
   3 -15  -4    6.86    0.72
   3 -15  -4   10.66    0.91
   3 -15  -3   -0.38    0.39
  -3 -15   3   -0.12    0.35
   3 -15  -3   -0.23    0.51
   3 -15  -2    2.46    0.48
  -3 -15   2    1.88    0.45
   3 -15  -2    3.11    0.63
   3 -15  -1   72.88    4.05
   3 -15  -1   73.58    4.05
   3 -15   0    0.76    0.49
   3 -15   0    0.81    0.41
   3 -15   0    0.47    0.57
   3 -15   0    1.11    0.53
   3 -15   1    2.63    0.57
   3 -15   1    3.94    0.67
   3 -15   1    3.96    0.63
   3 -15   2   24.55    1.66
   3 -15   2   25.48    1.72
   3 -15   3   14.39    1.07
   3 -15   3   13.63    1.13
   3 -15   4    2.75    0.49
   3 -15   4    2.34    0.55
   3 -15   5    1.10    0.39
   3 -15   5    0.73    0.45
   3 -15   6   18.35    1.28
   3 -15   6   20.78    1.34
   3 -15   7   23.88    1.54
   3 -15   7   26.51    1.59
   3 -15   8    2.34    0.32
   3 -15   8    2.39    0.37
   3 -16  -6    2.21    0.37
   3 -16  -5    0.05    0.31
   3 -16  -4    0.40    0.33
   3 -16  -4    0.07    0.38
   3 -16  -3    0.39    0.40
   3 -16  -2   17.56    1.24
   3 -16  -1    1.71    0.46
   3 -16   0    3.22    0.51
   3 -16   1    4.25    0.54
   3 -16   2    0.02    0.39
   3 -16   2    0.28    0.39
   3 -16   2    0.13    0.35
   3 -16   3    1.45    0.42
   3 -16   3    2.06    0.44
   3 -16   3    1.26    0.36
   3 -16   4    0.01    0.25
   3 -16   4   -0.12    0.36
   3 -16   4   -0.06    0.35
   3 -16   4    0.12    0.29
   3 -16   5   -0.07    0.30
   3 -16   5   -0.32    0.30
   3 -16   5    0.03    0.24
   3 -16   6    2.51    0.35
   4   0 -20    6.39    0.61
   4   0 -19   -0.26    0.52
   4   0 -18   15.54    1.29
   4   0 -17    0.36    0.71
   4   0 -16   25.77    1.94
   4   0 -15   -0.23    0.76
   4   0 -14   93.64    5.60
  -4   0  14   94.53    5.55
  -4   0  13   -0.68    0.64
   4   0 -13   -0.36    0.70
   4   0 -13    1.70    1.21
  -4   0  13   -1.36    1.22
   4   0 -12   -1.21    1.52
  -4   0  12    1.84    0.60
  -4   0  12    1.27    1.17
   4   0 -11    0.32    1.04
  -4   0  11    0.36    0.46
  -4   0  11   -0.11    0.56
  -4   0  11   -0.72    0.99
  -4   0  10   15.95    1.94
   4   0 -10   11.37    1.92
  -4   0   9    0.23    0.99
   4   0  -9   -0.27    1.05
  -4   0   8  226.10   14.03
   4   0  -8  257.49   14.35
  -4   0   7   -0.28    0.90
   4   0  -7    0.11    1.00
  -4   0   6  506.70   28.82
   4   0  -6  521.01   28.97
  -4   0   5   -0.07    0.77
   4   0  -5    0.34    0.90
  -4   0   4  588.04   32.77
  -4   0   3    0.71    0.70
  -4   0   3    0.54    0.93
   4   0  -2   75.08    4.82
  -4   0   2   91.29    5.14
   4   0  -1    0.53    0.48
  -4   0   1    0.33    0.91
   4   0   1    0.08    0.51
  -4   0  -1   10.29    1.19
   4   0   2   10.27    1.02
  -4   0  -2   12.75    1.50
  -4   0  -3   -0.37    1.07
  -4   0  -4  157.55    9.43
  -4   0  -5    0.80    1.03
   4   0   6  373.52   20.83
  -4   0  -6  352.79   20.77
   4   0   7    0.88    1.00
  -4   0  -7   -0.11    1.19
   4   0   8   13.62    1.83
  -4   0  -8   16.89    2.16
   4   0   9    0.26    1.01
  -4   0  -9   -0.56    1.19
  -4   0 -10   38.08    3.58
  -4   0 -11    0.33    1.29
  -4   0 -12   24.79    2.87
  -4   0 -12   26.05    1.92
  -4   0 -13    0.16    0.76
  -4   0 -14   17.03    1.46
   4   0  14   15.91    1.50
  -4   0 -15   -0.04    0.75
  -4   0 -16   89.59    5.22
  -4   0 -17    0.86    0.57
  -4   0 -18   43.53    2.57
   4  -1 -20    1.35    0.40
   4   1 -20    1.35    0.41
   4   1 -19    1.80    0.57
   4   1 -18    0.30    0.62
   4   1 -17   -0.67    0.70
   4   1 -16    6.83    0.99
   4   1 -15    8.68    1.08
  -4   1  15    7.84    0.93
   4   1 -14    0.78    0.77
  -4  -1  14    0.79    0.68
  -4   1  14    1.12    0.60
  -4  -1  13   16.28    1.35
  -4   1  13   16.25    1.33
  -4  -1  13   11.75    1.98
  -4   1  13   10.93    2.17
  -4  -1  13   10.61    2.12
  -4  -1  13   18.04    1.31
   4  -1 -13   17.79    1.51
   4   1 -13   19.61    1.52
   4  -1 -13   12.89    2.05
   4   1 -13   14.70    2.21
  -4  -1  12    0.44    0.53
   4  -1 -12    1.56    1.32
   4   1 -12   -0.35    1.31
  -4   1  12    1.52    0.57
  -4  -1  12    0.87    0.56
  -4  -1  12    0.46    1.05
  -4   1  12    0.33    1.32
  -4  -1  12    1.29    1.39
   4  -1 -11   59.93    4.74
   4   1 -11   62.41    4.79
  -4  -1  11   62.68    3.69
  -4   1  11   61.30    3.66
  -4  -1  11   60.48    3.72
  -4  -1  11   60.23    4.61
  -4   1  11   54.99    4.69
  -4  -1  11   61.77    4.76
   4   1 -10    2.81    1.24
  -4  -1  10    2.14    0.54
  -4  -1  10    1.86    0.54
  -4  -1  10    1.27    0.96
  -4   1  10    2.17    1.29
  -4  -1  10    1.47    1.11
  -4  -1   9   73.59    5.12
  -4   1   9   72.57    5.24
  -4  -1   9   71.46    5.20
   4   1  -9   81.73    5.43
  -4  -1   8    5.05    1.17
  -4  -1   8    5.40    1.35
  -4   1   8    6.13    1.38
   4   1  -8    6.83    1.49
  -4  -1   7   19.50    2.02
   4   1  -7   18.42    2.17
  -4  -1   6  187.94   11.25
  -4   1   6  198.30   11.35
  -4   1   6  196.62   11.37
  -4  -1   6  181.44   11.29
   4   1  -6  200.21   11.47
  -4   1   5    4.51    1.01
  -4  -1   5    3.61    1.12
  -4   1   5    1.98    1.07
  -4  -1   5    4.15    0.89
   4   1  -5    3.87    1.11
  -4   1   4   48.90    3.20
  -4  -1   4   44.48    3.04
  -4   1   4   43.64    3.19
  -4  -1   4   39.81    3.12
  -4  -1   3    4.27    0.89
  -4  -1   3    4.36    1.09
  -4   1   3    4.52    1.04
   4  -1  -2   34.48    2.45
   4   1  -2   34.38    2.30
  -4  -1   2   38.02    2.67
  -4   1   2   38.22    2.68
   4   1  -1  160.56    9.82
   4  -1  -1  181.91   10.03
  -4  -1   1  186.89   10.28
  -4   1   1  201.31   10.33
   4  -1   0  179.67    9.84
   4   1   0  166.68    9.71
   4  -1   0  172.05    9.88
   4   1   1  490.44   26.96
   4  -1   1  499.98   27.16
  -4  -1  -1  458.21   27.26
  -4   1  -1  499.29   27.31
   4   1   2  965.28   53.90
   4  -1   2  983.15   54.09
  -4  -1  -2  978.00   54.28
  -4   1  -2 1019.63   54.31
   4  -1   3    7.70    1.04
  -4   1  -3    7.98    1.40
  -4   1  -4   79.98    5.21
  -4   1  -5   63.27    4.36
   4   1   6    4.63    1.22
  -4   1  -6    2.41    1.16
   4   1   7    2.10    1.11
   4  -1   7    3.30    1.17
  -4   1  -7    2.24    1.33
   4   1   8   10.80    1.64
   4  -1   8    6.32    1.42
  -4  -1  -8   11.46    1.79
  -4   1  -8    8.69    1.75
   4   1   9   27.56    2.65
   4  -1   9   25.03    2.58
  -4  -1  -9   23.94    2.73
  -4   1  -9   28.68    2.85
  -4   1  -9   25.75    1.82
  -4   1 -10   41.02    3.61
  -4  -1 -10   38.92    3.59
  -4   1 -10   38.63    2.55
  -4  -1 -11   31.18    3.25
  -4   1 -11   28.69    3.16
  -4   1 -11   34.72    2.29
  -4   1 -12   -0.17    1.44
  -4  -1 -12    0.34    1.38
  -4   1 -12    0.45    0.72
  -4   1 -13    6.79    1.00
   4   1  14   -0.30    0.83
   4  -1  14   -0.04    0.82
  -4   1 -14   -0.12    0.75
  -4   1 -15    9.09    1.08
   4   1  15   11.74    1.14
   4  -1  15   11.54    1.14
  -4  -1 -15    8.19    0.96
   4   1  16    8.01    0.95
   4  -1  16    8.25    0.96
  -4   1 -16    9.12    0.97
  -4  -1 -16    7.96    0.93
   4   1  17   13.25    1.14
   4  -1  17   14.81    1.17
  -4  -1 -17   15.35    1.16
  -4   1 -17   16.77    1.17
  -4  -1 -18    1.59    0.46
  -4   1 -18    1.69    0.42
   4  -2 -20    0.61    0.34
   4   2 -20    0.28    0.33
   4  -2 -19    1.16    0.49
   4   2 -19    0.50    0.48
   4  -2 -18    0.57    0.62
   4   2 -18    0.67    0.59
   4  -2 -17   11.89    1.15
   4   2 -17   11.26    1.14
   4  -2 -16    3.30    0.83
   4   2 -16    2.96    0.81
   4  -2 -15    6.16    1.00
   4   2 -15    7.45    1.02
  -4   2  15    7.81    0.86
  -4   2  14    7.06    0.84
  -4  -2  14    6.01    0.79
   4  -2 -14    5.61    0.78
   4  -2 -14    6.37    1.02
   4   2 -14    7.24    0.97
   4  -2 -13   84.57    4.61
   4   2 -13   80.84    4.58
  -4  -2  13   83.06    4.54
  -4   2  13   82.72    4.49
  -4   2  13   68.62    5.57
  -4  -2  13   58.76    5.29
  -4   2  13   58.86    5.47
  -4  -2  13   61.54    5.46
  -4  -2  13   77.51    4.45
   4  -2 -13   69.80    4.45
   4   2 -13   57.83    5.29
   4  -2 -13   59.61    5.35
  -4  -2  12   11.07    1.04
  -4   2  12   11.49    0.99
  -4  -2  12   10.86    1.00
   4  -2 -12    7.73    1.85
   4   2 -12    5.23    1.67
   4  -2 -12    9.12    0.94
  -4  -2  12    9.74    1.69
  -4   2  12    9.29    2.07
  -4  -2  12    5.71    1.88
  -4   2  12   11.79    1.94
  -4  -2  11    0.66    0.53
   4  -2 -11    0.40    0.44
   4  -2 -11   -0.47    1.15
   4   2 -11    0.16    1.10
  -4  -2  11   -0.55    1.02
  -4   2  11   -1.05    1.38
  -4  -2  11   -1.17    1.28
  -4   2  11    0.15    1.00
   4  -2 -10   45.11    3.98
   4   2 -10   48.07    3.96
  -4  -2  10   48.72    3.76
  -4   2  10   45.13    3.85
  -4  -2  10   47.37    3.85
  -4   2  10   54.20    3.99
   4  -2  -9    5.09    1.31
   4   2  -9    3.03    1.22
  -4  -2   9    3.97    1.10
  -4  -2   9    0.84    1.10
  -4   2   9    6.04    1.46
  -4   2   9    4.38    1.18
   4  -2  -8    1.02    1.15
   4   2  -8    0.13    1.08
  -4  -2   8    1.07    0.87
  -4  -2   8    1.07    1.08
  -4   2   8    0.66    1.10
  -4   2   8    2.47    1.05
   4  -2  -7    3.62    1.19
   4   2  -7    3.40    1.22
  -4  -2   7    4.30    1.21
  -4   2   7    7.25    1.34
  -4   2   7    7.54    1.27
  -4  -2   7    4.59    1.01
   4  -2  -6   10.19    1.46
   4   2  -6    6.90    1.30
  -4  -2   6    5.78    1.27
  -4   2   6    5.04    1.30
  -4  -2   6    7.91    1.15
   4  -2  -5   66.38    4.20
   4   2  -5   56.44    4.09
  -4  -2   5   52.46    3.86
  -4  -2   5   56.68    4.04
   4  -2  -4   45.71    2.99
   4   2  -4   34.65    2.83
  -4  -2   4   35.97    2.69
  -4  -2   4   36.47    2.86
  -4   2   4   45.51    2.98
   4  -2  -3  876.10   48.48
  -4  -2   2  434.84   22.87
  -4   2   2  489.49   22.98
   4  -2  -2  461.54   22.81
  -4  -2   1   11.77    1.32
  -4   2   1   12.78    1.34
   4  -2  -1   10.32    1.08
  -4   2   0  187.77    9.62
   4  -2   0  179.36    9.50
   4  -2   0  181.64    9.45
  -4  -2  -1  377.82   21.71
  -4   2  -1  385.72   21.72
   4  -2   1  393.89   21.67
  -4  -2  -2  316.93   17.55
  -4   2  -2  321.97   17.57
   4  -2   2  291.13   17.41
  -4  -2  -3  572.70   31.58
  -4   2  -3  588.57   31.61
   4  -2   3  539.14   31.44
  -4  -2  -4  209.90   12.58
  -4   2  -4  222.14   12.63
  -4  -2  -5   34.78    2.81
  -4   2  -5   31.27    2.76
   4   2   6    6.84    1.40
   4  -2   6    7.93    1.39
  -4  -2  -6    8.22    1.46
  -4   2  -6    8.20    1.48
   4  -2   7    0.12    0.36
   4   2   7    0.99    0.91
   4  -2   7   -0.22    0.90
  -4  -2  -7    0.55    1.13
  -4   2  -7    1.02    1.13
   4  -2   8    5.51    0.65
  -4  -2  -8    6.43    1.51
  -4   2  -8    6.82    1.52
   4   2   8    7.02    1.40
   4  -2   8    7.90    1.41
  -4   2  -9  221.49   11.56
   4  -2   9  184.63   11.46
  -4  -2  -9  230.89   12.70
  -4   2  -9  219.96   12.66
   4  -2   9  205.75   12.44
   4   2   9  215.26   12.51
  -4  -2 -10    4.65    1.54
  -4   2 -10    6.13    1.61
  -4   2 -10    7.29    0.91
   4  -2  10    4.47    0.69
  -4  -2 -11   11.78    2.08
  -4   2 -11    9.88    1.90
  -4   2 -11   10.10    1.12
  -4   2 -12   24.01    1.82
  -4   2 -13   12.07    1.23
  -4  -2 -13   11.31    1.22
   4   2  14    0.04    0.74
   4  -2  14    1.48    0.80
  -4  -2 -14    0.77    0.76
  -4   2 -14    0.11    0.72
   4   2  15   27.64    1.90
   4  -2  15   25.80    1.88
  -4   2 -15   24.19    1.83
  -4  -2 -15   25.97    1.87
  -4   2 -16   -0.32    0.59
   4   2  16   -0.42    0.62
   4  -2  16    0.06    0.61
  -4  -2 -16    0.14    0.51
  -4   2 -17    0.22    0.47
   4   2  17   -0.22    0.50
   4  -2  17   -0.39    0.49
   4  -3 -19    4.26    0.56
   4   3 -19    3.15    0.53
   4  -3 -18    1.55    0.57
   4   3 -18    1.27    0.58
   4  -3 -17   17.75    1.43
   4   3 -17   18.42    1.44
   4  -3 -16   33.27    2.35
   4   3 -16   36.56    2.38
   4  -3 -15    3.63    0.69
  -4   3  15    3.10    0.63
  -4  -3  15    4.25    0.68
   4  -3 -15    3.62    0.85
   4   3 -15    3.19    0.81
  -4   3  14   75.18    4.39
  -4  -3  14   73.84    4.38
   4  -3 -14   68.21    4.42
   4  -3 -14   75.98    4.49
   4   3 -14   76.91    4.51
   4  -3 -13   14.94    1.25
   4   3 -13   12.62    1.22
  -4   3  13   14.44    1.12
  -4  -3  13    8.17    1.62
  -4   3  13   12.81    2.10
  -4  -3  13    9.03    1.90
  -4   3  13   11.36    1.97
  -4  -3  13   12.12    1.13
   4  -3 -13   11.27    1.13
   4  -3 -13    8.39    1.74
   4   3 -13    9.17    1.80
  -4   3  12   15.49    1.19
  -4  -3  12   12.01    1.82
  -4   3  12   12.89    2.14
  -4  -3  12   10.84    1.95
  -4   3  12   15.37    2.12
  -4  -3  12   15.34    1.24
   4  -3 -12   13.20    1.20
   4  -3 -12   12.78    1.99
   4   3 -12   13.66    2.01
  -4  -3  11   77.99    4.47
  -4  -3  11   66.18    5.22
  -4   3  11   80.14    5.60
  -4  -3  11   67.52    5.36
  -4   3  11   87.54    5.71
   4  -3 -11   72.83    5.45
   4   3 -11   67.74    5.37
  -4  -3  11   77.31    4.48
  -4  -3  11   74.06    4.50
  -4  -3  10    4.14    0.64
   4  -3 -10    3.65    1.31
   4   3 -10    4.26    1.32
  -4  -3  10    2.76    1.05
  -4  -3  10    1.97    1.10
  -4   3  10    4.23    1.34
  -4   3  10    4.12    1.25
  -4  -3  10    2.68    0.64
  -4  -3  10    3.83    0.64
   4  -3  -9   92.63    6.18
   4   3  -9   78.96    5.98
  -4   3   9  104.13    6.22
  -4  -3   9   72.99    5.69
  -4  -3   9   89.46    6.01
  -4   3   9  106.11    6.21
   4  -3  -8    5.36    1.40
   4   3  -8    7.01    1.52
  -4  -3   8    6.05    1.15
  -4  -3   8    5.52    1.30
  -4   3   8    7.95    1.38
  -4   3   8    7.55    1.42
   4   3  -7   12.30    1.81
   4  -3  -7   18.47    2.01
  -4   3   7   21.30    2.03
  -4  -3   7   13.54    1.61
  -4  -3   7   15.75    1.79
  -4   3   7   22.33    2.03
   4  -3  -6  248.13   12.55
   4   3  -6  206.59   12.38
  -4   3   6  244.43   12.50
  -4  -3   6  179.87   12.02
  -4  -3   6  180.39   12.17
  -4   3   6  235.70   12.42
   4  -3  -5    1.58    0.95
   4   3  -5    1.93    0.91
  -4   3   5    3.53    1.07
  -4  -3   5    1.18    0.93
  -4   3   5    3.49    1.09
  -4  -3   5    1.67    0.68
   4  -3  -4   34.76    2.51
   4   3  -4   29.25    2.40
   4  -3  -4   30.18    2.43
  -4   3   4   32.49    2.52
  -4  -3   4   25.40    2.11
   4  -3  -3  773.04   42.93
  -4  -3   2   95.60    6.19
  -4   3   2  106.88    6.26
   4  -3  -2  102.66    6.19
  -4  -3   1  179.32   10.84
  -4   3   1  185.95   10.88
   4  -3  -1  196.98   10.87
  -4  -3   0   48.73    3.36
  -4   3   0   53.48    3.45
   4  -3   0   46.12    3.35
   4  -3   0   50.32    3.35
   4  -3   1  255.85   14.66
  -4  -3  -2  594.46   34.04
  -4   3  -2  624.57   34.07
   4  -3   2  614.14   34.05
  -4  -3  -3  158.54    9.52
  -4   3  -3  166.28    9.58
   4  -3   3  157.75    9.50
  -4  -3  -4    0.58    0.98
  -4   3  -4    0.85    1.02
   4  -3   4    1.33    0.82
   4   3   5   17.67    1.82
   4  -3   5   16.91    1.82
  -4   3  -5   18.30    1.95
  -4  -3  -5   14.68    1.85
   4  -3   6    6.84    0.69
   4   3   6    9.22    1.40
   4  -3   6    8.01    1.41
  -4  -3  -6    6.15    1.33
  -4   3  -6    5.94    1.36
   4  -3   7    4.14    0.58
  -4  -3  -7    5.32    1.36
  -4   3  -7    2.63    1.32
   4   3   7    3.71    1.19
   4  -3   7    3.57    1.15
  -4   3  -8    0.03    0.53
   4  -3   8   -0.20    0.43
  -4  -3  -8   -0.12    1.12
  -4   3  -8   -0.38    1.19
   4   3   8   -0.73    1.01
   4  -3   8    0.24    0.91
  -4  -3  -9   26.43    2.74
  -4   3  -9   24.15    2.74
  -4   3  -9   27.18    1.75
   4  -3   9   20.97    1.63
  -4  -3 -10    1.19    1.64
  -4   3 -10   -0.46    1.74
  -4   3 -10    3.90    0.80
   4  -3  10    3.32    0.64
  -4   3 -11   65.93    3.94
  -4  -3 -11   55.78    4.85
  -4   3 -11   66.65    5.05
  -4   3 -12    0.44    0.74
  -4  -3 -13    0.39    0.71
  -4   3 -13    0.39    0.72
   4   3  14   23.18    1.74
   4  -3  14   21.91    1.72
  -4  -3 -14   22.61    1.71
  -4   3 -14   23.55    1.73
   4   3  15    0.43    0.67
   4  -3  15    0.49    0.66
  -4  -3 -15    0.13    0.65
  -4   3 -15    0.26    0.63
  -4  -3 -16   -1.01    0.56
   4   3  16   -0.91    0.59
   4  -3  16   -1.31    0.62
  -4  -3 -16   -0.11    0.59
  -4   3 -16   -0.95    0.57
  -4  -3 -17    0.04    0.38
   4   3  17   -0.62    0.46
  -4  -3 -17   -0.15    0.48
  -4  -3 -18    0.07    0.35
   4  -4 -19    2.33    0.41
   4   4 -19    2.20    0.40
   4  -4 -18    0.33    0.46
   4   4 -18   -0.12    0.45
   4  -4 -17    0.35    0.56
   4   4 -17    0.86    0.57
   4  -4 -16    4.78    0.75
  -4  -4  16    5.20    0.68
   4  -4 -16    5.39    0.82
   4   4 -16    5.95    0.83
   4  -4 -15    1.32    0.65
  -4   4  15    1.57    0.53
  -4  -4  15    1.90    0.61
   4  -4 -15    1.29    0.72
   4   4 -15    0.93    0.70
  -4   4  14    3.72    0.66
  -4  -4  14    2.53    0.70
   4  -4 -14    3.56    0.75
   4  -4 -14    4.85    0.84
   4   4 -14    3.35    0.81
   4  -4 -13   -0.83    0.77
   4   4 -13   -1.33    0.76
  -4   4  13    0.39    0.51
  -4  -4  13    1.02    0.97
  -4   4  13    1.31    1.26
  -4  -4  13    0.47    1.12
  -4   4  13   -0.17    1.09
  -4  -4  13    0.50    0.64
   4  -4 -13    0.79    0.62
   4   4 -13   -0.67    1.10
  -4   4  12   -0.16    0.54
  -4  -4  12    1.80    1.03
  -4   4  12    0.32    1.29
  -4  -4  12   -0.90    1.36
  -4   4  12    0.17    1.19
  -4  -4  12    0.79    0.63
   4  -4 -12    0.72    0.67
   4   4 -12   -0.12    0.67
   4  -4 -12   -1.91    1.54
   4   4 -12   -0.15    1.29
  -4  -4  11   20.99    1.43
  -4   4  11   20.35    2.35
  -4  -4  11   16.06    1.94
  -4  -4  11   12.61    2.08
  -4   4  11   19.91    2.38
   4  -4 -11   17.10    2.24
   4   4 -11   11.31    2.02
  -4  -4  11   17.30    1.38
  -4  -4  11   16.81    1.42
  -4  -4  10    4.02    0.74
  -4  -4  10    5.45    0.70
  -4  -4  10    3.34    1.02
  -4  -4  10    4.89    1.33
  -4   4  10    5.15    1.41
  -4   4  10    5.40    1.40
  -4  -4  10    5.15    0.75
   4  -4 -10    4.32    0.63
   4  -4 -10    4.68    1.31
   4   4 -10    4.42    1.28
  -4  -4   9   57.05    3.33
   4  -4  -9   61.57    4.33
   4   4  -9   55.76    4.24
  -4   4   9   70.36    4.46
  -4  -4   9   45.59    3.83
  -4  -4   9   45.07    3.97
  -4   4   9   58.37    4.23
  -4  -4   9   53.33    3.36
   4  -4  -8   80.31    5.06
   4   4  -8   64.07    4.85
  -4   4   8   82.90    5.07
  -4  -4   8   57.45    4.49
  -4  -4   8   63.45    4.73
  -4   4   8   76.39    4.92
   4  -4  -7  132.12    7.35
   4   4  -7  105.56    7.13
  -4   4   7  137.47    7.37
  -4  -4   7   95.56    6.74
  -4  -4   7   92.66    6.89
  -4   4   7  133.38    7.22
   4   4  -6   10.24    1.49
   4  -4  -6   13.64    1.61
  -4   4   6   15.30    1.68
  -4  -4   6    9.60    1.40
  -4  -4   6   10.28    1.24
   4  -4  -5    7.52    1.21
   4   4  -5    4.25    1.08
   4  -4  -5    5.49    1.19
  -4  -4   5    2.97    0.70
  -4   4   5    5.67    1.17
   4  -4  -4  250.32   11.40
   4  -4  -4  222.18   11.38
   4  -4  -3  424.77   23.98
  -4  -4   2  307.03   19.18
  -4   4   2  373.55   19.31
   4  -4  -2  348.38   19.34
  -4  -4   1   42.74    3.16
  -4   4   1   47.51    3.24
   4  -4  -1   48.58    3.28
  -4   4   0   13.37    1.48
   4  -4   0   13.29    1.47
   4  -4   1  215.81   12.57
  -4  -4  -2    7.59    1.22
  -4   4  -2    9.78    1.31
   4  -4   2    7.96    1.25
  -4  -4  -3   89.47    5.79
  -4   4  -3  101.19    5.90
   4  -4   3   86.76    5.85
  -4  -4  -4  360.95   20.91
  -4   4  -4  384.10   20.98
   4  -4   4  359.84   21.01
   4  -4   5   14.82    1.12
   4   4   5   20.13    1.88
   4  -4   5   18.78    1.82
  -4   4  -5   15.69    1.86
  -4  -4  -5   14.84    1.73
   4   4   6   24.20    2.03
   4  -4   6   18.23    1.85
  -4  -4  -6   23.85    2.08
  -4   4  -6   19.24    2.00
   4  -4   7   18.18    1.40
  -4  -4  -7   23.96    2.25
  -4   4  -7   19.81    2.18
   4   4   7   24.63    2.23
   4  -4   7   20.41    2.08
  -4   4  -8    4.94    0.76
   4  -4   8    5.43    0.71
   4   4   8    6.27    1.31
   4  -4   8    4.96    1.18
  -4  -4  -8    5.62    1.41
  -4   4  -8    5.08    1.39
  -4   4  -9   43.66    2.63
   4  -4   9   36.03    2.55
   4  -4   9   42.24    2.53
  -4  -4  -9   48.22    3.62
  -4   4  -9   34.22    3.39
  -4   4 -10    1.32    0.70
   4  -4  10    0.11    0.57
   4  -4  10    1.47    0.62
  -4  -4 -10    1.88    1.23
  -4   4 -10    1.95    1.30
  -4   4 -11    2.21    0.76
  -4  -4 -11    0.61    1.16
  -4   4 -11    1.11    1.26
  -4   4 -12   81.96    4.89
   4   4  13    7.97    1.00
   4  -4  13    4.87    0.93
  -4   4 -13    6.35    0.93
  -4  -4 -13    7.13    0.95
   4   4  14   -0.04    0.67
   4  -4  14   -1.24    0.69
  -4  -4 -14   -0.21    0.68
  -4   4 -14    0.14    0.66
   4   4  15    0.38    0.58
  -4   4 -15    0.35    0.57
  -4  -4 -15    0.36    0.61
   4   4  16    3.29    0.60
  -4  -4 -16    4.09    0.65
  -4  -4 -17    1.04    0.42
  -4  -4 -17    1.88    0.48
  -4  -5  19    0.36    0.40
   4  -5 -18    3.11    0.48
   4   5 -18    2.24    0.45
   4   5 -17    0.85    0.51
   4  -5 -17    1.08    0.53
   4  -5 -16    0.82    0.56
   4   5 -16    0.49    0.57
   4  -5 -16   -0.14    0.56
   4  -5 -15    1.25    0.63
   4  -5 -15    2.39    0.67
   4   5 -15    0.95    0.63
  -4  -5  15    0.44    0.58
   4  -5 -14    1.63    0.50
   4  -5 -14    1.11    0.68
  -4  -5  14    3.31    0.74
   4  -5 -14    2.41    0.70
   4   5 -14    2.88    0.72
   4  -5 -13   97.38    6.22
   4  -5 -13  106.23    6.33
  -4   5  13  116.09    6.27
  -4  -5  13  115.42    6.35
   4  -5 -13  112.05    6.39
   4  -5 -13  116.54    6.37
   4   5 -13  103.15    6.33
   4  -5 -12   10.99    0.99
  -4   5  12   13.74    1.05
   4  -5 -12   12.60    1.12
  -4  -5  12   10.04    1.74
  -4   5  12   11.34    1.88
  -4   5  12   10.37    1.88
  -4  -5  12   12.73    1.18
   4  -5 -12   13.32    1.17
   4   5 -12   11.04    1.14
   4  -5 -12    9.64    1.78
   4   5 -12    9.44    1.84
   4  -5 -11   10.36    0.91
   4  -5 -11   12.65    1.06
  -4  -5  11   10.72    1.09
  -4   5  11   12.27    1.87
  -4  -5  11    8.69    1.68
  -4   5  11    9.68    1.82
  -4  -5  11   10.48    1.09
   4   5 -11    9.80    1.02
   4  -5 -11   12.78    1.07
   4  -5 -11   10.01    1.67
   4   5 -11    6.15    1.42
   4  -5 -10   19.76    1.49
  -4  -5  10   21.87    1.52
  -4  -5  10   21.25    1.55
  -4   5  10   24.64    2.53
  -4  -5  10   16.60    1.94
  -4  -5  10   18.14    2.20
  -4   5  10   16.48    2.20
  -4  -5  10   21.58    1.56
   4  -5 -10   18.60    2.18
   4   5 -10   20.17    2.29
   4  -5 -10   20.38    1.42
  -4  -5   9   35.61    2.28
  -4  -5   9   32.38    2.21
  -4  -5   9   36.24    2.26
   4  -5  -9   31.74    2.21
   4  -5  -9   39.22    3.14
   4   5  -9   31.31    2.96
  -4   5   9   53.99    3.58
  -4  -5   9   30.38    2.70
  -4   5   9   50.47    3.37
  -4  -5   9   28.64    2.83
   4  -5  -9   34.91    2.23
   4  -5  -8    3.14    1.08
   4   5  -8    4.09    1.09
  -4   5   8    3.15    1.18
  -4  -5   8    3.15    1.03
  -4   5   8    2.78    1.11
  -4  -5   8    2.02    0.78
   4  -5  -7   71.06    4.10
   4   5  -7   50.69    3.80
   4  -5  -7   62.22    4.14
  -4  -5   7   41.00    3.54
  -4   5   7   57.06    3.82
  -4  -5   7   37.27    3.28
  -4   5   7   63.75    4.07
   4  -5  -6  201.16   10.06
   4  -5  -6  210.70   10.31
  -4   5   6  215.56   10.31
   4  -5  -5  108.97    6.37
   4  -5  -5  106.06    6.51
   4  -5  -4  114.87    6.48
   4   5  -4   91.50    6.30
   4  -5  -4  103.87    6.54
   4  -5  -3   77.54    4.48
   4  -5  -3   74.91    4.60
   4  -5  -2   73.23    4.83
  -4  -5   1  226.42   14.30
  -4   5   1  258.25   14.39
   4  -5  -1  257.29   14.61
   4  -5  -1  274.04   14.63
  -4   5   0    6.13    1.14
  -4  -5   0    7.54    1.19
  -4  -5  -1   48.36    3.41
  -4   5  -1   48.95    3.45
   4  -5   1   53.39    3.67
   4  -5   2    7.72    1.35
  -4  -5  -3    3.60    0.95
  -4   5  -3    2.81    0.92
   4  -5   3    4.47    1.14
   4  -5   4    6.88    1.34
   4  -5   4    5.99    0.64
   4   5   4    6.69    1.15
   4  -5   4    7.92    1.20
  -4  -5  -4    7.94    1.26
  -4   5  -4    5.57    1.23
   4  -5   5    8.68    0.79
   4   5   5    7.95    1.27
   4  -5   5    9.27    1.30
  -4  -5  -5    8.05    1.28
  -4   5  -5    8.53    1.35
   4  -5   6   33.29    2.23
   4   5   6   43.33    2.98
   4  -5   6   33.85    2.82
  -4  -5  -6   41.04    3.02
  -4   5  -6   31.63    2.91
  -4  -5  -7   12.02    1.68
  -4   5  -7    9.45    1.57
  -4   5  -7    9.04    0.96
   4  -5   7   10.06    0.94
   4  -5   7   10.87    0.96
   4  -5   7    9.90    1.45
   4   5   7   13.67    1.60
  -4   5  -8   44.23    2.94
   4  -5   8   47.91    2.98
   4  -5   8   50.07    2.93
  -4  -5  -8   51.76    3.86
  -4   5  -8   47.13    3.84
  -4   5  -9    9.20    0.98
   4  -5   9    7.97    0.94
   4  -5   9    8.11    0.93
  -4  -5  -9   10.61    1.68
  -4   5  -9    9.02    1.69
  -4   5 -10    0.22    0.68
   4  -5  10    0.12    0.60
   4  -5  10    0.17    0.65
  -4  -5 -10    0.57    1.09
  -4   5 -10    0.15    1.16
   4  -5  11   76.09    4.35
  -4   5 -11   70.44    4.40
   4  -5  12   94.91    5.39
  -4   5 -12   90.55    5.45
   4   5  13    0.54    0.68
  -4  -5 -13    0.85    0.65
  -4   5 -13    1.62    0.69
   4   5  14    3.92    0.72
  -4  -5 -14    3.20    0.75
  -4   5 -14    4.98    0.72
   4   5  15   49.13    3.01
  -4  -5 -15   50.32    3.01
   4   5  16    4.46    0.59
  -4  -5 -16    5.40    0.66
  -4  -5 -17    0.30    0.39
  -4  -5 -17    0.54    0.37
  -4  -6  18   -0.65    0.49
  -4  -6  17    2.33    0.64
   4  -6 -16   20.10    1.43
   4  -6 -16   21.10    1.53
   4  -6 -15    0.16    0.60
   4  -6 -15    0.79    0.40
  -4  -6  15    0.71    0.59
   4  -6 -15    0.44    0.51
   4   6 -15    1.43    0.56
   4  -6 -14    0.94    0.67
   4  -6 -14    0.61    0.43
  -4  -6  14    0.45    0.66
   4  -6 -14    1.06    0.57
   4   6 -14    0.85    0.56
   4  -6 -14    1.38    0.57
   4  -6 -13    1.20    0.47
   4  -6 -13    0.50    0.60
  -4  -6  13    0.26    0.72
   4  -6 -13    1.73    0.72
   4  -6 -13    1.36    0.63
   4   6 -13    0.39    0.60
   4  -6 -12  130.39    7.65
  -4  -6  12  139.72    7.65
   4  -6 -12  136.32    7.61
   4  -6 -12  126.32    7.54
   4  -6 -11   -0.29    0.55
   4  -6 -11    0.70    1.11
  -4   6  11   -0.17    1.04
  -4  -6  11   -0.72    0.72
   4  -6 -11   -0.72    0.62
   4  -6 -11    0.09    0.41
   4  -6 -10  135.21    7.92
  -4  -6  10  122.21    7.88
   4  -6 -10  171.60    9.45
  -4   6  10  169.03    9.28
  -4  -6  10  143.53    7.93
   4  -6 -10  121.87    8.57
   4  -6 -10  145.74    7.85
   4  -6  -9    5.91    0.72
  -4  -6   9    2.87    0.66
   4  -6  -9    6.45    1.60
  -4  -6   9    3.32    1.14
  -4  -6   9    2.41    0.71
   4  -6  -9    3.08    0.64
   4  -6  -9    2.95    1.06
   4  -6  -9    5.06    0.59
   4  -6  -8  180.54   10.05
  -4  -6   8  171.45   10.05
   4  -6  -8  167.03   10.03
   4  -6  -8  191.30    9.98
  -4  -6   8  127.00   10.44
  -4   6   8  192.09   10.84
  -4   6   8  233.39   11.41
   4  -6  -8  206.73   10.95
  -4  -6   7   56.14    3.41
   4  -6  -7   63.18    4.17
   4   6  -7   51.66    4.00
   4  -6  -6    3.47    0.96
   4   6  -6    3.46    1.00
   4  -6  -5  434.84   21.33
   4   6  -5  324.28   21.09
   4  -6  -4    0.08    0.69
   4   6  -4    0.57    0.63
   4  -6  -4    1.38    0.94
   4  -6  -3    4.02    0.91
   4   6  -3    3.31    0.82
   4  -6  -3    3.64    1.08
   4  -6  -2    3.77    0.84
   4   6  -2    2.11    0.68
   4  -6  -2    3.85    1.11
   4  -6  -1  150.40    9.18
  -4  -6   0   44.66    3.28
  -4   6   0   47.26    3.33
  -4  -6  -1   78.36    5.01
  -4   6  -1   77.04    5.03
   4  -6   1   79.68    4.58
   4  -6   1   90.85    5.51
  -4  -6  -2  204.07   11.97
  -4   6  -2  188.37   11.95
   4  -6   2  207.49   11.50
   4   6   3   14.46    1.59
   4  -6   3   18.10    1.65
   4  -6   3   18.20    1.99
  -4  -6  -4   21.81    2.10
  -4   6  -4   19.06    2.08
   4   6   4   28.16    2.16
   4  -6   4   27.41    2.13
   4  -6   4   27.55    2.55
  -4  -6  -5   28.22    2.34
  -4   6  -5   20.66    2.24
   4   6   5   28.57    2.27
   4  -6   5   28.14    2.24
   4  -6   5   24.89    1.71
  -4  -6  -6    1.70    0.92
   4  -6   6    2.90    0.91
   4  -6   6    2.44    0.58
  -4  -6  -6    1.85    0.39
  -4  -6  -7    3.73    0.51
   4  -6   7    4.13    0.72
  -4  -6  -7    3.29    1.10
   4  -6   7    3.21    0.71
   4  -6   8   50.51    3.14
   4  -6   8   50.35    3.08
  -4  -6  -8   46.92    3.81
   4  -6   9    2.31    0.77
   4  -6   9    1.86    0.69
  -4   6  -9    2.56    0.66
   4  -6  10    3.11    0.82
   4  -6  10    2.57    0.76
  -4   6 -10    2.68    0.73
   4  -6  11   18.51    1.49
   4   6  12    9.74    0.95
  -4  -6 -12    7.51    0.93
   4   6  13    6.90    0.84
  -4  -6 -13    6.58    0.83
  -4  -6 -14    2.30    0.59
  -4  -6 -15    3.07    0.57
   4  -6  16   24.74    1.50
  -4  -6 -16   23.00    1.50
  -4  -6 -17    2.02    0.39
  -4  -7  18    1.79    0.42
  -4  -7  17    4.12    0.62
  -4  -7  16    0.44    0.63
   4  -7 -16    0.29    0.53
   4  -7 -15    0.81    0.37
   4  -7 -15    1.36    0.63
  -4  -7  14   -0.71    0.69
   4  -7 -14    0.03    0.38
   4  -7 -14    0.42    0.64
   4  -7 -14   -0.04    0.54
   4  -7 -13    0.84    0.68
  -4  -7  13    0.48    0.71
   4  -7 -13    0.51    0.43
   4  -7 -13    1.01    0.61
   4  -7 -12    7.42    0.94
  -4  -7  12    7.66    0.99
   4  -7 -12    6.51    0.75
   4  -7 -11  116.25    8.04
  -4  -7  11  130.11    6.86
   4  -7 -11  113.62    6.83
   4  -7 -11  112.00    6.71
  -4  -7  10    1.04    0.60
   4  -7 -10    0.67    1.05
  -4  -7  10    1.27    0.70
   4  -7 -10    1.03    0.57
   4  -7 -10    1.52    0.49
  -4  -7   9   35.90    2.41
   4  -7  -9   43.35    3.58
   4  -7  -9   34.82    2.43
   4  -7  -9   39.09    2.45
   4  -7  -9   38.22    2.36
  -4  -7   8   16.59    1.40
  -4  -7   8   19.11    1.47
   4  -7  -8   18.91    1.44
   4  -7  -8   20.02    1.45
  -4  -7   8   17.26    1.50
   4  -7  -8   20.79    1.37
  -4  -7   7   20.02    1.52
   4  -7  -7   19.80    1.52
  -4  -7   7   21.73    1.56
   4  -7  -7   22.68    2.38
   4  -7  -7   22.11    1.54
  -4  -7   7   18.12    1.61
   4  -7  -7   24.08    1.47
   4  -7  -6    4.49    0.62
  -4  -7   6    4.19    0.77
   4  -7  -6    3.88    0.61
  -4  -7   6    4.08    0.68
   4  -7  -6    4.49    1.27
   4  -7  -5   91.56    5.20
   4  -7  -4    0.88    0.34
   4  -7  -3   18.50    1.24
   4  -7  -3   18.53    1.26
   4  -7  -3   22.32    2.25
   4  -7  -2    4.69    0.55
   4  -7  -2    5.42    0.55
   4  -7  -1    4.49    0.52
   4  -7  -1    3.85    0.50
   4  -7   0    6.73    0.63
   4  -7   1    0.33    0.37
   4  -7   2    1.28    0.44
   4  -7   3    2.25    0.53
   4  -7   3    3.46    1.18
   4  -7   4   25.35    1.72
   4  -7   4   25.35    1.75
  -4  -7  -5   16.06    1.26
   4  -7   5   14.51    1.16
  -4  -7  -6   24.85    1.72
   4  -7   6   30.24    1.84
  -4  -7  -7   10.58    0.94
   4  -7   7   12.71    1.14
   4  -7   7   13.46    1.07
  -4  -7  -8   21.21    1.55
   4  -7   8   25.94    1.78
   4  -7   8   23.36    1.65
  -4  -7  -9   42.07    2.75
   4  -7   9   44.86    2.92
   4  -7   9   48.60    2.84
   4  -7  10    3.80    0.81
   4  -7  10    3.83    0.68
  -4  -7 -11    4.68    0.69
   4  -7  11    3.91    0.67
  -4  -7 -12    0.33    0.51
   4  -7  12   -0.46    0.51
  -4  -7 -13    9.17    0.86
  -4  -7 -14    0.66    0.45
   4  -7  15   36.07    2.21
   4  -7  16   10.66    0.78
  -4  -7 -16   11.79    0.92
  -4  -8  17    2.56    0.47
   4  -8 -16    1.12    0.51
  -4  -8  16    0.86    0.54
   4  -8 -15    4.47    0.72
  -4  -8  15    3.35    0.70
   4  -8 -14    1.66    0.60
   4  -8 -14    1.46    0.67
   4  -8 -14    1.72    0.44
  -4  -8  14    2.97    0.72
   4  -8 -13    0.12    0.62
  -4  -8  13    0.52    0.68
   4  -8 -13    0.30    0.67
  -4  -8  13   -0.14    0.69
   4  -8 -13    0.32    0.43
  -4  -8  12    0.46    0.73
   4  -8 -12    1.69    0.50
   4  -8 -12    1.15    0.69
   4  -8 -11    0.86    0.61
  -4  -8  11   -0.32    0.70
   4  -8 -11    0.39    0.44
   4  -8 -10   96.95    5.90
   4  -8 -10   99.90    5.90
   4  -8 -10  102.96    5.80
  -4  -8   9   32.16    2.36
   4  -8  -9   43.36    3.61
   4  -8  -9   39.81    2.51
   4  -8  -9   38.19    2.47
   4  -8  -9   38.72    2.37
  -4  -8   8    2.08    0.58
  -4  -8   8    2.00    0.71
   4  -8  -8    2.55    0.65
   4  -8  -8    3.88    1.32
  -4  -8   8    3.29    0.74
   4  -8  -8    3.90    0.68
   4  -8  -8    2.63    0.53
  -4  -8   7    8.14    1.03
   4  -8  -7   10.19    0.98
   4  -8  -7   10.59    0.99
  -4  -8   7    9.66    1.00
   4  -8  -7   12.19    1.84
   4  -8  -6   19.29    1.43
  -4  -8   6   18.48    1.54
   4  -8  -6   20.29    1.45
  -4  -8   6   15.89    1.39
   4  -8  -5   64.67    3.93
   4  -8  -5   69.09    3.96
  -4  -8   5   63.16    4.05
  -4  -8   5   62.09    3.89
   4  -8  -5   71.51    4.96
   4  -8  -5   75.85    4.99
   4  -8  -4   71.74    4.22
   4  -8  -4   74.40    4.24
  -4  -8   4   67.00    4.32
  -4  -8   4   68.23    4.16
   4  -8  -4   84.58    5.34
   4  -8  -4   69.03    4.14
   4  -8  -4   82.23    5.29
  -4  -8   3   27.16    2.15
   4  -8  -3   28.16    2.04
   4  -8  -3   32.31    2.08
   4  -8  -3   31.64    1.95
   4  -8  -3   33.39    2.00
   4  -8  -3   39.79    3.16
   4  -8  -3   38.71    3.13
  -4  -8   2  133.67    7.82
   4  -8  -2  137.46    7.72
   4  -8  -2  129.51    7.63
   4  -8  -2  136.04    7.61
  -4  -8   1   22.22    1.77
   4  -8  -1   23.70    1.58
   4  -8  -1   24.17    1.56
   4  -8  -1   28.23    2.63
   4  -8   0   23.94    1.66
   4  -8   0   23.67    1.58
   4  -8   0   25.17    2.48
  -4  -8  -1   45.40    2.76
   4  -8   1   39.18    2.61
   4  -8   1   41.33    2.56
   4  -8   1   45.43    3.58
  -4  -8  -2    4.67    0.77
   4  -8   2    4.08    0.60
   4  -8   2    4.27    0.67
   4  -8   2    4.58    0.67
  -4  -8  -3    0.21    0.56
   4  -8   3    1.02    0.48
   4  -8   3    0.62    0.52
   4  -8   3    0.13    0.49
  -4  -8  -4    5.02    0.77
   4  -8   4    5.44    0.77
   4  -8   4    5.02    0.71
   4  -8   4    5.45    0.74
   4  -8   5    3.61    0.74
   4  -8   5    3.49    0.64
  -4  -8  -5    2.13    0.44
   4  -8   5    2.46    0.65
  -4  -8  -5    2.69    0.58
   4  -8   6  137.65    7.07
   4  -8   6  134.25    7.00
  -4  -8  -7    1.39    0.43
   4  -8   7    1.24    0.60
   4  -8   8   23.60    1.76
  -4  -8  -8   21.54    1.55
   4  -8   8   24.04    1.67
   4  -8   9   21.23    1.72
   4  -8   9   22.54    1.64
   4  -8  10    1.27    0.60
   4  -8  11    8.93    0.91
   4  -8  12    2.15    0.53
   4  -8  13    1.16    0.58
   4  -8  13   -0.18    0.42
   4  -8  14   14.55    1.04
  -4  -8 -14   10.70    0.93
   4  -8  15   43.39    2.57
  -4  -8 -16    6.87    0.61
  -4  -9  16    3.87    0.50
   4  -9 -16    4.06    0.58
   4  -9 -16    3.16    0.46
   4  -9 -15    3.63    0.63
  -4  -9  15    3.48    0.59
   4  -9 -14   10.61    0.98
  -4  -9  14    9.50    0.88
   4  -9 -14    7.34    0.88
   4  -9 -13   -0.04    0.64
  -4  -9  13   -0.02    0.60
   4  -9 -13   -0.35    0.61
   4  -9 -12   29.55    1.97
  -4  -9  12   24.73    1.80
   4  -9 -11    2.14    0.72
   4  -9 -11    1.83    0.66
  -4  -9  11    1.37    0.65
   4  -9 -10   -0.54    0.62
   4  -9 -10    0.26    0.60
  -4  -9  10   -0.64    0.64
  -4  -9   9   10.74    1.11
   4  -9  -9    8.21    1.00
   4  -9  -9    8.96    1.00
   4  -9  -8    4.33    0.79
   4  -9  -8    7.95    1.63
   4  -9  -8    7.45    1.54
  -4  -9   8    5.77    0.88
  -4  -9   8    4.35    0.82
   4  -9  -8    5.94    0.83
   4  -9  -7    6.81    0.87
   4  -9  -7    6.23    1.45
   4  -9  -7    7.03    1.58
  -4  -9   7    6.50    0.90
  -4  -9   7    7.76    0.98
   4  -9  -7    7.12    0.86
  -4  -9   6   22.57    1.82
   4  -9  -6   24.99    1.76
  -4  -9   6   22.77    1.71
   4  -9  -6   26.62    2.74
   4  -9  -6   23.56    1.66
   4  -9  -6   26.06    2.67
  -4  -9   5   20.82    1.72
   4  -9  -5   23.29    1.64
   4  -9  -5   21.88    1.62
  -4  -9   5   19.87    1.57
   4  -9  -5   22.53    2.47
   4  -9  -5   22.88    1.57
   4  -9  -5   27.66    2.65
   4  -9  -4  225.03   12.87
  -4  -9   4  214.97   12.81
   4  -9  -4  252.98   14.09
   4  -9  -4  258.72   14.09
  -4  -9   4  227.53   12.99
   4  -9  -4  240.47   12.91
   4  -9  -4  227.55   12.90
   4  -9  -4  232.72   12.83
   4  -9  -3    0.69    0.47
  -4  -9   3    0.79    0.48
   4  -9  -3    0.73    1.12
   4  -9  -3    0.50    0.48
  -4  -9   3    0.87    0.69
   4  -9  -3    0.11    0.52
   4  -9  -3    0.52    0.53
   4  -9  -2    0.06    0.46
   4  -9  -2   -0.43    1.14
   4  -9  -2   -0.59    0.59
   4  -9  -2   -0.26    0.54
  -4  -9   2   -0.43    0.67
   4  -9  -2    0.76    0.39
   4  -9  -1   71.23    4.60
   4  -9  -1   83.01    4.68
  -4  -9   1   85.13    4.81
   4  -9  -1   82.40    4.69
   4  -9  -1   75.05    4.58
   4  -9  -1   78.20    4.56
   4  -9  -1   88.83    5.77
   4  -9   0   50.49    3.23
   4  -9   0   54.74    3.26
   4  -9   0   52.00    3.15
   4  -9   0   53.60    4.19
  -4  -9  -1   53.74    3.39
   4  -9   1   52.85    3.28
   4  -9   1   53.43    3.22
   4  -9   1   51.27    4.21
  -4  -9  -2    0.23    0.63
   4  -9   2    1.05    0.58
   4  -9   2    0.81    0.58
   4  -9   2    0.16    0.51
   4  -9   2    0.46    1.15
  -4  -9  -3   29.84    2.09
   4  -9   3   28.44    1.96
   4  -9   3   30.02    2.01
   4  -9   3   28.90    2.02
   4  -9   4    3.97    0.72
   4  -9   4    4.45    0.79
   4  -9   4    3.94    0.75
   4  -9   5  106.24    6.16
   4  -9   5  105.94    6.17
   4  -9   5  104.22    6.13
   4  -9   6   25.52    1.82
   4  -9   6   23.28    1.79
   4  -9   6   24.38    1.76
   4  -9   7  147.87    8.44
   4  -9   7  151.07    8.44
   4  -9   7  141.66    8.36
   4  -9   8    1.17    0.71
   4  -9   8    0.55    0.61
  -4  -9  -9    9.72    0.97
   4  -9   9   13.09    1.18
   4  -9   9   10.65    1.06
  -4  -9 -10   12.79    1.05
   4  -9  10   11.57    1.17
   4  -9  10   10.46    1.04
   4  -9  11   -0.07    0.63
   4  -9  11    0.06    0.52
  -4  -9 -11    0.32    0.46
   4  -9  12    5.77    0.80
   4  -9  12    4.89    0.65
   4  -9  13    2.92    0.60
   4  -9  13    2.40    0.48
   4  -9  14    1.32    0.47
   4  -9  15    3.55    0.43
   4 -10 -15   -0.04    0.34
   4 -10 -15    0.13    0.44
   4 -10 -14    2.31    0.48
  -4 -10  14    2.08    0.46
   4 -10 -14    3.65    0.65
   4 -10 -14    1.88    0.56
   4 -10 -13    2.10    0.64
   4 -10 -13    1.95    0.52
   4 -10 -13    1.57    0.63
  -4 -10  13    1.45    0.52
   4 -10 -12    0.32    0.61
  -4 -10  12   -0.14    0.53
   4 -10 -12    0.46    0.51
   4 -10 -11   68.68    4.20
   4 -10 -11   73.85    4.33
   4 -10 -10    9.23    0.94
   4 -10 -10    8.47    0.99
   4 -10  -9   41.60    2.85
   4 -10  -9   38.90    2.81
  -4 -10   8   11.60    1.21
   4 -10  -8   11.49    1.20
   4 -10  -8   14.85    1.18
   4 -10  -8   14.19    1.21
   4 -10  -7  131.14    7.46
  -4 -10   7  125.62    7.39
   4 -10  -7  136.13    7.38
  -4 -10   7  120.35    7.43
   4 -10  -6    0.97    0.67
   4 -10  -6    0.32    1.02
   4 -10  -6    1.18    0.56
   4 -10  -6    1.11    1.02
  -4 -10   6    0.47    0.60
  -4 -10   6    1.13    0.66
  -4 -10   5    7.71    1.03
   4 -10  -5    7.84    0.92
   4 -10  -5    6.82    0.90
   4 -10  -5    8.64    1.71
  -4 -10   5    6.89    0.88
   4 -10  -5    8.25    0.87
   4 -10  -4   25.12    1.76
   4 -10  -4   23.90    2.65
  -4 -10   4   24.43    1.88
   4 -10  -4   21.38    1.76
   4 -10  -4   25.77    1.79
   4 -10  -4   24.95    1.71
   4 -10  -3   56.46    3.67
   4 -10  -3   62.02    4.75
   4 -10  -3   61.84    3.73
  -4 -10   3   61.24    3.83
   4 -10  -3   62.26    3.73
   4 -10  -3   60.55    3.64
   4 -10  -2   -0.37    0.65
   4 -10  -2   -0.74    0.68
  -4 -10   2    0.76    0.72
   4 -10  -2   -1.36    0.65
   4 -10  -2    0.91    1.04
   4 -10  -2    0.43    0.53
   4 -10  -1   64.36    4.12
   4 -10  -1   66.35    5.15
  -4 -10   1   70.42    4.28
   4 -10  -1   74.41    4.20
   4 -10  -1   68.18    4.04
   4 -10   0    6.83    0.87
   4 -10   0    8.06    0.95
  -4 -10   0    9.37    1.11
   4 -10   0   10.11    0.87
   4 -10   0   11.18    1.89
   4 -10   1   87.61    5.39
   4 -10   1   95.96    5.41
   4 -10   1   91.06    5.32
   4 -10   1   90.34    6.47
  -4 -10  -2   20.17    1.58
   4 -10   2   18.03    2.37
   4 -10   2   16.29    1.44
   4 -10   2   17.68    1.39
   4 -10   3   48.87    2.98
   4 -10   3   43.90    2.93
   4 -10   3   45.99    2.91
   4 -10   4   10.78    1.09
   4 -10   4   10.62    1.10
   4 -10   4   10.10    1.05
   4 -10   5   15.32    1.35
   4 -10   5   14.99    1.29
   4 -10   5   13.66    1.28
   4 -10   6    8.47    1.00
   4 -10   6    7.84    1.01
   4 -10   6    9.32    1.05
   4 -10   7    1.43    0.75
   4 -10   7    0.34    0.66
   4 -10   7    1.02    0.72
   4 -10   8   12.69    1.22
   4 -10   8   11.86    1.14
   4 -10   9   -0.04    0.67
   4 -10   9    0.48    0.60
   4 -10  10    8.93    1.02
   4 -10  10    9.53    0.94
   4 -10  11   -1.18    0.63
   4 -10  11   -0.60    0.51
   4 -10  12    2.73    0.63
   4 -10  12    3.01    0.53
   4 -10  13    8.46    0.72
   4 -10  13   10.88    0.86
   4 -10  14   21.08    1.39
  -4 -10 -14   23.09    1.44
   4 -11 -15    0.11    0.34
   4 -11 -14    0.11    0.34
   4 -11 -14   -0.05    0.43
   4 -11 -13    0.91    0.41
   4 -11 -13    0.27    0.50
   4 -11 -12    2.40    0.65
  -4 -11  12    1.81    0.44
   4 -11 -12    1.86    0.50
   4 -11 -11    8.44    0.93
  -4 -11  11    5.64    0.68
   4 -11 -11    7.50    0.79
  -4 -11  10   23.56    1.71
   4 -11 -10   31.27    1.85
   4 -11  -9    5.92    0.89
   4 -11  -9    6.67    0.81
   4 -11  -8   47.33    3.14
   4 -11  -8   50.57    3.07
   4 -11  -7   20.52    1.63
  -4 -11   7   20.46    1.61
   4 -11  -7   21.17    1.55
  -4 -11   6    0.18    0.65
   4 -11  -6   -1.13    0.67
   4 -11  -6    0.33    0.57
  -4 -11   5    8.11    0.99
   4 -11  -5    5.48    0.87
   4 -11  -5    6.24    0.82
   4 -11  -4  114.34    6.87
  -4 -11   4  123.82    6.98
   4 -11  -4  120.63    6.91
   4 -11  -4  116.65    6.83
  -4 -11   3    4.13    0.86
   4 -11  -3    2.18    0.71
   4 -11  -3    0.86    0.62
   4 -11  -3    3.50    0.68
   4 -11  -3    3.26    1.25
  -4 -11   2    5.84    0.94
   4 -11  -2    2.66    0.77
   4 -11  -2    2.55    0.73
   4 -11  -2    5.79    1.43
  -4 -11   1   21.83    1.70
   4 -11  -1   19.28    1.56
   4 -11  -1   18.41    1.52
   4 -11  -1   19.33    2.36
   4 -11   0  114.40    6.70
  -4 -11   0  124.69    6.82
   4 -11   0  110.57    6.65
   4 -11   0  104.96    7.69
   4 -11   1   30.87    2.09
   4 -11   1   30.42    2.15
   4 -11   1   30.27    2.01
   4 -11   1   27.61    2.99
   4 -11   2   14.64    1.23
   4 -11   2   15.19    1.32
   4 -11   3   30.74    2.13
   4 -11   3   30.19    2.07
   4 -11   3   30.50    2.15
   4 -11   4   65.07    4.00
   4 -11   4   66.62    4.05
   4 -11   5   13.42    1.24
   4 -11   5   14.72    1.32
   4 -11   5   12.90    1.25
   4 -11   6   20.13    1.57
   4 -11   6   19.92    1.59
   4 -11   6   19.36    1.55
   4 -11   7   31.98    2.19
   4 -11   7   31.34    2.15
   4 -11   8   14.82    1.30
   4 -11   8   14.20    1.24
   4 -11   9    3.33    0.72
   4 -11   9    1.68    0.60
   4 -11  10    5.19    0.78
   4 -11  10    4.36    0.68
   4 -11  11    0.52    0.53
   4 -11  11    0.58    0.47
   4 -11  12    0.09    0.45
  -4 -11 -13    4.22    0.52
   4 -11  13    5.20    0.53
   4 -12 -14    0.90    0.34
   4 -12 -13   28.66    1.89
   4 -12 -13   31.75    1.90
   4 -12 -13   29.64    1.83
   4 -12 -12    0.59    0.50
   4 -12 -12    0.44    0.49
   4 -12 -12    0.04    0.37
   4 -12 -11    9.84    0.97
   4 -12 -11   10.30    0.94
   4 -12 -11    8.51    0.82
   4 -12 -10    4.79    0.65
   4 -12 -10    3.81    0.74
   4 -12  -9    9.95    0.94
   4 -12  -9   10.07    1.04
   4 -12  -8   -0.12    0.59
   4 -12  -8    0.25    0.62
   4 -12  -8   -0.40    0.54
   4 -12  -7   17.66    1.46
   4 -12  -7   17.80    1.43
   4 -12  -7   17.68    1.37
   4 -12  -6    1.95    0.64
   4 -12  -6    1.37    0.63
   4 -12  -6    1.90    0.68
   4 -12  -5    5.15    0.77
   4 -12  -5    6.39    0.84
   4 -12  -5    5.50    0.86
   4 -12  -4   -0.33    0.66
   4 -12  -4    0.05    0.62
   4 -12  -3   63.35    3.98
   4 -12  -3   68.38    4.03
   4 -12  -3   63.59    3.97
   4 -12  -2   33.73    2.18
   4 -12  -2   30.83    2.14
   4 -12  -2   27.13    2.08
   4 -12  -1    4.65    0.84
   4 -12  -1    4.69    0.84
   4 -12  -1    4.23    0.79
   4 -12   0    9.31    1.06
   4 -12   0    9.78    1.09
   4 -12   0    7.35    0.96
   4 -12   1   45.80    2.98
   4 -12   1   46.76    2.99
   4 -12   1   44.95    2.92
   4 -12   2   38.21    2.42
   4 -12   2   34.35    2.39
   4 -12   2   33.57    2.33
   4 -12   3    1.26    0.65
   4 -12   3    1.16    0.66
   4 -12   3    1.78    0.60
   4 -12   4    4.50    0.78
   4 -12   5    4.98    0.78
   4 -12   6    3.52    0.80
   4 -12   7   26.72    1.90
   4 -12   8    7.41    0.89
   4 -12   9    1.68    0.63
   4 -12  10   19.45    1.39
   4 -12  11    8.33    0.77
   4 -12  12    1.70    0.40
   4 -12  12    1.10    0.33
   4 -13 -12    8.46    0.76
   4 -13 -12    9.79    0.73
   4 -13 -12    7.75    0.67
   4 -13 -11    2.48    0.55
   4 -13 -11    1.35    0.41
   4 -13 -11    2.49    0.50
   4 -13 -10    0.09    0.51
   4 -13 -10   -0.14    0.48
   4 -13 -10   -0.31    0.41
   4 -13  -9    0.96    0.46
   4 -13  -9    1.91    0.64
   4 -13  -9    0.76    0.48
   4 -13  -8    0.78    0.48
   4 -13  -8    0.13    0.48
   4 -13  -8    0.19    0.53
   4 -13  -7    1.05    0.53
   4 -13  -7    0.66    0.53
   4 -13  -7    1.29    0.62
   4 -13  -6   33.61    2.34
   4 -13  -6   39.80    2.45
   4 -13  -5    4.33    0.75
   4 -13  -5    5.65    0.82
   4 -13  -4    3.47    0.68
   4 -13  -4    4.27    0.79
   4 -13  -3   16.34    1.38
   4 -13  -3   17.78    1.43
   4 -13  -2    0.99    0.63
   4 -13  -2    1.01    0.68
   4 -13  -2    2.28    0.68
   4 -13  -1   14.97    1.27
   4 -13  -1   13.14    1.27
   4 -13  -1   14.23    1.24
   4 -13   0    4.35    0.78
   4 -13   0    3.25    0.77
   4 -13   0    3.58    0.70
   4 -13   1    0.29    0.65
   4 -13   1   -0.88    0.67
   4 -13   1    0.12    0.54
   4 -13   2    5.08    0.79
   4 -13   2    4.40    0.78
   4 -13   2    4.07    0.70
   4 -13   3    8.42    0.96
   4 -13   3    8.88    0.97
   4 -13   3    7.65    0.87
   4 -13   4    1.48    0.63
   4 -13   4    3.31    0.71
   4 -13   4    2.21    0.58
   4 -13   5   12.10    1.08
   4 -13   5   11.31    1.06
   4 -13   5   10.96    1.00
   4 -13   6   32.82    2.05
   4 -13   6   29.32    2.02
   4 -13   6   28.45    1.95
   4 -13   7    4.52    0.66
   4 -13   7    3.00    0.55
   4 -13   8    3.73    0.58
   4 -13   8    2.65    0.50
   4 -13   9   19.08    1.20
   4 -13   9   14.17    1.10
   4 -13  10    1.13    0.39
   4 -13  10    0.94    0.38
   4 -13  10    1.26    0.31
   4 -13  11   10.80    0.76
   4 -13  11   10.19    0.75
   4 -14 -11    0.42    0.34
   4 -14 -10    4.33    0.51
   4 -14  -9    0.58    0.38
   4 -14  -8    0.13    0.41
   4 -14  -8   -0.33    0.53
   4 -14  -7    0.19    0.43
   4 -14  -7   -0.42    0.52
   4 -14  -6    0.59    0.47
   4 -14  -6   -0.03    0.53
   4 -14  -5    3.74    0.62
   4 -14  -5    5.02    0.74
   4 -14  -4    0.19    0.47
   4 -14  -4    0.74    0.55
   4 -14  -3    4.81    0.68
   4 -14  -2    5.33    0.76
   4 -14  -1    5.31    0.74
   4 -14  -1    5.05    0.78
   4 -14  -1    3.79    0.69
   4 -14   0   -0.48    0.57
   4 -14   0   -0.15    0.59
   4 -14   0   -0.14    0.52
   4 -14   1    6.71    0.82
   4 -14   1    6.10    0.78
   4 -14   1    4.57    0.72
   4 -14   2    4.13    0.71
   4 -14   2    3.32    0.67
   4 -14   2    4.46    0.66
   4 -14   3   19.08    1.42
   4 -14   3   18.77    1.39
   4 -14   3   17.94    1.36
   4 -14   4    9.92    0.92
   4 -14   4   10.60    0.96
   4 -14   4    8.52    0.86
   4 -14   5    2.97    0.58
   4 -14   5    3.37    0.61
   4 -14   5    3.77    0.56
   4 -14   6    6.14    0.71
   4 -14   6    6.84    0.72
   4 -14   6    6.58    0.67
   4 -14   7    2.33    0.50
   4 -14   7    2.62    0.49
   4 -14   7    1.65    0.42
   4 -14   8    3.49    0.48
   4 -14   8    3.68    0.50
   4 -14   8    3.67    0.43
   4 -14   9    0.20    0.28
   4 -14   9    0.33    0.31
   4 -15  -9    4.67    0.48
   4 -15  -8   15.22    1.08
   4 -15  -7   15.46    1.13
   4 -15  -6    0.97    0.39
   4 -15  -6    1.83    0.48
   4 -15  -6    1.40    0.48
   4 -15  -5    5.32    0.60
   4 -15  -5    6.57    0.70
   4 -15  -4    3.08    0.49
   4 -15  -3    0.36    0.38
   4 -15  -2    0.91    0.40
   4 -15  -1    1.37    0.43
   4 -15   0    0.24    0.44
   4 -15   0   -0.29    0.38
   4 -15   0   -0.54    0.47
   4 -15   0    0.06    0.47
   4 -15   1    6.41    0.69
   4 -15   1    6.34    0.73
   4 -15   1    6.14    0.73
   4 -15   1    6.10    0.68
   4 -15   2    8.99    0.80
   4 -15   2   10.53    0.86
   4 -15   2    8.03    0.79
   4 -15   3    3.72    0.54
   4 -15   3    3.33    0.56
   4 -15   3    3.93    0.54
   4 -15   4    2.25    0.46
   4 -15   4    2.00    0.46
   4 -15   4    1.27    0.40
   4 -15   5   -0.04    0.34
   4 -15   5    0.23    0.37
   4 -15   5    0.15    0.31
   4 -15   6    2.75    0.44
   4 -15   6    3.37    0.42
   4 -15   6    3.01    0.39
   4 -15   7    0.11    0.25
   4 -15   7    0.02    0.29
   4 -16  -5    0.12    0.27
   4 -16  -4    0.52    0.27
   4 -16  -4    0.76    0.32
   4 -16  -3    0.58    0.26
   4 -16  -3    0.02    0.38
   4 -16  -2    0.36    0.26
   4 -16  -2    0.34    0.36
   4 -16  -1   -0.06    0.35
   4 -16   0    7.80    0.69
   4 -16   1    5.31    0.56
   4 -16   2    1.31    0.37
   4 -16   3    0.50    0.30
   4 -16   4    0.15    0.25
   5   0 -19    4.35    0.60
   5   0 -18    0.09    0.55
   5   0 -17    0.47    0.68
   5   0 -16   -0.66    0.77
  -5   0  15    3.33    0.74
   5   0 -15    2.91    0.84
  -5   0  14   -0.03    0.54
   5   0 -14    0.87    0.77
  -5   0  14   -0.12    0.62
  -5   0  13   38.85    2.46
   5   0 -13   33.88    3.62
  -5   0  13   40.30    2.54
  -5   0  13   32.82    3.37
   5   0 -12   -0.55    1.23
  -5   0  12    0.94    0.63
  -5   0  12    0.65    1.00
   5   0 -11  205.84   13.72
  -5   0  11  234.54   12.59
  -5   0  11  222.87   12.54
  -5   0  11  201.66   13.49
   5   0 -10   -0.17    1.09
  -5   0  10   -0.04    0.56
  -5   0  10   -0.56    0.99
   5   0  -9    7.04    1.64
  -5   0   9    7.02    0.83
  -5   0   9    7.85    1.44
  -5   0   8   -0.47    0.89
   5   0  -8   -0.56    1.19
  -5   0   7    9.86    1.48
   5   0  -7   12.63    1.83
  -5   0   6   -0.10    0.84
   5   0  -6   -1.15    1.23
  -5   0   5  125.43    7.16
   5   0  -5  100.90    7.04
   5   0  -4    0.07    0.65
   5   0  -3  445.34   24.55
  -5   0   3  429.91   24.86
   5   0  -2    0.48    0.54
  -5   0   2   -1.21    1.26
   5   0  -1  500.90   28.48
  -5   0   1  541.02   28.94
   5   0   0   -0.32    0.60
  -5   0   0   -0.43    1.15
   5   0   1  254.42   14.40
   5   0   2    0.16    0.51
  -5   0  -2    0.36    1.08
  -5   0  -3    6.92    1.43
  -5   0  -4    0.53    1.11
  -5   0  -5  269.88   15.84
   5   0   6   -0.62    1.23
  -5   0  -6    0.12    1.11
   5   0   7    0.13    1.05
  -5   0  -7    0.27    1.21
  -5   0  -7   -0.35    0.54
   5   0   8   -0.97    1.24
  -5   0  -8   -0.29    1.52
  -5   0  -8   -0.51    0.66
  -5   0  -9    6.18    1.69
   5   0   9    7.71    1.59
  -5   0 -10    0.17    1.26
  -5   0 -11   22.78    1.77
  -5   0 -12   -0.13    0.67
  -5   0 -13    8.49    0.99
  -5   0 -14    0.37    0.54
  -5   0 -14   -1.09    0.79
   5   0  15    3.05    0.77
  -5   0 -15    3.46    0.78
  -5   0 -16   -0.31    0.55
   5   1 -19   17.15    1.21
   5   1 -18    1.87    0.61
   5   1 -17   10.64    1.07
   5   1 -16    4.36    0.88
  -5  -1  15    4.71    0.68
   5   1 -15    7.06    0.97
  -5   1  15    6.16    0.82
  -5  -1  14    9.15    0.95
  -5  -1  14   10.05    1.07
  -5   1  14   10.88    1.05
   5   1 -14    9.87    1.13
  -5  -1  13    4.42    0.73
  -5  -1  13    5.92    1.60
  -5   1  13    4.94    1.59
  -5   1  13    2.26    1.26
  -5  -1  13    2.46    1.24
  -5  -1  13    3.92    0.78
  -5   1  13    3.77    0.74
  -5  -1  12  139.09    8.11
   5  -1 -12  131.34    9.34
   5   1 -12  118.01    9.20
  -5  -1  12  128.79    9.15
  -5  -1  12  123.39    9.19
  -5   1  12  129.35    9.27
  -5   1  12  144.17    9.36
  -5  -1  12  147.36    8.17
  -5  -1  12  155.07    8.22
  -5   1  12  150.23    8.15
   5  -1 -11   21.53    2.73
   5   1 -11   24.88    2.79
  -5   1  11   24.36    2.65
  -5  -1  11   21.39    2.48
  -5  -1  11   23.33    2.70
  -5   1  11   21.42    2.64
  -5   1  11   26.85    1.79
  -5  -1  11   25.27    1.82
   5  -1 -10    6.09    1.61
   5   1 -10    5.42    1.61
  -5  -1  10    8.49    1.76
  -5   1  10    7.12    1.73
  -5   1  10    9.17    1.64
  -5  -1  10    5.71    1.34
  -5   1  10    6.94    0.82
  -5  -1  10    6.71    0.84
   5   1  -9    2.53    1.26
  -5  -1   9    2.42    1.20
  -5   1   9    2.59    1.32
  -5   1   9    3.08    1.15
  -5  -1   9    3.58    1.14
  -5  -1   9    2.04    0.62
   5   1  -8  147.26    8.81
  -5   1   8  142.26    8.60
  -5  -1   8  136.73    8.44
  -5  -1   8  119.39    8.43
  -5   1   8  133.64    8.56
   5   1  -7    7.13    1.49
  -5  -1   7    5.67    1.40
  -5   1   7    5.40    1.38
  -5   1   7    7.11    1.36
  -5  -1   7    6.35    1.25
   5   1  -6    3.93    1.19
  -5   1   6    3.09    1.11
  -5  -1   6    3.14    1.22
  -5   1   6    3.70    1.18
  -5  -1   6    2.75    0.99
   5   1  -5  327.12   19.81
  -5   1   5  384.01   19.91
  -5  -1   5  330.53   19.65
   5  -1  -4  478.91   26.89
  -5  -1   3  186.98   11.30
  -5   1   3  200.82   11.35
   5  -1  -3  204.58   11.09
   5   1  -3  179.26   10.85
  -5  -1   2  924.98   51.01
  -5   1   2 1021.75   51.11
   5   1  -2  836.64   50.51
   5  -1  -2  996.28   50.77
  -5  -1   1  130.60    8.32
  -5   1   1  141.86    8.40
   5  -1  -1  139.30    8.05
  -5  -1   0  744.07   41.95
  -5   1   0  777.27   42.00
   5   1   0  735.63   41.54
   5  -1   0  769.29   41.75
   5   1   1    0.76    0.46
   5  -1   1    1.71    0.75
  -5  -1  -2  136.10    8.49
  -5   1  -2  149.98    8.58
   5  -1   2  135.35    8.22
  -5  -1  -3  179.59   10.67
  -5   1  -3  185.68   10.71
   5  -1   3  171.75   10.35
  -5  -1  -4   33.80    2.92
  -5   1  -4   34.06    2.91
  -5  -1  -5   64.03    4.71
  -5   1  -5   69.32    4.78
   5   1   6  163.40    8.72
   5  -1   6  165.47    8.73
  -5  -1  -6  155.89    8.67
  -5   1  -6  153.53    8.66
   5   1   7   12.19    1.82
   5  -1   7   15.36    1.97
  -5  -1  -7   11.92    1.88
  -5   1  -7   14.76    2.05
  -5  -1  -7   13.76    1.13
   5   1   8    2.23    1.31
   5  -1   8    4.31    1.42
  -5   1  -8    4.86    0.81
  -5  -1  -8    3.93    1.53
  -5   1  -8    4.57    1.63
  -5  -1  -8    4.37    0.76
   5   1   9    4.52    1.36
   5  -1   9    3.30    1.32
  -5   1  -9    3.19    0.76
  -5  -1  -9    2.20    1.45
  -5   1  -9    3.50    1.62
  -5  -1  -9    3.70    0.79
  -5   1  -9    4.66    0.84
  -5   1 -10   14.78    1.40
  -5  -1 -10   16.77    2.35
  -5   1 -10   12.21    2.19
  -5  -1 -10   18.36    1.45
  -5   1 -10   18.54    1.46
  -5   1 -11    4.55    0.81
  -5  -1 -11    4.40    0.91
  -5   1 -11    6.49    0.97
  -5  -1 -12    1.67    0.78
  -5   1 -12    2.97    0.74
  -5  -1 -12    2.33    0.82
  -5   1 -12    2.87    0.86
  -5  -1 -13    2.49    0.78
  -5  -1 -13    3.96    0.90
  -5   1 -13    3.95    0.91
  -5  -1 -14    8.57    0.99
   5   1  14   10.56    1.13
  -5   1 -14   12.17    1.15
  -5  -1 -15    0.80    0.53
   5   1  15    0.54    0.65
   5  -1  15    0.47    0.68
  -5   1 -15    0.25    0.66
   5   1  16    3.75    0.65
   5  -1  16    3.44    0.67
  -5   1 -16    3.76    0.65
   5   1  17    0.53    0.43
   5  -1  17   -0.25    0.42
   5  -2 -19   10.03    0.84
   5   2 -19   10.56    0.85
   5  -2 -18    2.90    0.61
   5   2 -18    2.87    0.62
   5  -2 -17   -0.14    0.63
   5   2 -17   -0.34    0.62
   5  -2 -16   14.71    1.25
   5   2 -16   13.61    1.26
  -5  -2  16   11.30    1.00
  -5  -2  15   -0.60    0.53
   5  -2 -15   -0.43    0.76
   5   2 -15   -0.98    0.77
  -5   2  15   -0.07    0.55
  -5  -2  14   18.54    1.43
   5  -2 -14   17.64    1.57
   5   2 -14   19.85    1.58
  -5   2  14   17.93    1.44
  -5  -2  14   18.48    1.50
  -5  -2  13    0.14    0.61
  -5   2  13    0.37    0.56
  -5  -2  12  100.86    5.64
   5  -2 -12   86.43    6.78
   5   2 -12   81.03    6.69
  -5  -2  12   81.04    6.48
  -5  -2  12   75.32    6.54
  -5   2  12   89.06    6.77
  -5  -2  12  105.87    5.73
  -5   2  12  101.85    5.64
   5  -2 -11  164.26   10.42
   5   2 -11  158.24   10.37
  -5  -2  11  136.00    9.92
  -5  -2  11  141.91   10.11
  -5   2  11  142.31   10.13
  -5  -2  11  175.50    9.20
  -5  -2  11  164.25    9.12
   5  -2 -10   12.58    1.98
   5   2 -10    9.55    1.84
  -5  -2  10   12.16    1.89
  -5   2  10   13.23    1.97
  -5  -2  10    9.55    1.59
  -5   2  10   12.77    1.06
  -5  -2  10   11.29    1.12
  -5  -2  10   10.62    1.03
   5  -2  -9   10.62    1.81
   5   2  -9    5.86    1.57
  -5  -2   9    9.40    1.66
  -5   2   9    9.10    1.65
  -5  -2   9    7.94    1.37
  -5  -2   9    7.66    0.81
  -5  -2   9    8.13    0.93
   5  -2  -8   50.10    3.93
   5   2  -8   49.15    3.90
  -5  -2   8   40.36    3.45
  -5  -2   8   44.62    3.71
  -5   2   8   53.37    3.89
   5  -2  -7  135.09    7.90
   5   2  -7  125.18    7.79
  -5  -2   7  104.77    7.34
  -5  -2   7  111.32    7.57
  -5   2   7  133.71    7.78
   5   2  -6  202.11   12.23
  -5  -2   6  185.85   11.92
   5  -2  -5  142.20    7.86
   5   2  -5  108.75    7.60
   5  -2  -5  138.24    7.68
  -5  -2   5  109.94    7.42
   5  -2  -4  152.87    9.14
  -5  -2   3    0.09    1.06
  -5   2   3    1.89    1.13
   5  -2  -3    2.27    0.79
  -5  -2   2  162.17   10.55
   5  -2  -2  172.33   10.39
  -5  -2   1   86.35    5.67
  -5   2   1   88.14    5.70
   5  -2  -1   89.99    5.48
  -5  -2   0  358.23   20.44
  -5   2   0  369.25   20.49
   5  -2   0  350.73   20.29
   5  -2   1 1336.78   73.74
  -5  -2  -2 1224.56   68.58
  -5   2  -2 1290.68   68.64
   5  -2   2 1213.42   68.42
  -5  -2  -3  293.59   16.68
  -5   2  -3  309.38   16.75
   5  -2   3  268.50   16.43
  -5  -2  -4  422.43   24.39
  -5   2  -4  433.94   24.43
   5  -2   5    3.78    0.50
  -5  -2  -5    6.57    1.44
  -5   2  -5    7.57    1.52
   5  -2   6    0.34    0.37
  -5  -2  -6    0.98    1.22
  -5   2  -6    1.13    1.13
   5   2   6    0.25    1.02
   5  -2   6    2.01    1.07
  -5  -2  -7    1.39    0.56
  -5   2  -7    0.23    0.58
   5  -2   7    1.06    0.43
   5   2   7    0.13    1.00
   5  -2   7    1.45    1.03
  -5  -2  -7    1.34    1.26
  -5   2  -7    1.51    1.20
  -5  -2  -8    7.25    1.67
  -5   2  -8    8.30    1.72
  -5  -2  -8    7.69    0.86
  -5   2  -8    5.83    0.86
   5  -2   8    4.98    0.68
  -5   2  -8    6.57    0.84
   5   2   8    7.95    1.54
   5  -2   8    6.51    1.43
  -5  -2  -9   61.58    4.54
  -5   2  -9   57.97    4.54
  -5  -2  -9   62.14    3.36
  -5   2  -9   61.48    3.40
   5  -2   9   43.53    3.19
  -5   2  -9   53.05    3.34
   5   2   9   56.35    4.36
   5  -2   9   45.82    4.17
  -5  -2 -10   19.73    2.53
  -5   2 -10   20.32    2.56
  -5  -2 -10   21.81    1.66
  -5   2 -10   22.16    1.70
  -5  -2 -11   23.09    1.81
  -5   2 -11   25.87    1.86
  -5   2 -12   13.46    1.34
  -5  -2 -12   15.43    1.35
  -5  -2 -13    6.73    0.97
  -5   2 -13    6.09    0.95
   5   2  14   19.41    1.45
   5  -2  14   18.23    1.43
  -5  -2 -14   16.47    1.38
  -5   2 -14   17.17    1.41
  -5  -2 -15    6.24    0.82
   5   2  15    8.76    0.93
   5  -2  15    7.82    0.90
  -5   2 -15    9.37    0.94
  -5  -2 -15    6.98    0.87
  -5  -2 -16    3.28    0.52
   5   2  16    4.84    0.67
   5  -2  16    3.92    0.65
  -5  -2 -16    4.99    0.66
  -5  -2 -17    1.67    0.43
   5  -3 -19    0.10    0.37
   5   3 -19    0.02    0.36
   5  -3 -18    0.23    0.49
   5   3 -18    0.07    0.48
   5  -3 -17    4.59    0.73
   5   3 -17    3.24    0.68
   5  -3 -16    7.15    0.91
   5   3 -16    5.76    0.86
  -5  -3  16    5.92    0.71
  -5   3  15    0.62    0.54
   5  -3 -15    0.49    0.70
   5   3 -15    0.98    0.71
  -5  -3  15    1.10    0.58
  -5   3  14   62.10    3.41
   5  -3 -14   47.60    3.32
   5  -3 -14   57.22    3.47
   5   3 -14   53.08    3.44
  -5  -3  14   56.16    3.36
  -5   3  13    0.82    0.58
  -5  -3  13    1.12    0.66
   5  -3 -13    0.88    0.57
   5  -3 -13   -0.57    0.76
   5   3 -13    1.67    0.77
  -5  -3  12   30.37    2.11
  -5   3  12   33.95    2.09
  -5   3  12   33.07    3.22
  -5  -3  12   31.34    3.11
  -5   3  12   28.75    3.11
  -5  -3  12   25.18    2.75
  -5  -3  12   33.70    2.12
   5  -3 -12   28.47    2.04
   5  -3 -12   27.50    2.99
   5   3 -12   24.12    2.94
  -5  -3  11   12.68    1.14
  -5   3  11   15.42    2.10
  -5  -3  11   11.83    1.95
  -5   3  11   11.20    1.96
  -5  -3  11   10.90    1.66
   5  -3 -11   12.44    1.96
   5   3 -11    9.54    1.86
  -5  -3  11   11.74    1.09
  -5  -3  10    0.38    0.60
   5  -3 -10    0.16    1.31
   5   3 -10   -0.33    1.34
  -5   3  10    1.10    1.09
  -5  -3  10    0.14    1.34
  -5   3  10   -0.30    1.37
  -5  -3  10    1.24    0.90
  -5  -3  10    1.10    0.55
   5  -3  -9   -0.78    1.22
   5   3  -9   -0.47    1.16
  -5   3   9    0.30    0.98
  -5  -3   9   -0.13    1.05
  -5   3   9    0.97    1.13
  -5  -3   9    1.14    0.80
  -5  -3   9    0.44    0.49
   5  -3  -8  290.35   14.79
   5   3  -8  262.12   14.63
  -5  -3   8  207.24   13.98
  -5  -3   8  201.16   14.12
  -5   3   8  252.18   14.40
  -5   3   8  279.92   14.62
   5  -3  -7    9.81    1.57
   5   3  -7    3.78    1.22
  -5   3   7    7.10    1.42
  -5  -3   7    6.88    1.37
  -5   3   7    7.61    1.47
  -5  -3   7    5.48    1.05
   5  -3  -6   97.36    5.65
   5   3  -6   87.45    5.50
   5  -3  -6   76.52    5.32
  -5   3   6   78.13    5.42
  -5  -3   6   65.50    4.97
   5  -3  -5  192.44   10.54
   5   3  -5  160.39   10.34
   5  -3  -5  165.70   10.30
   5  -3  -4  392.16   20.49
   5   3  -4  318.34   20.27
   5  -3  -4  365.71   20.35
   5  -3  -3   29.65    2.44
  -5  -3   2  185.35   12.27
  -5   3   2  225.53   12.44
   5  -3  -2  222.36   12.27
  -5  -3   1  574.95   34.33
  -5   3   1  635.19   34.42
   5  -3  -1  612.64   34.36
   5  -3  -1  634.56   34.30
  -5  -3   0  178.06   11.15
  -5   3   0  192.68   11.22
   5  -3   0  194.94   11.15
  -5  -3  -1  123.48    7.83
  -5   3  -1  130.37    7.92
   5  -3   1  130.65    7.84
   5  -3   2  980.40   54.38
  -5  -3  -3  519.30   27.63
  -5   3  -3  562.52   27.74
   5  -3   3  518.78   27.57
   5  -3   3  462.80   26.84
   5  -3   4    0.38    0.38
  -5  -3  -4    0.11    1.08
  -5   3  -4    0.43    1.14
  -5  -3  -5   95.66    5.29
  -5   3  -5   98.79    5.41
  -5  -3  -6   51.69    3.75
  -5   3  -6   54.99    3.86
   5   3   6   58.96    3.84
   5  -3   6   57.58    3.86
  -5  -3  -7    7.11    0.79
  -5   3  -7    6.12    0.87
   5  -3   7    7.50    0.77
  -5  -3  -7    7.89    1.57
  -5   3  -7    9.25    1.69
   5   3   7    7.37    1.40
   5  -3   7    7.65    1.45
  -5  -3  -8    0.61    0.59
  -5   3  -8    0.44    0.64
   5  -3   8    1.27    0.54
  -5  -3  -8    0.87    1.20
  -5   3  -8   -1.49    1.40
   5   3   8   -0.14    1.06
   5  -3   8    1.38    1.18
  -5  -3  -9   77.04    4.31
  -5   3  -9   80.18    4.37
   5  -3   9   63.48    4.24
  -5  -3  -9   84.17    5.63
  -5   3  -9   66.56    5.40
   5   3   9   67.25    5.24
   5  -3   9   64.95    5.18
  -5  -3 -10   11.18    1.05
  -5   3 -10   11.61    1.14
   5  -3  10    6.16    0.87
  -5  -3 -10    9.95    1.89
  -5   3 -10    6.89    1.76
  -5  -3 -11    2.56    0.78
  -5   3 -11    3.25    0.84
  -5  -3 -12   11.98    1.20
  -5   3 -12   12.61    1.25
  -5  -3 -13    9.68    1.03
  -5   3 -13    7.91    1.04
  -5  -3 -14   10.27    1.07
  -5   3 -14   10.98    1.11
   5   3  14   12.72    1.13
   5  -3  14   11.90    1.12
  -5  -3 -14   10.72    1.14
  -5  -3 -15    0.58    0.59
   5   3  15    0.27    0.58
   5  -3  15    0.54    0.59
  -5  -3 -15    0.22    0.58
  -5  -3 -16    0.58    0.49
   5   3  16   -0.39    0.45
  -5  -3 -16   -0.15    0.42
  -5  -3 -17    0.65    0.36
  -5  -4  19   -0.04    0.36
   5   4 -18    0.80    0.42
   5  -4 -18    1.00    0.45
   5  -4 -17    0.45    0.52
   5   4 -17    0.58    0.52
  -5  -4  16    0.36    0.48
   5  -4 -16   -0.34    0.57
   5   4 -16   -0.10    0.57
   5  -4 -15    5.21    0.71
  -5   4  15    5.07    0.68
  -5  -4  15    5.30    0.73
   5  -4 -15    5.50    0.85
   5   4 -15    3.29    0.78
  -5  -4  14    0.62    0.64
  -5   4  14   -0.26    0.52
   5  -4 -14    0.64    0.54
   5  -4 -14    0.24    0.69
   5   4 -14   -0.36    0.67
  -5   4  13   25.16    1.71
  -5  -4  13   24.09    1.77
   5  -4 -13   21.68    1.72
   5  -4 -13   26.29    1.83
   5   4 -13   24.10    1.80
  -5  -4  12   37.92    2.30
  -5   4  12   33.06    3.31
  -5  -4  12   23.94    2.93
  -5   4  12   28.65    3.16
   5  -4 -12   33.27    3.25
   5   4 -12   25.73    3.01
  -5  -4  12   34.54    2.27
  -5  -4  12   35.68    2.33
  -5  -4  11   13.71    1.22
  -5   4  11   16.18    2.21
  -5  -4  11   10.75    1.89
  -5   4  11   14.31    2.12
  -5  -4  11   11.77    1.68
   5  -4 -11   14.21    2.01
   5   4 -11   11.90    1.92
  -5  -4  11   12.02    1.23
  -5  -4  11   13.94    1.19
  -5  -4  10   67.65    3.99
  -5  -4  10   69.92    3.94
  -5  -4  10   52.24    4.48
  -5  -4  10   53.92    4.73
  -5   4  10   63.57    4.95
  -5   4  10   71.64    5.15
  -5  -4  10   70.58    3.97
   5  -4 -10   76.15    5.21
   5   4 -10   63.81    4.99
   5  -4 -10   60.01    3.87
  -5  -4   9   12.18    1.03
  -5  -4   9   12.64    1.16
  -5   4   9   10.89    1.82
  -5  -4   9    9.44    1.73
  -5   4   9    9.52    1.83
  -5  -4   9    9.30    1.41
  -5  -4   9   14.06    1.12
   5  -4  -9   15.48    2.03
   5   4  -9   17.16    2.09
   5  -4  -9   10.30    0.96
   5  -4  -8   23.31    2.34
   5   4  -8   10.60    1.83
  -5  -4   8   13.07    1.60
   5  -4  -8   23.18    2.38
  -5   4   8   25.87    2.33
  -5  -4   8   15.18    1.90
  -5   4   8   30.23    2.56
  -5  -4   8   14.76    1.26
  -5  -4   8   12.11    1.12
   5  -4  -7   22.60    2.26
   5   4  -7   21.29    2.22
   5  -4  -7   21.90    2.26
   5  -4  -6   37.53    2.94
   5   4  -6   33.37    2.88
   5  -4  -6   42.46    3.06
   5   4  -5   52.87    4.32
   5  -4  -5   62.64    4.45
   5  -4  -4   11.93    1.50
   5  -4  -4   11.06    1.43
   5  -4  -3    4.45    1.08
  -5   4   2  131.04    7.68
   5  -4  -2  134.53    7.67
  -5   4   1   83.23    5.06
   5  -4  -1   76.19    5.01
   5  -4  -1   78.97    4.96
  -5  -4   0   29.24    2.67
  -5   4   0   35.46    2.77
   5  -4   0   35.38    2.79
  -5  -4  -1  222.63   12.45
  -5   4  -1  235.61   12.56
   5  -4   1  247.38   12.63
   5  -4   1  198.94   11.73
   5  -4   2  506.08   26.57
   5  -4   2  460.31   25.76
  -5  -4  -3   55.90    3.97
   5  -4   3   61.68    4.07
   5  -4   3   53.14    3.22
  -5  -4  -4    2.41    1.11
  -5   4  -4    2.61    1.11
   5  -4   4    1.22    1.00
   5  -4   4    1.69    0.46
   5  -4   5    3.39    0.55
  -5  -4  -5    2.61    1.22
  -5   4  -5    3.43    1.31
   5   4   5    3.15    1.14
   5  -4   5    2.29    1.10
  -5   4  -6   13.54    1.17
   5  -4   6   12.63    1.10
  -5  -4  -6   17.40    2.03
  -5   4  -6   14.87    1.98
   5   4   6   15.08    1.85
   5  -4   6   14.80    1.84
  -5  -4  -7    8.78    0.84
  -5   4  -7    7.64    0.94
   5  -4   7    6.99    0.81
  -5  -4  -7    9.36    1.69
  -5   4  -7    7.65    1.64
   5   4   7   12.41    1.66
   5  -4   7    8.47    1.53
  -5  -4  -8   21.79    1.55
  -5   4  -8   24.61    1.66
   5  -4   8   20.58    1.56
  -5  -4  -8   17.58    2.41
  -5   4  -8   20.97    2.57
   5  -4   8   15.09    2.21
   5   4   8   22.17    2.43
  -5  -4  -9   23.85    2.57
  -5   4  -9   18.64    2.47
  -5  -4  -9   21.28    1.52
  -5   4  -9   22.10    1.62
   5  -4   9   16.78    1.48
  -5  -4 -10   20.30    2.45
  -5   4 -10   20.43    2.56
   5  -4  10   15.89    1.50
  -5  -4 -10   22.57    1.57
  -5   4 -10   23.86    1.66
  -5  -4 -11   -0.04    0.66
  -5   4 -11   -0.32    0.73
  -5  -4 -12    5.24    0.83
  -5   4 -12    4.33    0.88
   5   4  13    4.54    0.79
  -5  -4 -13    3.53    0.79
  -5   4 -13    3.77    0.79
   5   4  14    3.44    0.71
  -5  -4 -14    3.76    0.72
  -5  -4 -15    0.12    0.53
   5   4  15    0.34    0.50
  -5  -4 -15   -0.41    0.58
  -5  -4 -16    6.86    0.64
  -5  -4 -16    5.49    0.65
   5   4  16    5.33    0.61
  -5  -4 -17   -0.03    0.32
   5   5 -18    1.67    0.34
  -5  -5  18    1.08    0.49
   5  -5 -17    0.23    0.45
   5   5 -17    0.42    0.43
   5  -5 -16    3.79    0.61
  -5  -5  16    3.60    0.61
   5  -5 -16    4.67    0.67
   5   5 -16    3.64    0.64
  -5  -5  15    7.17    0.84
  -5   5  15    6.26    0.68
   5  -5 -15    6.26    0.79
   5  -5 -15    6.60    0.82
   5   5 -15    5.85    0.79
  -5   5  14   77.42    4.39
   5  -5 -14   70.07    4.44
   5  -5 -14   76.40    4.47
   5   5 -14   72.31    4.45
  -5  -5  14   76.56    4.46
  -5   5  13    1.95    0.57
   5  -5 -13    1.38    0.64
  -5  -5  13    0.96    0.71
   5  -5 -13    1.78    0.67
   5   5 -13    1.76    0.68
  -5  -5  12   62.60    3.66
   5  -5 -12   61.78    3.64
   5   5 -12   52.68    3.59
  -5  -5  12   59.04    3.65
  -5  -5  11   11.80    1.12
   5  -5 -11   11.35    1.93
  -5   5  11   16.23    2.18
  -5  -5  11    8.13    1.61
  -5   5  11   13.05    1.96
   5  -5 -11   10.90    1.79
   5   5 -11    5.75    1.52
  -5  -5  11    9.39    1.02
  -5  -5  11   10.45    1.09
  -5  -5  10   57.86    3.45
  -5  -5  10   51.85    3.35
   5  -5 -10   63.98    4.77
  -5   5  10   56.36    4.38
  -5   5  10   67.19    4.80
  -5  -5  10   59.57    3.44
   5  -5 -10   53.36    4.35
   5   5 -10   44.56    4.15
   5  -5 -10   52.14    3.36
  -5  -5   9   11.95    1.17
  -5  -5   9   13.88    1.10
   5   5  -9   13.33    1.90
   5  -5  -9   15.30    1.94
   5  -5  -9   11.79    1.06
   5  -5  -9   11.91    2.00
  -5   5   9   11.96    1.93
  -5  -5   8  101.09    6.49
  -5  -5   8  118.84    6.64
   5  -5  -8  143.49    7.96
   5  -5  -8  146.18    7.84
   5   5  -8  110.66    7.50
   5  -5  -8  116.26    6.55
  -5  -5   7   11.31    1.09
  -5  -5   7   10.96    1.04
   5  -5  -7   11.85    0.97
   5  -5  -7   15.94    1.91
   5   5  -7   10.74    1.70
   5  -5  -7   15.55    1.93
   5  -5  -6   37.83    2.93
   5  -5  -6   37.07    3.01
   5  -5  -5  308.02   15.88
   5  -5  -5  275.22   15.81
   5  -5  -4    1.55    0.87
   5   5  -4    1.02    0.76
   5  -5  -4    2.09    0.97
   5  -5  -3    9.19    1.31
   5   5  -3    5.91    1.14
   5  -5  -3    6.49    1.23
   5  -5  -2    0.31    0.93
   5  -5  -2   -0.11    0.93
  -5  -5   1   18.21    1.97
  -5   5   1   20.34    2.01
   5  -5  -1   23.11    2.25
   5  -5  -1   23.16    1.44
  -5  -5   0    1.14    0.88
  -5   5   0    1.81    0.99
   5  -5   0    3.54    0.48
  -5  -5  -1    0.27    0.78
  -5   5  -1    1.49    0.92
   5  -5   1    0.33    0.91
  -5  -5  -2   14.07    1.65
  -5   5  -2   15.41    1.78
   5  -5   2   16.16    1.90
   5  -5   3   10.42    1.57
   5  -5   3    9.53    0.84
   5  -5   4    0.37    0.95
  -5  -5  -4   -0.51    0.97
   5   5   4    0.21    0.79
   5  -5   4    0.30    0.43
  -5  -5  -5    1.68    1.10
  -5   5  -5   -0.12    1.05
   5   5   5    1.92    0.97
   5  -5   5    1.14    0.94
   5  -5   5    1.46    0.48
  -5  -5  -6   36.41    3.09
  -5   5  -6   32.91    3.09
   5  -5   6   34.74    2.26
   5   5   6   37.80    3.04
   5  -5   6   33.04    2.94
  -5  -5  -7   31.82    2.06
  -5  -5  -7   32.34    2.99
  -5   5  -7   27.02    2.95
   5  -5   7   33.20    2.14
   5   5   7   34.33    2.94
   5  -5   7   29.74    2.82
  -5  -5  -8    0.15    0.54
  -5  -5  -8    0.42    1.07
  -5   5  -8    0.15    1.12
   5  -5   8   -0.26    0.63
   5   5   8    0.80    0.96
   5  -5   8   -0.13    0.88
   5  -5   9    2.73    0.73
  -5  -5  -9    3.92    0.69
  -5  -5  -9    5.91    1.47
  -5   5  -9    3.09    1.43
   5  -5  10    1.66    0.69
  -5  -5 -10    1.88    0.67
  -5  -5 -11   47.66    2.97
  -5  -5 -12   13.00    1.16
   5   5  13    5.71    0.79
  -5  -5 -13    5.50    0.78
   5   5  14   -1.42    0.60
  -5  -5 -14    0.48    0.56
  -5  -5 -15   18.90    1.36
   5   5  15   17.27    1.22
  -5  -5 -15   16.90    1.22
  -5  -5 -16    0.82    0.43
  -5  -5 -16    0.44    0.34
  -5  -6  18    0.22    0.36
  -5  -6  17    1.22    0.53
   5  -6 -16    0.11    0.47
   5  -6 -15    0.82    0.55
   5  -6 -15    1.08    0.52
  -5  -6  15    0.88    0.58
  -5  -6  14   18.56    1.40
   5  -6 -14   18.75    1.41
   5  -6 -14   17.13    1.32
   5   6 -14   15.00    1.28
  -5  -6  13   49.00    2.94
  -5   6  13   46.96    2.81
   5  -6 -13   48.60    2.96
   5  -6 -13   46.95    2.87
   5   6 -13   39.35    2.82
   5  -6 -12   45.66    2.88
   5  -6 -12   42.92    2.88
  -5   6  12   49.58    2.86
  -5  -6  12   44.92    2.94
  -5  -6  11    7.94    1.00
  -5  -6  11    9.91    1.07
   5  -6 -11    8.89    0.98
   5  -6 -11    9.50    0.96
  -5  -6  10   20.65    1.67
  -5  -6  10   21.60    1.67
   5  -6 -10   21.85    1.62
  -5  -6   9   12.89    1.24
   5  -6  -9   16.96    2.19
   5  -6  -9   14.29    1.88
   5  -6  -9   13.62    1.14
  -5  -6   8    1.01    0.62
  -5  -6   8    0.06    0.45
   5  -6  -8    1.25    1.15
  -5  -6   8    0.46    0.59
   5  -6  -8    0.40    0.89
   5  -6  -8    0.91    0.47
  -5  -6   7   19.46    1.55
   5  -6  -7   27.93    2.61
  -5  -6   7   19.06    1.53
   5  -6  -7   26.13    2.40
   5  -6  -7   21.30    1.50
  -5  -6   6    3.65    0.67
  -5  -6   6    3.69    0.65
   5  -6  -6    3.81    1.24
  -5  -6   6    1.94    0.55
   5  -6  -5   17.69    1.97
  -5  -6   5   10.20    0.99
   5   6  -5   10.67    1.52
   5  -6  -5   17.78    1.81
   5  -6  -4   84.09    4.99
  -5  -6   4   56.66    3.88
   5  -6  -4   96.47    4.94
   5   6  -4   68.66    4.61
   5  -6  -3    1.91    1.04
   5  -6  -3   -0.71    1.03
  -5  -6   3    0.12    0.47
   5  -6  -3    0.78    0.77
   5   6  -3    0.57    0.80
   5  -6  -2   66.68    4.34
   5  -6  -2   70.77    4.38
  -5  -6   2   44.45    3.30
   5  -6  -2   60.44    3.28
   5  -6  -2   73.90    4.15
   5   6  -2   48.80    3.79
   5  -6  -1   10.83    1.62
   5  -6  -1    9.95    0.83
   5  -6   0    3.07    1.18
   5  -6   0    1.87    0.45
  -5  -6   0    1.91    0.85
  -5   6   0    1.44    0.82
   5  -6   1    1.10    1.01
   5  -6   1    0.59    0.40
  -5  -6  -1    0.62    0.74
  -5   6  -1    0.64    0.82
  -5  -6  -2   45.47    3.45
  -5   6  -2   45.39    3.49
   5  -6   2   52.78    3.87
  -5  -6  -3   48.28    3.39
  -5   6  -3   38.67    3.30
   5   6   3   43.94    3.30
   5  -6   3   44.05    3.65
   5  -6   4    0.53    0.80
   5  -6   4    0.43    0.49
   5  -6   4    0.15    0.48
  -5  -6  -4    0.18    0.49
   5  -6   5    0.21    0.76
  -5  -6  -5    0.60    0.50
   5  -6   5    1.22    0.53
   5  -6   5    0.23    0.51
  -5  -6  -6   -0.81    1.07
   5  -6   6    0.33    0.52
   5  -6   6   -1.11    1.08
   5  -6   6    0.25    0.55
   5  -6   7    4.81    0.80
  -5  -6  -7    4.28    1.30
   5  -6   8   33.27    2.27
  -5  -6  -9   15.47    1.22
   5  -6   9   16.47    1.39
  -5  -6 -10    0.75    0.56
   5  -6  10    0.37    0.65
  -5  -6 -11   18.74    1.41
   5  -6  12   45.03    2.87
   5   6  12   51.40    2.91
  -5  -6 -12   44.15    2.84
  -5  -6 -13    2.00    0.55
   5  -6  13    1.18    0.51
  -5  -6 -14    8.18    0.78
   5  -6  14    9.27    0.76
  -5  -6 -15    7.64    0.82
  -5  -6 -15    7.44    0.75
  -5  -6 -16    0.87    0.32
  -5  -6 -16    1.76    0.42
  -5  -7  17    1.04    0.41
   5  -7 -16    7.72    0.78
  -5  -7  16    8.26    0.77
   5  -7 -15    0.55    0.53
  -5  -7  15   -0.17    0.58
   5  -7 -14    0.48    0.58
  -5  -7  14    0.58    0.63
   5  -7 -14   -0.03    0.44
   5  -7 -13   43.40    2.68
   5  -7 -13   37.60    2.59
  -5  -7  13   42.45    2.68
   5  -7 -12    9.75    1.01
  -5  -7  12   11.58    1.13
  -5  -7  11    3.82    0.77
   5  -7 -11    4.73    0.75
  -5  -7  10    2.38    0.68
  -5  -7  10    2.58    0.75
   5  -7 -10    3.69    0.71
   5  -7  -9   34.14    2.35
  -5  -7   9   36.50    2.42
  -5  -7   9   37.65    2.42
   5  -7  -9   37.30    2.39
  -5  -7   9   34.86    2.48
  -5  -7   8   66.66    3.90
   5  -7  -8   60.91    3.85
  -5  -7   8   63.41    3.89
   5  -7  -8   65.00    3.87
  -5  -7   7    5.00    0.79
   5  -7  -7    4.96    0.68
   5  -7  -7    6.63    0.76
  -5  -7   7    5.27    0.80
   5  -7  -6  123.22    7.17
  -5  -7   6  118.36    7.15
   5  -7  -6  131.83    7.08
  -5  -7   6  118.66    7.20
  -5  -7   5   42.25    2.72
   5  -7  -5   45.41    3.66
  -5  -7   5   38.45    2.63
   5  -7  -5   42.11    2.66
   5  -7  -5   45.08    2.57
  -5  -7   4    7.27    0.84
  -5  -7   4    5.38    0.72
   5  -7  -4    5.43    0.72
  -5  -7   4    6.74    0.95
   5  -7  -4    7.08    0.71
   5  -7  -4    8.22    0.68
   5  -7  -4    6.04    0.63
   5  -7  -4    7.48    1.50
   5  -7  -3   40.45    2.51
  -5  -7   3   35.26    2.63
   5  -7  -3   40.80    2.42
   5  -7  -3   40.75    3.40
   5  -7  -2   27.53    1.89
   5  -7  -2   28.85    1.81
  -5  -7   1   32.07    2.32
   5  -7  -1   34.06    2.11
   5  -7  -1   36.96    3.22
  -5  -7   0   50.36    3.28
   5  -7   0   50.52    3.13
   5  -7   0   51.84    3.09
   5  -7   0   59.46    4.20
  -5  -7  -1   43.65    2.72
   5  -7   1   41.56    3.50
   5  -7   1   40.65    2.57
   5  -7   1   39.74    2.53
  -5  -7  -2   17.86    1.44
   5  -7   2   17.44    2.13
  -5  -7  -2   17.16    1.35
   5  -7   2   17.50    1.32
   5  -7   2   17.66    1.30
  -5  -7  -3   40.97    2.64
   5  -7   3   42.84    3.59
   5  -7   3   39.41    2.53
   5  -7   3   41.69    2.53
  -5  -7  -3   37.41    2.54
   5  -7   4    5.82    0.76
  -5  -7  -4    6.79    0.84
  -5  -7  -4    5.76    0.79
  -5  -7  -5   11.83    1.13
  -5  -7  -5   12.67    1.17
   5  -7   5   13.87    1.15
   5  -7   6   18.30    1.40
   5  -7   6   16.34    1.39
   5  -7   7   58.91    3.62
   5  -7   7   59.11    3.66
   5  -7   8    5.22    0.84
   5  -7   8    6.60    0.93
   5  -7   9   51.01    3.16
   5  -7   9   49.27    3.19
   5  -7  10    3.80    0.75
   5  -7  10    3.79    0.84
   5  -7  11   21.35    1.57
   5  -7  12   12.61    1.08
   5  -7  13    0.02    0.45
  -5  -7 -14    4.81    0.74
   5  -7  14    4.53    0.53
  -5  -7 -14    4.37    0.61
  -5  -7 -15   11.29    0.87
  -5  -7 -15   12.63    0.96
   5  -8 -16    0.41    0.41
   5  -8 -15    4.29    0.65
  -5  -8  15    4.15    0.60
   5  -8 -14   -0.21    0.46
   5  -8 -14    0.24    0.54
  -5  -8  14   -0.02    0.53
  -5  -8  13    1.62    0.71
   5  -8 -13    3.00    0.69
   5  -8 -13    1.57    0.56
  -5  -8  12   16.49    1.38
   5  -8 -12   20.21    1.50
  -5  -8  12   21.72    1.57
   5  -8 -11    3.80    0.72
  -5  -8  10    6.78    0.82
   5  -8 -10    5.60    0.82
  -5  -8   9    5.78    0.89
   5  -8  -9    5.75    0.78
  -5  -8   9    3.80    0.85
   5  -8  -9    5.61    0.78
  -5  -8   9    4.09    0.75
  -5  -8   8   -0.19    0.67
   5  -8  -8    0.32    0.52
   5  -8  -8    1.49    1.19
  -5  -8   8   -0.36    0.54
   5  -8  -8    0.36    0.52
  -5  -8   8    0.05    0.67
   5  -8  -7   27.39    1.88
  -5  -8   7   24.37    1.86
   5  -8  -7   30.66    1.92
  -5  -8   7   25.38    2.00
  -5  -8   7   26.07    1.87
   5  -8  -6    4.56    0.71
  -5  -8   6    4.02    0.74
   5  -8  -6    5.44    0.66
   5  -8  -6    2.94    1.38
  -5  -8   6    4.71    0.89
  -5  -8   6    6.05    0.76
  -5  -8   5    5.51    0.79
   5  -8  -5    5.95    0.68
   5  -8  -5    6.05    1.52
  -5  -8   5    4.96    0.76
   5  -8  -5    5.93    0.75
  -5  -8   5    5.42    0.94
   5  -8  -5    5.94    0.63
  -5  -8   4    1.28    0.58
   5  -8  -4    1.01    0.44
   5  -8  -4    1.40    1.16
  -5  -8   4   -1.08    0.67
   5  -8  -4    0.33    0.48
   5  -8  -4    0.35    0.45
  -5  -8   4    0.61    0.70
   5  -8  -4    0.76    0.42
  -5  -8   3    2.61    0.67
   5  -8  -3    3.76    0.56
   5  -8  -3    2.79    1.26
  -5  -8   3    2.17    0.55
  -5  -8   3    2.91    0.80
   5  -8  -3    2.71    0.63
   5  -8  -3    2.95    0.60
   5  -8  -3    4.28    0.57
  -5  -8   2  126.21    7.10
   5  -8  -2  112.41    6.90
   5  -8  -2  129.25    6.97
   5  -8  -2  113.23    6.82
   5  -8  -2  130.43    6.87
  -5  -8   2  116.37    6.94
   5  -8  -1   13.67    1.22
   5  -8  -1   16.51    1.30
  -5  -8   1   14.56    1.28
   5  -8   0   11.54    1.06
  -5  -8   0   13.12    1.28
   5  -8   0   13.37    1.02
  -5  -8   0   10.46    1.10
  -5  -8  -1   17.85    1.47
   5  -8   1   15.18    1.28
  -5  -8  -1   14.44    1.29
   5  -8   1   17.63    1.35
   5  -8   1   18.84    1.29
  -5  -8  -2  101.82    5.85
   5  -8   2  104.02    6.89
  -5  -8  -2   87.28    5.71
   5  -8   2  102.32    5.75
   5  -8   2  103.63    5.72
  -5  -8  -3   11.78    1.16
   5  -8   3   11.12    1.90
   5  -8   3   12.97    1.12
   5  -8   3   13.36    1.09
  -5  -8  -3    9.21    1.03
  -5  -8  -4   10.16    1.06
   5  -8   4   10.62    1.02
   5  -8   4    8.47    0.89
   5  -8   4   10.14    1.01
  -5  -8  -4    9.42    0.98
   5  -8   5    5.27    0.82
   5  -8   5    5.28    0.71
  -5  -8  -5    4.73    0.77
  -5  -8  -6   49.87    3.20
   5  -8   6   54.95    3.23
   5  -8   6   49.38    3.14
  -5  -8  -7   12.81    1.22
   5  -8   7   15.84    1.29
   5  -8   7   14.08    1.16
   5  -8   7   13.64    1.31
   5  -8   8    7.70    0.92
   5  -8   8    7.65    1.00
  -5  -8  -9   50.84    3.24
   5  -8   9   49.81    3.28
   5  -8   9   54.58    3.26
  -5  -8 -10   70.83    4.19
   5  -8  10   68.69    4.18
   5  -8  11    0.03    0.57
  -5  -8 -11    0.30    0.54
   5  -8  12    3.38    0.62
  -5  -8 -12    2.75    0.60
   5  -8  13    0.04    0.42
  -5  -8 -13    0.02    0.43
   5  -8  14    8.07    0.66
   5  -9 -15    0.08    0.33
   5  -9 -15    0.81    0.45
   5  -9 -14   22.84    1.59
   5  -9 -14   21.94    1.56
   5  -9 -13   24.58    1.69
   5  -9 -13   23.57    1.71
   5  -9 -12   11.92    1.10
   5  -9 -11    9.76    1.00
  -5  -9  10    8.92    1.01
   5  -9 -10    6.19    0.87
   5  -9  -9   42.57    2.62
  -5  -9   9   42.16    2.63
   5  -9  -9   49.77    2.59
  -5  -9   9   30.57    2.45
  -5  -9   9   33.96    2.60
   5  -9  -9   44.68    2.64
   5  -9  -8   65.16    4.11
  -5  -9   8   66.26    4.09
   5  -9  -8   73.91    4.07
  -5  -9   8   59.80    4.15
   5  -9  -8   72.47    4.15
   5  -9  -7    7.46    0.90
   5  -9  -7    7.52    0.80
   5  -9  -7    6.65    1.61
  -5  -9   7    5.71    0.89
  -5  -9   7    7.11    0.98
   5  -9  -7    7.97    0.91
   5  -9  -6    0.82    0.55
   5  -9  -6    0.54    0.49
   5  -9  -6    1.00    1.09
   5  -9  -6    1.02    1.13
  -5  -9   6    0.78    0.60
  -5  -9   6   -0.41    0.73
  -5  -9   5    8.35    0.98
   5  -9  -5   12.93    1.96
   5  -9  -5   14.12    2.06
  -5  -9   5   11.58    1.26
   5  -9  -5   10.97    1.06
   5  -9  -5   11.53    0.97
  -5  -9   4   25.22    1.85
  -5  -9   4   27.45    2.12
   5  -9  -4   27.55    1.92
   5  -9  -4   29.81    1.97
   5  -9  -4   28.03    1.79
   5  -9  -4   27.56    1.85
  -5  -9   3   43.71    3.00
   5  -9  -3   44.95    2.87
   5  -9  -3   40.93    2.82
   5  -9  -3   45.70    2.74
   5  -9  -3   46.76    2.78
   5  -9  -3   52.30    4.07
  -5  -9   2   34.42    2.42
   5  -9  -2   30.40    2.22
   5  -9  -2   35.46    2.29
   5  -9  -2   34.89    2.15
   5  -9  -2   32.92    2.14
   5  -9  -2   34.97    3.29
   5  -9  -1   22.07    1.77
   5  -9  -1   26.54    1.84
   5  -9  -1   26.37    1.71
   5  -9  -1   26.97    2.79
   5  -9   0  132.46    7.97
   5  -9   0  147.44    8.03
  -5  -9   0  142.05    8.13
   5  -9   0  136.71    7.93
   5  -9   0  145.16    9.18
  -5  -9  -1   16.01    1.40
   5  -9   1   16.62    1.21
   5  -9   1   15.68    1.28
  -5  -9  -2   11.14    1.16
   5  -9   2    9.00    0.94
   5  -9   2    9.39    1.01
  -5  -9  -3    9.39    1.14
   5  -9   3   11.46    1.10
   5  -9   3   11.08    1.06
   5  -9   4    0.16    0.63
   5  -9   4    1.51    0.66
  -5  -9  -4    0.91    0.57
   5  -9   5    0.56    0.67
   5  -9   5    0.35    0.56
   5  -9   5   -0.41    0.66
  -5  -9  -5    0.22    0.56
   5  -9   6   71.65    4.00
   5  -9   6   63.64    3.90
  -5  -9  -6   60.79    3.90
   5  -9   7    4.20    0.80
   5  -9   7    4.53    0.72
  -5  -9  -7    3.76    0.71
   5  -9   8  124.75    7.08
  -5  -9  -8  111.24    7.08
   5  -9   9   23.24    1.61
  -5  -9  -9   20.52    1.61
  -5  -9 -10   -0.46    0.48
   5  -9  10    0.03    0.58
  -5  -9 -11    0.61    0.46
   5  -9  11    1.82    0.59
   5  -9  12    4.91    0.65
  -5  -9 -13    0.31    0.50
   5  -9  13   -0.06    0.38
  -5  -9 -14    2.97    0.49
   5 -10 -15    1.27    0.41
   5 -10 -14    5.32    0.60
   5 -10 -14    6.58    0.70
   5 -10 -14    5.06    0.56
   5 -10 -13   50.33    3.10
   5 -10 -13   56.48    3.21
   5 -10 -13   51.50    3.16
   5 -10 -12    0.45    0.55
   5 -10 -12   -0.75    0.60
   5 -10 -12   -0.16    0.44
   5 -10 -11    3.70    0.62
   5 -10 -11    4.50    0.76
   5 -10 -10   37.02    2.31
   5 -10 -10   34.48    2.37
   5 -10  -9    0.46    0.57
   5 -10  -9    0.62    0.53
  -5 -10   9    0.54    0.69
   5 -10  -9    0.61    0.59
  -5 -10   9    0.50    0.59
  -5 -10   8  110.13    6.48
   5 -10  -8  116.16    6.54
   5 -10  -8  119.00    6.54
  -5 -10   8  100.66    6.51
   5 -10  -8  113.83    6.44
   5 -10  -7    1.96    0.64
   5 -10  -7    1.80    0.58
  -5 -10   7    2.84    0.72
  -5 -10   7    2.23    0.77
   5 -10  -7    0.71    0.61
  -5 -10   6   26.17    1.89
   5 -10  -6   28.36    1.96
   5 -10  -6   28.41    1.87
  -5 -10   6   26.06    2.05
  -5 -10   5   14.52    1.29
   5 -10  -5   17.51    1.40
  -5 -10   5   16.50    1.53
   5 -10  -5   16.49    1.37
   5 -10  -5   17.38    1.30
  -5 -10   4    4.56    0.71
   5 -10  -4    5.75    0.83
  -5 -10   4    6.13    0.96
   5 -10  -4    5.73    0.82
   5 -10  -4    5.87    0.74
   5 -10  -4    5.61    1.55
   5 -10  -3   24.34    1.85
  -5 -10   3   27.48    2.03
   5 -10  -3   27.01    1.90
   5 -10  -3   25.37    1.76
   5 -10  -3   27.09    2.88
   5 -10  -2    0.34    0.62
   5 -10  -2   -1.22    0.69
  -5 -10   2    0.86    0.79
   5 -10  -2    0.38    0.47
   5 -10  -2    0.17    1.08
  -5 -10   1    2.80    0.88
   5 -10  -1    3.11    0.72
   5 -10  -1    2.40    0.70
   5 -10  -1    3.58    0.63
   5 -10  -1    4.53    1.40
   5 -10   0   19.84    1.54
   5 -10   0   19.85    1.56
   5 -10   0   19.44    1.45
   5 -10   0   21.10    2.51
   5 -10   1   29.58    2.13
   5 -10   1   33.18    2.20
  -5 -10  -1   31.74    2.29
   5 -10   1   31.91    2.11
   5 -10   1   28.66    3.14
  -5 -10  -2    2.61    0.85
   5 -10   2    2.33    0.67
   5 -10   2    3.56    0.72
   5 -10   2    1.78    0.74
   5 -10   3    0.79    0.58
   5 -10   3    1.23    0.67
   5 -10   3    0.93    0.72
   5 -10   4    8.63    1.03
   5 -10   4   10.68    1.09
   5 -10   5    0.91    0.71
   5 -10   5   -0.73    0.71
   5 -10   6    5.10    0.86
   5 -10   6    4.17    0.83
   5 -10   7    3.26    0.79
   5 -10   7    2.93    0.77
   5 -10   8   -0.07    0.64
   5 -10   9    1.48    0.64
   5 -10  10    0.39    0.54
  -5 -10 -11    0.67    0.54
   5 -10  11    0.61    0.51
   5 -10  12    7.41    0.71
  -5 -10 -12    7.50    0.77
  -5 -10 -13   -0.13    0.39
   5 -10  13   -0.33    0.31
   5 -11 -14   19.71    1.31
   5 -11 -13    7.51    0.73
   5 -11 -13    6.26    0.63
   5 -11 -13    8.28    0.75
   5 -11 -12   18.26    1.34
   5 -11 -12   17.24    1.25
   5 -11 -12   19.69    1.37
   5 -11 -11    6.37    0.69
   5 -11 -11    6.04    0.80
   5 -11 -10    0.78    0.55
   5 -11 -10    1.06    0.50
   5 -11  -9    0.53    0.59
   5 -11  -9    1.01    0.55
   5 -11  -9    0.49    0.50
   5 -11  -8   29.07    2.01
   5 -11  -8   29.04    1.93
  -5 -11   8   27.86    2.00
   5 -11  -8   29.56    2.02
   5 -11  -7   17.17    1.34
  -5 -11   7   15.18    1.38
   5 -11  -7   17.45    1.35
   5 -11  -7   14.16    1.23
  -5 -11   6    5.05    0.89
   5 -11  -6    5.71    0.80
   5 -11  -6    5.95    0.84
   5 -11  -6    5.20    0.75
  -5 -11   5   42.77    2.88
   5 -11  -5   42.72    2.72
   5 -11  -5   44.14    2.82
   5 -11  -4   22.50    1.72
  -5 -11   4   25.45    1.87
   5 -11  -4   21.18    1.61
   5 -11  -4   24.17    1.76
  -5 -11   3    0.36    0.75
   5 -11  -3    0.21    0.63
   5 -11  -3    0.17    0.60
   5 -11  -2   44.69    2.78
  -5 -11   2   47.93    2.92
   5 -11  -2   42.38    2.75
   5 -11  -2   37.28    2.66
   5 -11  -1   -0.50    0.66
   5 -11  -1   -0.95    0.72
  -5 -11   1    1.05    0.81
   5 -11  -1   -1.20    0.60
   5 -11   0   19.53    1.53
   5 -11   0   19.51    1.55
   5 -11   0   17.49    1.41
   5 -11   1   -0.66    0.68
   5 -11   1   -0.96    0.69
   5 -11   1    0.59    0.55
   5 -11   1   -0.53    0.52
   5 -11   2    3.09    0.77
   5 -11   2    1.62    0.64
   5 -11   2    2.88    0.68
   5 -11   2    2.91    0.57
   5 -11   3    7.99    0.94
   5 -11   3    9.91    0.98
   5 -11   3    7.65    0.85
   5 -11   4    1.35    0.62
   5 -11   4    2.87    0.78
   5 -11   4    2.96    0.71
   5 -11   4    1.93    0.54
   5 -11   5    9.94    1.04
   5 -11   5   10.17    1.09
   5 -11   5   12.41    1.14
   5 -11   6   19.70    1.56
   5 -11   6   20.56    1.57
  -5 -11  -7    0.75    0.50
   5 -11   7   -0.21    0.63
  -5 -11  -8    0.20    0.51
   5 -11   8    1.14    0.60
  -5 -11  -9    6.34    0.73
   5 -11   9    6.59    0.79
   5 -11  10    7.85    0.76
  -5 -11 -10    5.75    0.69
   5 -11  11   13.29    0.93
  -5 -11 -11   10.42    0.89
  -5 -11 -12    1.27    0.34
   5 -11  12    1.15    0.30
   5 -12 -13    0.97    0.35
   5 -12 -12    4.39    0.60
   5 -12 -12    4.97    0.52
   5 -12 -11    2.86    0.56
   5 -12 -11    2.60    0.46
   5 -12 -10   11.15    1.00
   5 -12 -10    9.61    0.85
   5 -12  -9   11.45    1.00
   5 -12  -9   10.64    0.94
   5 -12  -8    0.25    0.52
   5 -12  -8    0.11    0.54
   5 -12  -8    0.06    0.45
   5 -12  -7    4.58    0.77
   5 -12  -7    5.49    0.70
   5 -12  -6   27.97    1.99
   5 -12  -6   33.49    2.12
  -5 -12   5    3.98    0.82
   5 -12  -5    3.11    0.71
  -5 -12   4   26.37    2.01
   5 -12  -4   28.10    1.95
   5 -12  -3   12.86    1.26
   5 -12  -3   15.01    1.26
  -5 -12   3   15.17    1.40
   5 -12  -2   -0.54    0.67
   5 -12  -2   -0.65    0.65
   5 -12  -2   -0.25    0.53
   5 -12  -1   16.77    1.33
   5 -12  -1   16.14    1.30
   5 -12   0    2.26    0.72
   5 -12   0    1.81    0.65
   5 -12   0    1.33    0.54
   5 -12   1   16.63    1.36
   5 -12   1   14.90    1.39
   5 -12   1   16.34    1.26
   5 -12   2   26.82    1.86
   5 -12   2   26.28    1.89
   5 -12   2   24.98    1.77
   5 -12   3    2.90    0.69
   5 -12   3    3.23    0.65
   5 -12   3    1.47    0.52
   5 -12   4   10.29    1.00
   5 -12   4   10.10    1.04
   5 -12   4    9.78    0.90
   5 -12   5    0.55    0.55
   5 -12   5    0.79    0.45
   5 -12   6    3.68    0.63
   5 -12   6    2.02    0.48
   5 -12   7   21.76    1.55
   5 -12   8    0.34    0.44
   5 -12   8    0.74    0.54
   5 -12   9    0.34    0.39
   5 -12  10   -0.06    0.33
   5 -12  11   25.70    1.54
   5 -12  11   24.80    1.55
   5 -13 -12    4.83    0.49
   5 -13 -12    5.97    0.52
   5 -13 -11    1.77    0.44
   5 -13 -11    2.39    0.45
   5 -13 -10    0.83    0.47
   5 -13 -10   -0.50    0.41
   5 -13  -9    0.42    0.51
   5 -13  -8    1.31    0.52
   5 -13  -7    0.88    0.52
   5 -13  -6   10.46    1.00
   5 -13  -5   11.36    1.05
   5 -13  -5   11.51    1.07
   5 -13  -4    2.69    0.64
   5 -13  -4    2.13    0.62
   5 -13  -3    9.48    0.99
   5 -13  -2   36.38    2.49
   5 -13  -2   41.27    2.55
   5 -13  -1    5.77    0.81
   5 -13  -1    5.39    0.70
   5 -13   0    7.37    0.88
   5 -13   0    6.81    0.76
   5 -13   1   -0.07    0.54
   5 -13   1    0.40    0.46
   5 -13   2    0.25    0.52
   5 -13   2    1.18    0.48
   5 -13   3    0.39    0.51
   5 -13   3    0.14    0.42
   5 -13   4    2.10    0.56
   5 -13   4    1.18    0.44
   5 -13   5   16.44    1.19
   5 -13   5   13.60    1.06
   5 -13   6    3.74    0.60
   5 -13   7    0.20    0.40
   5 -13   8    1.32    0.41
   5 -13   9    0.10    0.29
   5 -14 -10    0.39    0.28
   5 -14 -10    0.23    0.32
   5 -14  -9   -0.11    0.37
   5 -14  -9    0.74    0.34
   5 -14  -7    2.44    0.47
   5 -14  -7    0.93    0.46
   5 -14  -6    3.91    0.58
   5 -14  -6    4.62    0.62
   5 -14  -5    0.33    0.44
   5 -14  -5    0.18    0.46
   5 -14  -4    0.11    0.45
   5 -14  -4   -0.13    0.48
   5 -14  -3   13.73    1.16
   5 -14  -3   17.31    1.25
   5 -14  -2    1.22    0.49
   5 -14  -2    0.73    0.53
   5 -14  -1   11.37    1.02
   5 -14   0    0.28    0.48
   5 -14   1   10.10    0.89
   5 -14   1    7.97    0.77
   5 -14   2    0.24    0.46
   5 -14   2    0.09    0.37
   5 -14   3    4.55    0.60
   5 -14   3    3.33    0.49
   5 -14   4    2.18    0.50
   5 -14   5    4.82    0.59
   5 -14   6   16.78    1.16
   5 -14   7    0.23    0.32
   5 -14   8    6.78    0.56
   5 -14   8    7.24    0.56
   5 -15  -7    0.16    0.34
   5 -15  -6    2.44    0.46
   5 -15  -6    1.49    0.36
   5 -15  -5    5.34    0.57
   5 -15  -5    6.68    0.64
   5 -15  -4    7.56    0.68
   5 -15  -4    7.84    0.73
   5 -15  -3   10.05    0.83
   5 -15  -3   11.43    0.90
   5 -15  -2    4.02    0.53
   5 -15  -2    4.40    0.58
   5 -15  -1    4.32    0.55
   5 -15  -1    5.05    0.62
   5 -15   0    0.90    0.38
   5 -15   0   -0.15    0.42
   5 -15   1   27.61    1.75
   5 -15   2    7.62    0.70
   5 -15   2    7.74    0.69
   5 -15   3   15.94    1.09
   5 -15   3   15.61    1.09
   5 -15   4   11.80    0.87
   5 -15   4   12.22    0.87
   5 -15   5    4.21    0.44
   5 -15   5    3.91    0.43
   5 -16  -3    0.25    0.28
   5 -16  -2   27.51    1.68
   6   0 -19   -0.07    0.35
   6   0 -18    2.68    0.54
   6   0 -17    0.09    0.59
   6   0 -16    9.80    1.06
  -6   0  15   -0.03    0.50
   6   0 -15   -0.21    0.74
  -6   0  15   -0.14    0.60
  -6   0  14    7.80    0.92
   6   0 -14   11.06    1.17
  -6   0  14   10.28    1.04
  -6   0  13   -0.14    0.61
  -6   0  13   -0.51    0.65
  -6   0  12  127.51    7.24
  -6   0  12  127.79    7.22
  -6   0  12  104.96    8.19
   6   0 -11    0.77    1.25
  -6   0  11    0.12    0.64
  -6   0  11   -0.66    1.08
   6   0 -10  166.96   10.76
  -6   0  10  169.56    9.40
  -6   0  10  146.69   10.31
   6   0  -9   -0.36    1.21
  -6   0   9    0.27    0.60
  -6   0   9   -1.04    1.09
   6   0  -8   77.41    5.54
  -6   0   8   71.21    4.36
  -6   0   8   76.33    5.32
   6   0  -7   -0.15    1.11
   6   0  -6  109.86    6.88
   6   0  -6   94.43    6.32
   6   0  -5    0.64    1.03
   6   0  -5    0.81    0.69
   6   0  -4   10.26    1.20
  -6   0   3    0.41    0.54
   6   0  -3   -0.19    0.56
  -6   0   2  250.47   15.37
  -6   0   2  265.26   14.64
  -6   0   1   -0.07    0.56
  -6   0   1   -0.89    1.44
   6   0  -1    0.69    0.63
  -6   0   0  132.41    7.39
  -6   0   0  128.67    8.16
   6   0   0  122.69    7.64
  -6   0  -1   -0.14    0.57
  -6   0  -1    0.11    1.09
   6   0   2   90.43    5.13
   6   0   3   -0.31    0.30
  -6   0  -4   13.88    1.97
  -6   0  -5    0.85    0.62
  -6   0  -5   -0.97    1.27
  -6   0  -5    0.09    0.56
   6   0   6   35.88    3.39
  -6   0  -6   39.31    2.58
  -6   0  -6   41.73    3.63
  -6   0  -6   38.16    2.49
   6   0   7   -0.16    1.11
  -6   0  -7   -0.04    0.71
  -6   0  -7   -0.80    1.34
  -6   0  -7    1.45    0.68
   6   0   8   28.25    2.88
  -6   0  -8   26.78    2.03
  -6   0  -8   31.61    3.17
  -6   0  -8   26.85    1.96
  -6   0  -9    0.14    0.74
  -6   0  -9   -2.31    1.87
  -6   0  -9   -0.28    0.75
  -6   0 -10   29.16    2.16
  -6   0 -10   30.44    2.13
  -6   0 -11   -0.36    0.69
  -6   0 -12   10.44    1.08
  -6   0 -13    0.14    0.58
   6   0  14    0.33    0.66
  -6   0 -14    0.16    0.46
   6   0  15   -0.68    0.57
  -6   0 -16    0.38    0.37
   6  -1 -19   16.58    1.13
   6   1 -19   17.69    1.14
   6   1 -18    3.08    0.56
   6   1 -17    2.70    0.65
   6   1 -16   14.74    1.21
  -6  -1  16   11.40    0.96
  -6  -1  15    3.81    0.64
   6   1 -15    2.12    0.77
  -6  -1  15    2.88    0.70
  -6   1  15    2.14    0.66
  -6   1  14    2.08    0.58
  -6  -1  14    1.67    0.61
   6   1 -14    2.08    0.82
  -6  -1  14    1.80    0.69
  -6   1  14    1.61    0.67
  -6  -1  13   96.17    5.96
  -6   1  13  111.21    6.04
  -6  -1  12   10.46    1.11
  -6   1  12    9.31    1.00
  -6   1  12    5.67    1.63
  -6  -1  12    7.24    1.60
   6   1 -11   21.10    2.59
   6  -1 -11   20.96    2.66
  -6  -1  11   20.21    1.57
  -6   1  11   22.03    1.55
  -6   1  11   13.47    2.20
  -6  -1  11   16.04    2.42
  -6   1  11   14.03    2.33
  -6  -1  11   14.11    2.13
   6   1 -10   21.28    2.57
   6  -1 -10   20.02    2.51
  -6  -1  10   17.34    1.40
  -6   1  10   15.62    1.33
  -6   1  10   16.26    2.21
  -6  -1  10   13.53    2.15
  -6   1  10   11.92    2.12
  -6  -1  10   16.06    2.11
   6  -1  -9   47.32    4.08
   6   1  -9   45.93    4.12
  -6  -1   9   44.63    2.92
  -6   1   9   45.21    2.90
  -6   1   9   53.44    4.07
  -6  -1   9   45.31    3.79
   6   1  -8   31.31    3.09
  -6  -1   8   28.12    2.05
  -6   1   8   31.84    2.04
  -6   1   8   28.79    2.90
  -6  -1   8   27.74    2.74
   6   1  -7   25.79    2.77
  -6  -1   7   27.62    1.91
   6  -1  -7   26.27    2.50
   6   1  -6   50.00    3.82
   6  -1  -6   41.74    3.37
   6   1  -5   31.01    2.72
   6  -1  -5   22.89    2.18
   6  -1  -4  274.54   15.77
  -6  -1   3    7.45    1.58
  -6   1   3    5.46    1.48
   6  -1  -3    7.24    1.07
  -6  -1   2   57.24    4.60
  -6   1   2   73.73    4.81
  -6   1   2   68.12    3.93
   6  -1  -2   61.11    4.20
  -6  -1   1    6.20    1.52
  -6   1   1    6.92    1.48
  -6   1   1    7.58    0.83
   6  -1  -1    6.41    1.11
  -6  -1   0    0.34    1.36
  -6   1   0   -0.11    1.34
  -6  -1   0    0.64    0.57
  -6   1   0    1.03    0.54
   6  -1   0    1.88    0.77
  -6  -1  -1  227.19   14.04
  -6   1  -1  240.03   14.11
  -6  -1  -1  237.75   13.34
  -6   1  -1  247.52   13.34
   6  -1   1  223.83   13.67
   6  -1   2   50.96    3.06
   6  -1   2   57.57    3.66
   6  -1   3   30.60    1.90
   6  -1   4   27.07    1.76
  -6  -1  -4   33.02    2.89
  -6   1  -4   30.02    2.79
  -6  -1  -5    1.38    0.58
  -6   1  -5    1.21    0.61
   6  -1   5    0.61    0.36
  -6  -1  -5    1.49    0.64
  -6   1  -5    1.90    0.64
  -6  -1  -5    1.38    1.33
  -6   1  -5   -0.28    1.17
  -6  -1  -6   35.12    3.31
  -6   1  -6   39.42    3.47
   6  -1   6   29.03    2.18
  -6  -1  -6   39.08    2.46
  -6   1  -6   39.23    2.43
  -6  -1  -6   37.47    2.33
  -6   1  -6   39.22    2.37
   6   1   6   35.86    3.32
   6  -1   6   42.74    3.46
  -6  -1  -7    8.34    0.94
   6   1   7    6.40    1.50
   6  -1   7    7.64    1.66
  -6  -1  -7    7.76    1.04
  -6   1  -7    7.77    0.99
  -6  -1  -7    7.93    1.78
  -6   1  -7    5.77    1.67
  -6  -1  -8    2.50    0.75
   6   1   8    3.47    1.28
   6  -1   8    3.46    1.37
  -6  -1  -8    1.54    0.82
  -6   1  -8    3.18    0.80
  -6  -1  -8    1.35    1.40
  -6   1  -8    4.09    1.58
  -6  -1  -9  158.86    8.50
   6   1   9  136.77    9.53
   6  -1   9  136.42    9.54
  -6  -1  -9  145.50    8.57
  -6   1  -9  148.21    8.53
  -6  -1  -9  146.39    9.76
  -6   1  -9  137.00    9.72
  -6  -1 -10   22.63    1.80
  -6   1 -10   21.56    1.73
  -6  -1 -10   22.95    1.74
  -6  -1 -11    1.88    0.81
  -6   1 -11    1.75    0.69
  -6  -1 -11    2.56    0.84
  -6  -1 -12    3.41    0.79
  -6   1 -12    3.43    0.72
  -6  -1 -12    3.84    0.84
  -6   1 -12    3.18    0.87
  -6  -1 -13    5.67    0.84
  -6  -1 -13    6.22    0.91
  -6   1 -13    6.66    0.96
  -6  -1 -14    5.58    0.74
   6   1  14    6.23    0.85
   6  -1  14    6.32    0.87
  -6  -1 -14    7.73    0.87
  -6   1 -14    6.46    0.87
  -6  -1 -15   -0.14    0.37
   6   1  15   -0.35    0.54
   6  -1  15   -0.48    0.56
  -6  -1 -15    0.53    0.52
   6   1  16    9.95    0.77
   6  -1  16   10.19    0.78
  -6  -1 -16    8.86    0.75
   6  -2 -19    0.25    0.33
   6   2 -19    0.20    0.32
   6  -2 -18    3.28    0.58
   6   2 -18    3.59    0.55
   6  -2 -17    0.62    0.57
   6   2 -17    0.46    0.54
  -6  -2  16    2.87    0.56
   6  -2 -16    3.56    0.76
   6   2 -16    4.37    0.79
  -6   2  16    3.82    0.62
  -6  -2  15    0.70    0.54
   6  -2 -15   -0.55    0.71
   6   2 -15   -0.39    0.71
  -6   2  15    0.30    0.57
  -6  -2  14    6.24    0.84
  -6   2  14    6.33    0.75
   6  -2 -14    7.99    1.01
   6   2 -14    4.59    0.94
  -6   2  14    5.92    0.84
  -6  -2  13   38.43    2.52
  -6   2  13   38.71    2.52
  -6  -2  12  159.11    9.06
  -6  -2  12  150.77    9.06
  -6   2  12  160.38    9.06
  -6  -2  12  166.66    9.13
   6   2 -11   13.89    2.18
   6  -2 -11   18.11    2.41
  -6  -2  11   19.18    1.45
  -6  -2  11   14.51    1.30
  -6   2  11   13.63    2.14
  -6  -2  11   12.79    1.94
   6  -2 -10    1.30    1.33
   6   2 -10    2.59    1.45
  -6  -2  10    3.00    0.67
  -6  -2  10    2.66    0.77
  -6   2  10    3.40    0.69
  -6   2  10    3.94    1.46
  -6  -2  10    0.86    1.04
   6  -2  -9   55.25    4.34
   6   2  -9   52.62    4.32
  -6   2   9   45.88    2.94
  -6  -2   9   48.50    3.04
  -6   2   9   49.58    4.09
  -6  -2   9   40.59    3.67
   6  -2  -8   10.98    1.96
   6   2  -8   13.68    2.10
  -6   2   8   11.92    1.05
  -6  -2   8   13.73    1.19
   6  -2  -8   11.83    1.75
  -6  -2   8   11.21    1.68
   6  -2  -7   24.74    2.53
   6   2  -7   22.13    2.47
  -6  -2   7   17.56    1.49
   6  -2  -7   20.71    2.17
   6  -2  -6    7.47    1.52
   6   2  -6    5.03    1.37
   6  -2  -6    6.59    1.24
   6  -2  -5    5.90    1.37
   6   2  -5    5.58    1.33
   6  -2  -5    5.08    1.06
   6  -2  -4   75.42    4.97
  -6  -2   3   81.61    5.14
  -6   2   3   95.57    5.17
   6  -2  -3   87.13    5.60
  -6  -2   2   13.31    1.16
  -6   2   2   15.35    1.17
  -6  -2   2    9.16    1.83
  -6   2   2   11.71    1.86
   6  -2  -2   13.77    1.50
  -6  -2   1  148.28    9.02
  -6   2   1  174.62    9.06
  -6  -2   1  145.01    9.70
  -6   2   1  176.71    9.93
   6  -2  -1  151.16    9.53
  -6  -2   0   71.82    4.31
  -6   2   0   71.29    4.28
  -6  -2   0   67.06    5.00
  -6   2   0   79.00    5.16
   6  -2   0   74.25    4.82
  -6   2  -1  633.36   36.09
  -6  -2  -1  651.30   36.87
  -6   2  -1  703.15   36.99
   6  -2   1  682.04   36.64
   6  -2   2    0.92    0.40
   6  -2   2    1.17    0.80
   6  -2   3    7.04    0.69
   6  -2   3    8.20    1.23
  -6  -2  -4    7.93    1.57
  -6   2  -4    9.14    1.63
   6  -2   4    8.16    0.75
  -6  -2  -5    4.18    0.66
  -6  -2  -5    5.22    1.51
  -6   2  -5    3.93    1.37
  -6   2  -5    4.10    0.71
   6  -2   5    2.98    0.53
   6  -2   6    4.31    0.62
  -6  -2  -6    5.65    0.77
  -6  -2  -6    2.94    1.43
  -6   2  -6    7.96    1.68
  -6  -2  -6    6.27    0.93
  -6   2  -6    4.44    0.79
   6   2   6    5.39    1.46
   6  -2   6    6.59    1.54
   6  -2   7    0.24    0.44
  -6  -2  -7   -0.10    0.62
  -6   2  -7   -0.42    0.69
  -6  -2  -7   -1.10    1.50
  -6   2  -7   -2.24    1.66
  -6  -2  -7   -0.24    0.76
  -6   2  -7   -0.21    0.63
   6   2   7   -1.53    1.38
   6  -2   7   -0.31    1.26
   6  -2   8    6.59    0.74
   6   2   8    6.74    1.57
   6  -2   8    6.41    1.57
  -6  -2  -8    5.70    1.00
  -6   2  -8    5.99    0.89
  -6  -2  -8    7.29    1.74
  -6   2  -8    5.42    1.65
  -6  -2  -8    6.77    0.91
  -6   2  -8    6.39    0.97
   6   2   9    0.81    1.09
   6  -2   9    2.11    1.29
  -6  -2  -9    0.91    0.82
  -6   2  -9    1.48    0.69
  -6  -2  -9    0.34    1.31
  -6   2  -9    3.70    1.54
  -6  -2  -9    1.40    0.75
  -6   2  -9    0.98    0.77
  -6  -2 -10   16.18    1.37
  -6   2 -10   15.35    1.41
  -6   2 -10   15.02    1.33
  -6  -2 -10   15.51    1.49
  -6  -2 -11    4.06    0.86
  -6   2 -11    4.54    0.94
  -6  -2 -11    4.27    0.93
  -6   2 -11    3.24    0.69
  -6  -2 -12    0.04    0.69
  -6   2 -12   -0.69    0.79
  -6  -2 -12    0.18    0.73
  -6  -2 -13   39.41    2.53
  -6  -2 -13   33.13    2.52
  -6  -2 -14    5.85    0.78
  -6  -2 -14    5.26    0.76
   6   2  14    5.46    0.78
   6  -2  14    5.52    0.79
  -6  -2 -15    0.56    0.52
  -6  -2 -15    0.33    0.42
   6   2  15    0.08    0.48
   6  -2  15   -0.35    0.50
  -6   2 -15    0.65    0.39
  -6  -2 -16    5.37    0.57
   6  -3 -18    0.28    0.41
   6   3 -18   -0.42    0.40
   6  -3 -17    3.14    0.58
   6   3 -17    3.10    0.59
  -6  -3  17    2.68    0.45
  -6   3  16    0.18    0.45
  -6  -3  16    0.21    0.45
   6  -3 -16    0.36    0.58
   6   3 -16   -0.58    0.60
  -6  -3  15    4.73    0.71
  -6   3  15    4.40    0.71
   6  -3 -15    4.90    0.81
   6   3 -15    4.55    0.80
  -6  -3  14   10.90    1.09
  -6   3  14   10.85    1.05
   6  -3 -14   12.63    1.20
   6   3 -14   12.09    1.17
  -6  -3  13   90.71    5.34
  -6  -3  13   90.33    5.37
  -6   3  13   91.38    5.33
  -6  -3  12   12.53    1.18
  -6  -3  12   11.00    1.11
  -6  -3  11    3.06    0.77
   6  -3 -11    1.36    1.23
  -6  -3  11    0.57    0.90
  -6  -3  11    1.93    0.70
   6  -3 -11    3.51    1.41
   6   3 -11    1.29    1.23
   6  -3 -10   14.25    2.04
  -6  -3  10   10.64    1.69
  -6  -3  10   13.60    1.17
  -6   3  10   14.02    1.15
   6  -3 -10   15.89    2.22
   6   3 -10   12.33    2.04
   6  -3  -9   14.77    2.04
  -6  -3   9   14.41    1.82
  -6  -3   9   12.59    1.16
  -6   3   9   15.20    1.18
   6  -3  -9   19.39    2.38
   6   3  -9   14.65    2.15
   6  -3  -8    6.00    1.41
  -6  -3   8    4.02    0.61
   6  -3  -8    5.60    1.53
   6   3  -8    2.78    1.35
   6  -3  -7    0.93    1.13
   6   3  -7   -0.61    1.01
   6  -3  -7    1.68    1.09
   6  -3  -6   21.89    2.32
   6   3  -6   19.17    2.23
   6  -3  -6   14.04    1.89
   6   3  -5  133.23    9.55
   6  -3  -5  156.53    9.50
  -6  -3   4   45.80    3.19
   6  -3  -4   67.11    4.21
   6   3  -4   52.57    3.99
   6  -3  -4   62.57    3.95
  -6  -3   3    9.63    1.03
  -6   3   3   11.63    1.03
  -6  -3   2  203.06   12.68
  -6   3   2  243.01   12.70
  -6   3   2  252.85   13.61
  -6  -3   2  205.48   13.37
   6  -3  -2  236.96   13.43
   6  -3  -2  240.23   13.30
  -6   3   1   27.46    1.87
  -6  -3   1   26.25    1.90
  -6  -3   1   27.47    2.62
  -6   3   1   29.82    2.68
   6  -3  -1   28.33    2.53
  -6  -3   0    3.58    0.75
  -6   3   0    6.05    0.76
  -6  -3   0    4.77    1.38
  -6   3   0    6.77    1.49
   6  -3   0    5.15    1.17
   6  -3   1   -0.02    0.39
  -6  -3  -1    1.43    1.17
  -6   3  -1    0.61    1.05
   6  -3   1    1.62    0.87
   6  -3   2    3.41    0.56
  -6  -3  -2    6.71    1.36
  -6   3  -2    6.90    1.45
   6  -3   2    5.33    1.17
  -6  -3  -3  356.65   18.49
   6  -3   3  366.19   19.24
   6  -3   3  308.88   18.34
  -6   3  -4   46.02    2.63
  -6  -3  -4   42.28    2.65
  -6  -3  -5   43.08    3.66
  -6   3  -5   50.10    3.82
  -6  -3  -5   39.30    2.65
   6  -3   5   42.05    2.66
  -6   3  -5   46.19    2.79
  -6  -3  -5   45.28    2.84
   6   3   5   51.45    3.81
  -6  -3  -6   12.92    1.96
  -6   3  -6   14.69    2.13
  -6  -3  -6   14.61    1.18
   6  -3   6   12.47    1.11
  -6   3  -6   15.50    1.26
   6   3   6   16.59    2.11
   6  -3   6   15.55    2.10
  -6  -3  -7   73.91    5.30
  -6   3  -7   60.28    5.16
  -6  -3  -7   72.72    4.06
   6  -3   7   62.14    4.00
  -6   3  -7   70.96    4.12
   6   3   7   72.44    5.17
   6  -3   7   58.94    4.96
  -6  -3  -8    4.37    1.54
  -6   3  -8    5.02    1.60
   6  -3   8    4.85    0.74
  -6   3  -8    6.22    0.82
   6   3   8    5.73    1.50
   6  -3   8    5.56    1.43
  -6  -3  -8    5.15    0.82
  -6   3  -8    4.85    0.94
   6  -3   9    0.66    0.52
  -6  -3  -9    1.12    0.69
  -6   3  -9    1.35    0.80
  -6  -3 -10    0.46    0.81
   6  -3  10    0.57    0.52
  -6  -3 -10    0.18    0.67
  -6   3 -10    0.04    0.77
  -6  -3 -11   43.42    2.96
  -6  -3 -11   42.56    2.82
  -6   3 -11   47.53    2.91
  -6  -3 -12   23.96    1.81
  -6  -3 -12   22.09    1.68
  -6  -3 -13    7.47    0.97
  -6  -3 -13    8.79    0.95
  -6  -3 -14   10.95    1.07
   6   3  14   14.60    1.10
  -6  -3 -14   11.82    1.03
   6   3  15    3.31    0.54
  -6  -3 -15    1.93    0.50
  -6  -3 -16    0.30    0.37
   6  -4 -18    0.23    0.32
   6   4 -18    0.42    0.31
   6  -4 -17    0.51    0.47
   6   4 -17    0.58    0.45
  -6  -4  16   -0.19    0.45
   6  -4 -16    0.23    0.52
   6   4 -16    0.09    0.51
  -6   4  15    0.11    0.47
   6  -4 -15    0.58    0.59
   6   4 -15   -0.27    0.58
  -6  -4  15    0.06    0.56
  -6   4  14   24.50    1.72
   6  -4 -14   26.12    1.82
   6   4 -14   23.30    1.78
  -6  -4  14   25.93    1.78
  -6   4  13    9.03    0.94
   6  -4 -13    7.31    0.86
  -6  -4  13    9.64    1.03
   6  -4 -13   10.41    1.06
   6   4 -13    9.23    1.02
  -6  -4  12   17.50    1.45
  -6  -4  12   16.74    1.47
  -6  -4  12   16.91    1.40
  -6  -4  11    9.49    1.07
   6  -4 -11    9.48    1.79
  -6  -4  11    9.43    1.00
  -6  -4  11    8.91    1.07
  -6  -4  10   76.25    4.46
   6  -4 -10   75.92    5.62
   6  -4 -10   73.78    5.61
   6   4 -10   64.46    5.42
  -6  -4  10   71.74    4.39
  -6  -4  10   75.93    4.50
   6  -4  -9    0.16    1.04
   6  -4  -9    3.11    1.44
   6   4  -9    0.34    1.07
  -6  -4   9    0.87    0.71
  -6  -4   9    0.13    0.54
   6  -4  -8    2.97    1.29
   6  -4  -8    2.02    1.30
   6   4  -8    1.66    1.26
  -6  -4   8    2.07    0.71
  -6  -4   8    1.59    0.56
   6  -4  -7  116.22    6.87
   6  -4  -7  129.46    7.13
   6   4  -7  109.89    6.91
  -6  -4   7  108.51    5.84
   6  -4  -6   16.80    2.03
   6  -4  -6   23.10    2.34
   6   4  -6   17.60    2.18
  -6  -4   6   17.15    1.45
   6  -4  -5  175.65    9.53
   6   4  -5  155.21    9.50
  -6  -4   5  131.47    8.56
  -6  -4   5  151.71    8.64
   6  -4  -4    0.34    0.87
  -6  -4   4    0.11    0.56
   6  -4  -4    0.50    0.93
   6   4  -4   -1.12    1.02
   6  -4  -3    0.87    0.86
  -6  -4   3    0.66    0.57
  -6   4   3    0.93    0.52
   6  -4  -2   96.53    5.91
   6  -4  -2   93.59    5.77
  -6  -4   2   75.99    5.02
  -6   4   2   90.42    5.03
   6  -4  -1   85.45    5.43
  -6  -4   1   73.98    4.59
  -6   4   1   79.58    4.57
  -6  -4   1   71.13    5.28
  -6   4   1   79.04    5.41
   6  -4   0  102.96    6.12
  -6   4   0   91.12    5.24
   6  -4   0   87.97    5.14
  -6  -4   0   82.81    5.93
  -6   4   0   87.97    6.03
   6  -4   1   94.28    6.06
   6  -4   1   91.36    5.20
  -6  -4  -1   83.84    5.99
  -6   4  -1   89.91    6.09
  -6  -4  -2   65.42    4.96
  -6   4  -2   77.94    5.18
  -6  -4  -2   69.99    4.24
   6  -4   2   71.21    4.14
   6  -4   2   70.98    4.97
   6  -4   3  162.09    9.50
  -6  -4  -3  151.15    8.63
  -6  -4  -3  152.38    8.65
  -6  -4  -3  164.34    9.51
  -6   4  -3  161.28    9.58
   6  -4   3  143.98    8.52
   6  -4   4  200.65   11.71
  -6  -4  -4  222.98   11.87
   6  -4   5   20.21    1.49
   6   4   5   20.46    2.31
   6  -4   5   23.39    2.43
  -6  -4  -6   36.43    2.35
   6  -4   6   34.67    2.36
  -6  -4  -6   40.12    3.44
  -6   4  -6   39.43    3.49
   6   4   6   40.03    3.37
   6  -4   6   43.49    3.47
  -6  -4  -7   12.29    1.11
   6  -4   7   14.10    1.17
  -6  -4  -7   15.72    2.11
  -6   4  -7   10.51    1.92
   6   4   7   14.88    2.03
   6  -4   7   12.96    1.90
  -6  -4  -8    1.09    0.63
   6  -4   8    0.66    0.60
  -6  -4  -8    1.56    1.26
  -6   4  -8    1.46    1.23
   6   4   8    1.20    1.09
   6  -4   8    0.60    1.05
   6  -4   9    3.01    0.70
  -6  -4  -9    3.90    0.73
   6  -4  10   13.59    1.22
  -6  -4 -10   16.38    1.29
  -6  -4 -11   18.97    1.51
  -6  -4 -11   22.04    1.73
  -6  -4 -12   39.01    2.47
  -6  -4 -12   38.20    2.63
  -6  -4 -13   16.12    1.22
   6   4  13   15.98    1.25
  -6  -4 -13   14.48    1.33
  -6  -4 -14    2.55    0.58
   6   4  14    3.78    0.62
  -6  -4 -14    4.71    0.72
  -6  -4 -15    4.08    0.58
   6   5 -17    0.13    0.34
  -6  -5  16    7.16    0.71
   6   5 -16    6.11    0.68
   6  -5 -16    6.12    0.70
  -6  -5  15    9.03    0.87
  -6   5  15    8.73    0.77
   6  -5 -15    7.20    0.77
   6  -5 -15    8.28    0.86
   6   5 -15    8.08    0.84
  -6  -5  14    1.50    0.64
  -6   5  14    1.21    0.50
   6  -5 -14    1.16    0.52
   6  -5 -14    1.29    0.60
   6   5 -14    1.73    0.61
  -6   5  13   53.29    3.25
   6  -5 -13   49.81    3.27
  -6  -5  13   60.41    3.36
   6  -5 -13   54.69    3.32
   6   5 -13   50.55    3.29
  -6  -5  12   11.48    1.16
  -6  -5  12   10.89    1.14
  -6  -5  11    3.40    0.80
  -6  -5  11    2.43    0.67
  -6  -5  11    2.89    0.78
  -6  -5  10  179.03    9.69
  -6  -5  10  168.03    9.58
   6  -5 -10  179.81   10.89
   6  -5 -10  167.63    9.57
   6  -5 -10  200.54   11.12
  -6  -5   9  113.20    6.74
  -6  -5   9  123.06    6.89
   6  -5  -9  130.21    8.11
   6  -5  -9  133.02    8.12
   6   5  -9  105.37    7.82
   6  -5  -9  116.11    6.75
  -6  -5   8    0.50    0.48
  -6  -5   8    0.52    0.68
   6  -5  -8   -0.62    1.10
  -6  -5   8   -0.04    0.61
   6  -5  -8   -0.81    1.14
   6   5  -8    0.48    1.09
   6  -5  -8    0.26    0.43
  -6  -5   7  170.65    9.63
  -6  -5   7  148.22    9.44
   6  -5  -7  207.34   10.86
  -6  -5   7  169.35    9.55
   6  -5  -7  216.47   11.01
   6   5  -7  170.44   10.63
   6  -5  -7  177.18    9.52
  -6  -5   6    5.29    0.83
   6  -5  -6    6.60    1.36
  -6  -5   6    3.88    0.71
  -6  -5   6    2.99    0.72
   6  -5  -6    6.01    1.35
   6   5  -6    4.35    1.28
  -6  -5   5    8.65    1.01
   6  -5  -5    9.35    1.53
   6   5  -5    7.03    1.39
   6  -5  -5    8.08    0.76
  -6  -5   5    6.71    0.89
   6  -5  -4   22.05    2.24
   6  -5  -4   24.10    2.35
   6   5  -4   17.88    2.10
  -6  -5   4   16.87    1.47
  -6   5   4   23.73    1.52
  -6  -5   4   18.20    1.54
   6  -5  -3   -0.12    0.93
   6  -5  -3    0.27    0.98
   6  -5  -3   -0.24    0.89
   6   5  -3   -0.70    0.82
  -6  -5   3   -0.88    0.71
  -6  -5   3   -0.37    0.59
  -6  -5   2  203.54   11.95
  -6  -5   2  210.90   11.98
   6  -5  -1   47.16    3.48
  -6  -5   1   33.77    3.06
  -6   5   1   43.78    3.26
   6  -5  -1   41.29    2.37
  -6  -5   1   31.94    2.45
   6  -5   0    1.16    0.93
  -6  -5   0    0.11    1.03
  -6   5   0    1.29    1.10
  -6  -5   0   -0.60    0.71
  -6  -5  -1  110.98    6.80
  -6  -5  -1  108.15    7.46
  -6   5  -1  131.86    7.70
   6  -5   1  130.12    7.76
  -6  -5  -1  127.52    6.89
   6  -5   1  114.93    6.71
  -6  -5  -2   50.84    3.16
  -6  -5  -2   50.19    3.13
  -6  -5  -2   49.03    3.83
  -6   5  -2   52.17    3.94
   6  -5   2   50.08    3.02
  -6  -5  -2   47.74    3.10
   6  -5   2   50.31    3.93
   6  -5   3  259.66   15.00
  -6  -5  -3  252.98   14.04
  -6  -5  -3  255.93   14.05
  -6  -5  -3  231.13   14.01
   6  -5   3  256.88   13.96
  -6  -5  -3  236.75   14.77
  -6   5  -3  267.63   14.99
   6   5   4   10.60    1.64
   6  -5   4   10.76    1.68
  -6  -5  -4   12.01    1.10
  -6  -5  -4   10.28    1.11
  -6  -5  -4   11.38    1.67
  -6   5  -4    9.56    1.65
   6  -5   4    8.71    0.93
  -6  -5  -5   79.22    4.52
   6  -5   5   70.57    4.39
   6   5   5   79.62    5.40
   6  -5   5   70.61    5.28
   6  -5   6   -0.22    0.58
   6   5   6    0.13    0.91
   6  -5   6   -0.67    0.95
   6  -5   7    0.86    0.64
   6   5   7    0.56    0.98
   6  -5   7    3.06    1.16
   6  -5   8    0.54    0.63
  -6  -5  -8    1.88    0.60
   6  -5   9    6.86    0.92
  -6  -5  -9    8.60    0.89
   6  -5  10   44.72    2.94
  -6  -5 -10   48.33    2.90
  -6  -5 -11   37.65    2.46
  -6  -5 -11   42.06    2.70
  -6  -5 -12    3.67    0.65
  -6  -5 -12    4.16    0.91
  -6  -5 -13   41.71    2.66
  -6  -5 -13   45.75    2.83
   6   5  13   46.13    2.71
  -6  -5 -14    3.23    0.64
  -6  -5 -14    1.94    0.56
   6   5  14    2.03    0.46
  -6  -5 -15    1.87    0.46
  -6  -5 -15    1.67    0.45
  -6  -6  16    2.23    0.49
  -6  -6  15    0.26    0.53
   6  -6 -15    0.05    0.43
  -6   6  14    0.60    0.42
   6  -6 -14    0.03    0.48
  -6  -6  14    0.44    0.61
   6  -6 -14    0.60    0.49
   6   6 -14    0.63    0.47
  -6  -6  13   -0.59    0.70
  -6   6  13    0.37    0.48
   6  -6 -13    0.79    0.55
   6  -6 -13    0.29    0.57
   6   6 -13    0.74    0.54
   6  -6 -12    0.14    0.59
   6   6 -12    0.07    0.56
  -6  -6  12    0.31    0.64
  -6  -6  12    0.60    0.70
  -6  -6  11   44.98    3.05
  -6  -6  11   51.49    3.08
   6  -6 -10   96.55    5.78
  -6  -6  10  102.74    5.86
  -6  -6   9   83.22    4.62
   6  -6  -9   83.62    5.83
   6  -6  -9   79.27    4.55
  -6  -6   9   67.30    4.47
  -6  -6   9   79.59    4.65
  -6  -6   8    0.36    0.45
  -6  -6   8    0.30    0.67
   6  -6  -8   -0.16    1.05
  -6  -6   8   -0.04    0.66
   6  -6  -8    0.46    0.45
  -6  -6   8    0.19    0.57
   6  -6  -7    3.39    0.61
  -6  -6   7    3.16    0.78
   6  -6  -7    4.63    1.36
  -6  -6   7    3.56    0.75
   6  -6  -7    4.30    1.27
  -6  -6   7    2.35    0.64
  -6  -6   6    9.60    1.08
   6  -6  -6   12.19    1.78
  -6  -6   6   10.80    1.01
  -6  -6   6    8.19    0.99
   6  -6  -5   38.60    2.22
  -6  -6   5   32.75    2.30
   6  -6  -5   44.80    3.37
  -6  -6   5   33.76    2.20
   6  -6  -5   47.19    3.35
  -6  -6   5   25.98    2.18
   6  -6  -4   60.37    3.26
  -6  -6   4   52.78    3.36
   6  -6  -4   70.71    4.62
   6  -6  -4   65.62    4.44
  -6  -6   4   49.68    3.21
   6  -6  -4   66.49    4.31
  -6  -6   4   43.14    3.24
   6  -6  -3   48.10    2.81
  -6  -6   3   44.25    2.92
   6  -6  -3   51.14    3.95
   6  -6  -3   47.56    3.78
  -6  -6   3   41.49    2.75
  -6  -6   3   38.39    2.83
   6  -6  -3   49.98    2.78
   6  -6  -3   58.87    3.85
  -6  -6   2   59.48    3.92
   6  -6  -2   71.70    4.74
   6  -6  -2   61.20    3.83
   6  -6  -2   68.12    3.82
   6  -6  -2   77.81    5.10
  -6  -6   1    0.52    0.63
   6  -6  -1    2.59    1.17
   6  -6  -1    0.19    0.49
  -6  -6   1    1.69    0.71
   6  -6  -1    2.04    0.51
  -6  -6   0    9.25    1.08
  -6  -6   0   12.05    1.54
   6  -6   0   11.15    1.72
  -6  -6   0   10.57    1.12
   6  -6   0   11.43    0.95
  -6  -6  -1   39.78    2.53
  -6  -6  -1   32.38    3.03
   6  -6   1   43.39    3.50
  -6  -6  -1   35.32    2.44
  -6  -6  -1   42.92    2.62
  -6  -6  -2   12.17    1.18
  -6  -6  -2   11.70    1.64
   6  -6   2   14.87    1.96
   6  -6   2   13.56    1.09
  -6  -6  -2   12.35    1.16
  -6  -6  -2   15.63    1.27
  -6  -6  -3   76.26    4.36
  -6  -6  -3   69.28    4.31
   6  -6   3   73.47    5.33
   6  -6   3   75.55    4.24
  -6  -6  -3   65.98    4.30
  -6  -6  -3   64.71    4.94
   6  -6   3   72.22    4.25
   6  -6   4   40.50    3.25
  -6  -6  -4   34.68    3.13
  -6  -6  -4   37.50    2.44
  -6  -6  -4   37.82    2.48
   6  -6   4   39.10    2.41
   6  -6   4   38.17    2.37
  -6  -6  -4   32.01    2.45
  -6  -6  -5    2.19    0.73
   6  -6   5    0.62    0.61
   6  -6   5    0.96    0.52
  -6  -6  -6    6.79    0.94
   6  -6   6    6.64    0.91
   6  -6   6    7.39    0.83
  -6  -6  -7   -0.22    0.69
   6  -6   7    0.07    0.52
   6  -6   7   -0.12    0.65
   6  -6   8   10.14    0.98
   6  -6   8   10.66    1.09
   6  -6   9   17.47    1.30
   6  -6   9   16.12    1.41
   6  -6  10    0.11    0.60
  -6  -6 -11   22.78    1.54
  -6  -6 -12    6.97    0.89
  -6  -6 -12    9.01    1.02
  -6  -6 -13    0.17    0.53
  -6  -6 -13    1.06    0.66
  -6  -6 -14    0.41    0.45
  -6  -6 -14   -0.03    0.51
  -6  -6 -15    2.49    0.40
  -6  -6 -15    4.58    0.48
   6  -7 -16    1.12    0.30
  -6  -7  15   12.88    1.01
   6  -7 -15   11.42    0.95
   6  -7 -14   -0.37    0.49
  -6  -7  14   -0.35    0.60
  -6  -7  13    0.92    0.68
   6  -7 -13    0.77    0.56
  -6   7  13    0.89    0.41
  -6   7  12   24.44    1.65
  -6  -7  12   24.22    1.79
  -6  -7  11   30.87    2.07
   6  -7 -11   33.34    2.05
  -6  -7  10    2.54    0.78
  -6  -7  10    1.97    0.70
  -6  -7  10    2.22    0.76
   6  -7 -10    2.25    0.61
  -6  -7   9    1.96    0.72
  -6  -7   9    2.77    0.85
   6  -7  -9    2.40    0.58
  -6  -7   9    1.58    0.69
  -6  -7   8  114.77    6.53
   6  -7  -8  127.00    7.87
   6  -7  -8  112.50    6.51
  -6  -7   8  106.36    6.54
  -6  -7   7   14.86    1.36
  -6  -7   7   13.01    1.29
   6  -7  -7   14.95    1.26
   6  -7  -7   17.18    1.18
  -6  -7   6   14.53    1.32
   6  -7  -6   20.64    2.37
   6  -7  -6   18.57    1.26
  -6  -7   6   16.10    1.44
  -6  -7   5  155.38    9.40
   6  -7  -5  182.67   10.74
   6  -7  -5  180.19   10.58
  -6  -7   5  151.22    9.29
   6  -7  -5  170.81    9.35
   6  -7  -5  173.84    9.28
  -6  -7   4   16.28    1.50
   6  -7  -4   19.55    2.38
   6  -7  -4   20.31    2.34
  -6  -7   4   15.96    1.32
   6  -7  -4   19.38    1.38
  -6  -7   4   15.79    1.54
   6  -7  -4   19.96    1.32
  -6  -7   3   45.69    3.18
   6  -7  -3   50.07    3.12
   6  -7  -3   53.28    3.08
   6  -7  -2   44.71    3.67
  -6  -7   2   35.09    2.56
   6  -7  -2   37.69    2.49
   6  -7  -2   42.23    2.46
   6  -7  -1    2.95    1.28
  -6  -7   1    1.70    0.72
   6  -7  -1    2.20    0.59
  -6  -7   1    3.13    0.81
   6  -7  -1    3.01    0.59
   6  -7   0    7.09    1.51
  -6  -7   0    4.40    0.81
  -6  -7   0    3.71    0.85
   6  -7   0    2.87    0.67
   6  -7   0    6.25    0.70
   6  -7   1  105.68    7.05
  -6  -7  -1   94.04    5.93
  -6  -7  -1  103.95    6.04
   6  -7   1  105.36    5.88
   6  -7   2   40.47    3.62
  -6  -7  -2   37.82    2.59
   6  -7   2   39.77    2.52
  -6  -7  -2   38.02    2.54
  -6  -7  -2   42.40    2.68
   6  -7   3    1.14    1.08
  -6  -7  -3    0.94    0.63
   6  -7   3    1.28    0.55
  -6  -7  -3    1.25    0.65
  -6  -7  -3    0.66    0.60
  -6  -7  -4   55.07    3.52
   6  -7   4   56.51    3.44
  -6  -7  -4   53.75    3.52
   6  -7   4   60.71    3.51
  -6  -7  -4   56.53    3.53
  -6  -7  -5   21.38    1.67
  -6  -7  -5   21.73    1.72
   6  -7   5   23.68    1.65
   6  -7   5   25.03    1.74
   6  -7   6    6.72    0.82
   6  -7   6    6.30    0.92
  -6  -7  -6    6.93    0.94
   6  -7   7    8.19    0.94
   6  -7   7    8.47    1.05
   6  -7   8    4.79    0.74
   6  -7   8    4.33    0.82
  -6  -7  -8    4.82    0.84
   6  -7   9    9.49    1.13
   6  -7   9   11.98    1.07
   6  -7  10    5.54    0.72
  -6  -7 -10    6.25    0.86
  -6  -7 -11   -0.48    0.73
   6  -7  11   -0.15    0.44
  -6  -7 -11    0.28    0.59
  -6  -7 -12    4.98    0.71
  -6  -7 -13   -0.14    0.44
  -6  -7 -14    0.21    0.44
  -6  -7 -14    0.57    0.35
   6  -8 -15    0.02    0.39
   6  -8 -15    0.12    0.29
   6  -8 -14    1.63    0.40
  -6  -8  14    1.62    0.55
   6  -8 -14    1.46    0.51
  -6  -8  13    0.12    0.60
   6  -8 -13    0.59    0.53
   6  -8 -12   -0.03    0.49
  -6  -8  11    1.01    0.59
   6  -8 -11    0.87    0.52
  -6  -8  10   42.21    2.60
   6  -8 -10   42.22    2.57
  -6  -8  10   36.74    2.60
  -6  -8  10   36.62    2.52
   6  -8  -9   18.85    1.49
  -6  -8   9   21.17    1.61
   6  -8  -9   21.04    1.46
   6  -8  -9   22.65    1.57
  -6  -8   9   18.53    1.66
  -6  -8   9   20.67    1.57
   6  -8  -8    0.63    0.48
  -6  -8   8    0.67    0.68
   6  -8  -8    1.30    0.49
   6  -8  -8    1.26    0.60
  -6  -8   8    0.87    0.75
  -6  -8   8    1.62    0.64
  -6  -8   7    1.19    0.68
   6  -8  -7    1.40    0.52
   6  -8  -7    1.70    0.47
   6  -8  -7    1.42    0.57
  -6  -8   7    2.77    0.87
  -6  -8   7    1.20    0.66
  -6  -8   6    0.94    0.64
   6  -8  -6    0.67    1.12
   6  -8  -6   -0.18    1.14
  -6  -8   6    1.63    0.64
   6  -8  -6    0.84    0.50
  -6  -8   6   -0.44    0.76
   6  -8  -6    1.44    0.47
  -6  -8   5    2.47    0.74
   6  -8  -5    1.16    1.09
   6  -8  -5    2.56    0.62
  -6  -8   5    2.69    0.85
   6  -8  -5    3.61    0.57
  -6  -8   5    2.23    0.65
   6  -8  -5    2.83    0.61
  -6  -8   4   52.47    3.56
   6  -8  -4   61.79    3.55
  -6  -8   4   60.91    3.76
   6  -8  -4   66.44    3.48
  -6  -8   4   49.20    3.42
  -6  -8   3    2.72    0.75
  -6  -8   3    3.76    0.95
   6  -8  -3    3.03    0.61
   6  -8  -3    2.80    0.68
   6  -8  -3    4.59    0.64
   6  -8  -2   91.23    6.23
  -6  -8   2   75.06    4.93
   6  -8  -2   79.23    4.85
   6  -8  -2   88.26    4.93
   6  -8  -2   87.60    4.86
   6  -8  -1    2.98    1.32
  -6  -8   1    3.33    0.74
   6  -8  -1    4.48    0.74
  -6  -8   1    3.92    0.93
   6  -8  -1    1.61    0.58
   6  -8  -1    5.06    0.68
   6  -8   0    1.16    1.21
  -6  -8   0    0.29    0.62
   6  -8   0   -1.12    0.65
  -6  -8   0    0.21    0.74
   6  -8   0   -0.40    0.56
   6  -8   0    0.99    0.54
   6  -8   1   20.75    2.53
  -6  -8  -1   20.55    1.65
  -6  -8  -1   26.04    1.83
   6  -8   1   19.33    1.53
   6  -8   1   23.98    1.61
   6  -8   2    5.64    1.59
   6  -8   2    5.61    0.74
  -6  -8  -2    5.95    0.97
   6  -8   2    8.21    0.89
  -6  -8  -2    7.19    0.91
  -6  -8  -3    9.92    1.05
  -6  -8  -3    5.74    0.88
   6  -8   3   10.02    0.96
   6  -8   3   10.22    0.99
  -6  -8  -3    6.94    0.95
   6  -8   4   64.04    3.61
  -6  -8  -4   51.01    3.58
  -6  -8  -4   62.66    3.67
  -6  -8  -4   58.16    3.63
  -6  -8  -5   82.84    4.89
   6  -8   5   86.51    4.85
  -6  -8  -5   75.67    4.87
  -6  -8  -6   15.42    1.35
   6  -8   6   17.42    1.40
   6  -8   6   15.62    1.30
  -6  -8  -6   14.01    1.36
  -6  -8  -7   73.84    4.60
   6  -8   7   78.67    4.65
   6  -8   7   78.08    4.56
  -6  -8  -8   37.14    2.31
   6  -8   8   30.47    2.30
   6  -8   8   33.92    2.22
  -6  -8  -9    7.01    0.87
   6  -8   9    5.79    0.90
  -6  -8  -9    5.29    0.93
   6  -8   9    7.56    0.81
  -6  -8 -10    3.99    0.82
   6  -8  10    4.17    0.63
  -6  -8 -10    4.93    0.72
  -6  -8 -11    2.37    0.70
   6  -8  11    2.29    0.50
  -6  -8 -11    2.67    0.58
  -6  -8 -12   -0.06    0.55
   6  -8  12    0.02    0.34
  -6  -8 -12    0.16    0.42
  -6  -8 -13    2.97    0.54
  -6  -8 -13    2.94    0.43
   6  -9 -15    4.13    0.51
   6  -9 -14    1.07    0.33
   6  -9 -14    1.05    0.47
   6  -9 -13    2.57    0.49
   6  -9 -13    2.59    0.46
   6  -9 -13    2.46    0.57
   6  -9 -12   -0.24    0.48
   6  -9 -12    0.22    0.40
  -6  -9  11   31.07    2.12
   6  -9 -11   31.78    2.02
   6  -9 -11   32.12    2.11
  -6  -9  10   20.21    1.45
   6  -9 -10   19.73    1.40
   6  -9 -10   17.14    1.29
   6  -9  -9   63.26    3.89
  -6  -9   9   66.74    3.93
   6  -9  -9   78.73    3.88
  -6  -9   9   54.26    3.94
   6  -9  -9   71.28    3.96
  -6  -9   9   55.49    3.83
  -6  -9   8   35.28    2.53
   6  -9  -8   41.36    2.59
  -6  -9   8   39.00    2.59
  -6  -9   8   40.37    2.74
   6  -9  -8   46.88    2.65
   6  -9  -8   40.08    2.51
  -6  -9   7    1.27    0.61
   6  -9  -7    1.36    0.49
   6  -9  -7    1.53    0.55
  -6  -9   7    1.37    0.65
   6  -9  -7    0.72    0.58
  -6  -9   7    0.98    0.80
   6  -9  -6   15.10    1.22
  -6  -9   6   14.67    1.23
  -6  -9   6   12.85    1.22
  -6  -9   6   14.13    1.43
   6  -9  -6   14.66    1.12
   6  -9  -5   59.30    3.49
  -6  -9   5   52.91    3.41
  -6  -9   5   57.10    3.68
   6  -9  -5   60.07    3.51
  -6  -9   5   53.98    3.47
  -6  -9   4    6.32    1.02
   6  -9  -4    3.88    0.73
  -6  -9   4    2.28    0.73
  -6  -9   4    4.52    0.66
   6  -9  -4    5.05    0.64
   6  -9  -3   57.94    4.46
  -6  -9   3   43.18    3.08
   6  -9  -3   53.86    3.01
  -6  -9   3   49.94    3.30
   6  -9  -3   51.09    3.11
   6  -9  -3   44.62    3.04
  -6  -9   2  128.82    8.01
   6  -9  -2  148.65    7.96
   6  -9  -2  134.76    7.98
   6  -9  -2  145.77    8.04
  -6  -9   1   79.40    5.28
   6  -9  -1   84.73    5.25
   6  -9  -1   96.78    5.34
   6  -9  -1   98.46    5.26
   6  -9   0   46.52    4.05
   6  -9   0   43.51    2.85
  -6  -9   0   45.91    3.04
   6  -9   0   44.36    2.89
   6  -9   0   51.16    2.87
  -6  -9   0   40.64    2.87
   6  -9   1   87.07    5.48
   6  -9   1   97.02    5.57
  -6  -9  -1   96.81    5.68
   6  -9   1  103.43    5.54
  -6  -9  -1   88.67    5.53
   6  -9   2   92.51    5.68
  -6  -9  -2  104.21    5.86
   6  -9   2  105.52    5.74
  -6  -9  -2   91.46    5.72
   6  -9   3    1.44    0.55
  -6  -9  -3    1.79    0.78
   6  -9   3    2.69    0.74
  -6  -9  -3    0.96    0.65
   6  -9   4    0.48    0.53
  -6  -9  -4    0.31    0.60
   6  -9   4    0.48    0.67
  -6  -9  -4    0.25    0.58
   6  -9   4    0.56    0.63
  -6  -9  -5   43.39    2.71
   6  -9   5   46.59    2.71
  -6  -9  -6   12.10    1.11
   6  -9   6   11.55    1.12
  -6  -9  -6   12.00    1.16
  -6  -9  -7    0.04    0.56
   6  -9   7   -0.04    0.67
  -6  -9  -7   -0.63    0.63
   6  -9   7   -0.27    0.61
  -6  -9  -8    0.83    0.53
   6  -9   8    2.32    0.72
  -6  -9  -8    1.03    0.64
   6  -9   8    1.24    0.59
  -6  -9  -9    6.32    0.74
  -6  -9  -9    5.80    0.84
   6  -9   9    6.08    0.75
  -6  -9 -10   -0.05    0.44
  -6  -9 -10    0.23    0.58
   6  -9  10   -0.17    0.45
   6  -9  11    5.25    0.58
  -6  -9 -11    4.96    0.71
  -6  -9 -12    0.43    0.44
  -6  -9 -13    6.89    0.61
   6 -10 -14   -0.14    0.36
   6 -10 -13    0.65    0.37
   6 -10 -13    1.14    0.34
   6 -10 -13    0.58    0.46
   6 -10 -12    0.05    0.45
   6 -10 -12    0.51    0.51
   6 -10 -12    0.54    0.36
   6 -10 -11   -0.10    0.52
   6 -10 -11    1.10    0.41
  -6 -10  10    2.77    0.60
   6 -10 -10    3.74    0.66
   6 -10 -10    4.60    0.58
  -6 -10   9   38.79    2.45
   6 -10  -9   34.15    2.39
   6 -10  -9   39.92    2.37
  -6 -10   9   34.30    2.45
   6 -10  -9   42.08    2.48
  -6 -10   8   56.85    3.49
   6 -10  -8   57.76    3.50
  -6 -10   8   53.47    3.56
   6 -10  -8   60.38    3.54
   6 -10  -8   57.35    3.42
   6 -10  -7    1.83    0.58
   6 -10  -7    3.00    0.55
  -6 -10   7    0.59    0.64
  -6 -10   7    1.47    0.79
   6 -10  -7    2.96    0.69
   6 -10  -6    2.08    0.58
   6 -10  -6    1.32    0.48
  -6 -10   6    1.71    0.60
  -6 -10   6    1.81    0.82
   6 -10  -6    1.29    0.61
   6 -10  -5    0.20    0.53
  -6 -10   5    0.12    0.52
  -6 -10   5    1.73    0.84
   6 -10  -5    0.23    0.45
   6 -10  -4    8.29    0.97
  -6 -10   4    8.63    1.16
   6 -10  -3   -0.78    0.72
  -6 -10   3    0.43    0.84
   6 -10  -3   -0.34    0.66
   6 -10  -2    4.50    0.63
   6 -10  -2    3.39    0.77
  -6 -10   2    4.37    0.97
   6 -10  -1    9.56    0.91
   6 -10  -1    8.81    1.00
   6 -10  -1    7.26    0.92
   6 -10   0  138.78    7.78
   6 -10   0  139.38    7.85
  -6 -10   0  136.86    7.95
   6 -10   0  129.56    7.79
   6 -10   1  127.76    7.44
   6 -10   1  123.12    7.43
   6 -10   1  136.78    7.52
  -6 -10  -1  132.87    7.59
   6 -10   2   42.49    2.61
   6 -10   2   36.74    2.55
   6 -10   2   37.82    2.60
  -6 -10  -2   44.26    2.75
   6 -10   3    7.82    0.94
   6 -10   3    6.38    0.81
   6 -10   4    1.27    0.70
   6 -10   4    1.75    0.56
   6 -10   5   86.36    5.33
   6 -10   5   95.85    5.43
   6 -10   5   93.68    5.38
   6 -10   6    0.48    0.49
   6 -10   6    0.98    0.66
  -6 -10  -6    0.68    0.55
   6 -10   6    0.65    0.63
  -6 -10  -7    2.53    0.62
   6 -10   7    2.11    0.63
   6 -10   7    2.64    0.55
   6 -10   8   13.39    1.10
  -6 -10  -8   13.08    1.11
   6 -10   9    8.13    0.80
  -6 -10  -9    7.66    0.82
   6 -10   9    8.60    0.77
  -6 -10 -10    2.91    0.57
   6 -10  10    3.66    0.55
   6 -10  10    4.01    0.48
  -6 -10 -11   -0.28    0.39
   6 -10  11    0.10    0.26
  -6 -10 -12    0.49    0.32
   6 -11 -13   18.98    1.26
   6 -11 -12    0.41    0.39
   6 -11 -12    0.78    0.43
   6 -11 -12    0.53    0.30
   6 -11 -11   11.06    0.88
   6 -11 -11   13.72    1.02
   6 -11 -10    1.20    0.40
   6 -11 -10    1.52    0.51
   6 -11  -9   28.16    1.82
  -6 -11   9   26.42    1.87
   6 -11  -9   31.54    1.94
   6 -11  -8   21.70    1.55
  -6 -11   8   20.88    1.58
   6 -11  -8   24.27    1.59
   6 -11  -8   19.90    1.45
  -6 -11   7    1.95    0.69
   6 -11  -7    3.19    0.65
   6 -11  -7    2.10    0.59
   6 -11  -7    1.76    0.49
  -6 -11   6   68.79    4.31
   6 -11  -6   74.02    4.27
   6 -11  -6   68.99    4.23
  -6 -11   5   45.51    3.07
   6 -11  -5   48.42    2.99
  -6 -11   4    1.32    0.79
   6 -11  -4    1.65    0.63
   6 -11  -4    2.74    0.64
   6 -11  -3    1.72    0.66
  -6 -11   3    1.20    0.81
   6 -11  -2   26.92    1.87
   6 -11  -2   24.27    1.80
  -6 -11   2   27.54    2.02
   6 -11  -1   -0.49    0.63
   6 -11  -1   -1.08    0.61
  -6 -11   0    3.24    0.90
   6 -11   0    2.62    0.72
   6 -11   0    2.81    0.66
   6 -11   1   26.71    1.86
   6 -11   1   26.89    1.92
   6 -11   2    7.00    0.89
   6 -11   2    8.08    0.95
   6 -11   2    8.01    0.86
   6 -11   3   -0.40    0.60
   6 -11   3    0.68    0.60
   6 -11   3   -0.18    0.48
   6 -11   4    4.74    0.77
   6 -11   4    5.00    0.79
   6 -11   4    4.61    0.68
   6 -11   5   27.79    1.83
   6 -11   5   23.79    1.73
   6 -11   6    0.66    0.60
   6 -11   6    0.49    0.43
   6 -11   7    0.22    0.42
   6 -11   8    1.81    0.44
   6 -11   9    1.20    0.36
   6 -11  10    0.49    0.27
   6 -11  11    0.03    0.25
   6 -12 -12    8.87    0.71
   6 -12 -11    1.64    0.44
   6 -12 -11    1.14    0.42
   6 -12 -10   10.33    0.89
   6 -12  -9   10.67    0.91
   6 -12  -8    3.14    0.57
   6 -12  -8    4.03    0.63
   6 -12  -7    7.61    0.84
   6 -12  -7    9.59    0.89
   6 -12  -6   12.67    1.09
   6 -12  -6   13.99    1.12
  -6 -12   6   10.73    1.14
   6 -12  -5    1.13    0.55
  -6 -12   5    1.12    0.67
   6 -12  -5    1.73    0.59
   6 -12  -4   14.44    1.23
  -6 -12   4   15.84    1.36
   6 -12  -3    7.76    0.85
  -6 -12   3    6.91    0.98
   6 -12  -3    6.49    0.85
   6 -12  -2   -0.56    0.63
   6 -12  -1    3.93    0.74
   6 -12  -1    3.38    0.65
   6 -12   0   10.45    1.03
   6 -12   0   14.00    1.15
   6 -12   1    9.43    0.92
   6 -12   1    8.78    0.97
   6 -12   2   12.89    1.11
   6 -12   2   14.36    1.19
   6 -12   3    7.50    0.80
   6 -12   3    8.29    0.89
   6 -12   4    1.47    0.58
   6 -12   4    1.83    0.51
   6 -12   5    3.00    0.60
   6 -12   5    1.33    0.47
   6 -12   6    6.42    0.70
   6 -12   6    8.33    0.80
   6 -12   7    5.39    0.58
   6 -12   7    5.05    0.64
   6 -12   8    6.63    0.62
   6 -12   8    8.02    0.70
   6 -12   9    0.04    0.31
   6 -12   9    0.11    0.24
   6 -12  10    0.43    0.24
   6 -13 -10    1.38    0.38
   6 -13  -9    1.60    0.46
   6 -13  -8   10.58    0.87
   6 -13  -7    8.58    0.79
   6 -13  -7    8.50    0.79
   6 -13  -6    9.90    0.89
   6 -13  -6   10.64    0.91
   6 -13  -5    0.21    0.46
   6 -13  -5    0.33    0.46
   6 -13  -4    7.17    0.80
   6 -13  -4    7.74    0.81
   6 -13  -3   11.05    0.99
   6 -13  -2    0.40    0.51
   6 -13  -2   -0.61    0.54
   6 -13  -1   67.75    4.03
   6 -13   0    0.13    0.53
   6 -13   0   -0.03    0.46
   6 -13   1   10.45    0.94
   6 -13   1    8.77    0.87
   6 -13   2   20.34    1.46
   6 -13   2   22.70    1.53
   6 -13   3    2.90    0.56
   6 -13   3    1.83    0.49
   6 -13   4    0.14    0.45
   6 -13   4    0.15    0.40
   6 -13   5    3.29    0.55
   6 -13   5    3.46    0.50
   6 -13   6    0.11    0.39
   6 -13   6    0.19    0.32
   6 -13   7    5.86    0.54
   6 -13   7    7.09    0.61
   6 -13   8    5.30    0.50
   6 -14  -8   -0.27    0.31
   6 -14  -8   -0.02    0.32
   6 -14  -6    1.53    0.40
   6 -14  -5   -0.09    0.39
   6 -14  -4    0.32    0.40
   6 -14  -3    3.03    0.51
   6 -14  -2    0.72    0.42
   6 -14  -1    2.54    0.52
   6 -14   0    6.47    0.70
   6 -14   0    8.14    0.75
   6 -14   1    3.90    0.56
   6 -14   1    4.93    0.60
   6 -14   2    0.60    0.40
   6 -14   2   -0.04    0.34
   6 -14   3    0.94    0.40
   6 -14   3    1.05    0.35
   6 -14   4   -0.04    0.34
   6 -14   4    0.10    0.29
   6 -14   5    2.29    0.38
   6 -14   5    1.84    0.32
   6 -14   6   10.16    0.72
   6 -15  -5    0.28    0.24
   6 -15  -4    2.19    0.35
   6 -15  -4    2.99    0.40
   6 -15  -3    0.29    0.29
   6 -15  -3    0.39    0.32
   6 -15  -2    7.48    0.62
   6 -15  -2    7.98    0.66
   6 -15  -1    0.92    0.32
   6 -15  -1    1.15    0.36
   6 -15   0    2.44    0.37
   6 -15   0    2.93    0.41
   6 -15   1    8.14    0.66
   6 -15   1    9.40    0.70
   6 -15   2    3.08    0.38
   6 -15   2    3.89    0.43
   6 -15   3    7.29    0.59
   7   0 -18   -0.13    0.37
   7   0 -17   -0.15    0.50
  -7   0  16   -0.46    0.38
   7   0 -16    0.12    0.58
  -7   0  15   23.17    1.54
   7   0 -15   23.65    1.62
  -7   0  14    0.49    0.61
  -7   0  14    0.27    0.57
  -7   0  13   18.79    1.45
  -7   0  12    0.20    0.66
  -7   0  11  121.80    7.07
   7   0 -10   -0.40    1.36
  -7   0  10   -0.13    0.68
   7   0  -9   47.91    4.38
  -7   0   9   49.30    3.14
   7   0  -8    0.19    1.12
  -7   0   8   -0.17    0.65
   7   0  -7   22.57    2.69
  -7   0   7   23.78    1.76
   7   0  -6   -0.50    1.15
  -7   0   6    0.33    0.58
   7   0  -5   16.59    2.27
  -7   0   5   18.20    1.46
  -7   0   4   -0.51    0.67
  -7   0   4   -0.04    0.57
  -7   0   3  219.36   12.18
  -7   0   3  211.67   12.13
  -7   0   2   -0.55    0.71
  -7   0   1  220.02   14.34
  -7   0   1  246.89   13.55
  -7   0   0   -1.54    1.42
  -7   0   0   -0.26    0.73
  -7   0   0   -1.06    0.68
  -7   0  -1   -0.14    1.21
  -7   0  -1    0.55    0.53
  -7   0  -2    0.15    1.17
   7   0   2   -0.02    0.35
  -7   0  -2    0.20    0.62
  -7   0  -2    0.26    0.53
  -7   0  -3   73.54    4.31
  -7   0  -3   73.23    5.36
   7   0   3   64.77    4.13
  -7   0  -4    0.09    0.69
  -7   0  -4    0.04    0.61
  -7   0  -5   80.85    5.13
  -7   0  -5   92.58    5.21
  -7   0  -6   -0.24    0.73
   7   0   6   -0.34    1.09
  -7   0  -7  117.86    6.60
  -7   0  -7   95.58    7.57
   7   0   7  107.12    7.62
  -7   0  -8    0.48    0.76
  -7   0  -9   41.90    2.81
  -7   0 -10   -0.53    0.75
  -7   0 -11    0.44    0.65
  -7   0 -12   -0.37    0.56
  -7   0 -13    3.94    0.68
  -7   0 -14   -0.21    0.42
   7   0  14   -0.37    0.50
  -7   0 -15    1.87    0.37
   7  -1 -18    7.89    0.69
   7   1 -18    8.12    0.68
   7   1 -17    2.77    0.56
  -7  -1  16    5.51    0.61
   7   1 -16    6.62    0.80
  -7  -1  15    1.95    0.54
  -7   1  15    1.92    0.52
  -7   1  15    2.92    0.64
   7   1 -15    3.18    0.75
  -7   1  14    0.67    0.53
  -7  -1  14    0.22    0.56
  -7   1  14    0.31    0.61
   7   1 -14   -0.04    0.72
  -7  -1  13   -0.17    0.65
  -7   1  13   -0.15    0.62
  -7  -1  12   38.67    2.50
  -7  -1  12   38.94    2.54
  -7   1  12   35.97    2.47
  -7   1  11   43.65    2.78
  -7  -1  11   44.40    2.83
  -7  -1  11   40.70    2.73
  -7  -1  10  225.14   12.97
  -7   1  10  234.55   12.95
   7  -1 -10  235.67   14.48
   7   1 -10  222.41   14.37
  -7  -1   9    0.17    0.68
  -7   1   9    0.52    0.62
   7  -1  -9    0.80    1.35
   7   1  -9    0.60    1.37
  -7  -1   8   72.00    4.30
  -7   1   8   66.60    4.23
   7  -1  -8   79.91    5.66
   7   1  -8   74.17    5.57
  -7   1   7    2.75    0.66
  -7  -1   7    2.92    0.77
   7  -1  -7    2.12    1.41
   7   1  -7    0.35    1.18
  -7  -1   6    6.04    0.91
  -7   1   6    7.45    0.85
   7  -1  -6    8.30    1.80
  -7   1   5    2.24    0.65
  -7  -1   5    3.43    0.77
   7   1  -5    3.74    1.39
  -7  -1   4    6.95    0.89
  -7   1   4    7.36    0.83
  -7   1   4    5.90    0.88
  -7  -1   4    5.01    0.76
  -7   1   4    5.12    0.75
  -7  -1   3   83.32    5.30
  -7   1   3   91.40    5.33
   7  -1  -3   87.26    5.93
  -7  -1   3   88.77    5.40
   7  -1  -2  199.42   11.65
  -7  -1   2  183.39   11.00
  -7   1   2  191.73   11.02
  -7   1   2  221.14   11.16
  -7  -1   2  190.43   11.06
  -7  -1   2  191.11   12.01
  -7   1   2  214.79   12.17
  -7  -1   1    6.34    0.85
  -7  -1   1    6.31    1.66
  -7   1   1    6.51    1.73
  -7  -1   1    6.21    0.93
  -7   1   1    9.25    0.98
  -7  -1   1    6.05    0.81
  -7   1   1    6.65    0.81
  -7  -1   0   34.50    2.42
  -7   1   0   36.91    2.45
  -7  -1   0   35.40    3.34
  -7   1   0   37.02    3.38
  -7  -1   0   43.37    2.61
  -7   1   0   44.85    2.61
  -7  -1   0   35.33    2.48
  -7  -1  -1   68.18    5.05
  -7   1  -1   69.18    5.07
   7  -1   1   67.62    3.91
  -7  -1  -1   66.62    4.06
  -7  -1  -1   66.03    4.05
  -7   1  -1   66.31    4.02
  -7  -1  -2   34.46    3.08
  -7   1  -2   33.79    3.11
   7  -1   2   28.04    1.89
  -7  -1  -2   33.02    2.12
  -7   1  -2   29.06    2.01
  -7  -1  -2   28.93    2.04
  -7  -1  -3    0.30    1.15
  -7   1  -3    0.61    1.15
  -7   1  -3    0.21    0.64
   7  -1   3   -0.08    0.42
  -7   1  -3    0.30    0.53
  -7  -1  -3   -0.16    0.55
  -7  -1  -4   45.23    2.89
  -7   1  -4   42.85    2.86
   7  -1   4   40.13    2.70
  -7   1  -4   50.34    2.95
  -7  -1  -4   51.83    3.00
  -7  -1  -5    8.64    1.00
  -7   1  -5    6.56    0.91
  -7   1  -5    9.42    1.05
  -7  -1  -5    9.01    1.08
   7  -1   5    7.44    0.76
  -7  -1  -6    1.07    0.79
  -7   1  -6    1.90    0.76
  -7   1  -6    1.71    0.66
   7   1   6    1.22    1.27
   7  -1   6    1.22    1.30
   7   1   7    6.12    1.81
   7  -1   7    4.93    1.68
  -7  -1  -7    7.34    1.04
  -7   1  -7    6.68    0.99
  -7  -1  -7    3.09    1.72
  -7   1  -7    6.60    1.95
  -7  -1  -8   -0.23    0.76
  -7  -1  -8   -0.50    0.76
  -7   1  -8   -0.42    0.74
  -7  -1  -9    1.42    0.73
  -7  -1  -9    0.83    0.80
  -7   1  -9    2.01    0.78
  -7  -1 -10   10.71    1.11
  -7   1 -10   10.06    1.11
  -7  -1 -10    9.92    1.15
  -7   1 -11    8.39    0.97
  -7  -1 -11   10.24    1.10
  -7  -1 -12   27.01    1.79
  -7   1 -12   22.68    1.72
  -7  -1 -13    1.22    0.56
  -7   1 -13    0.54    0.49
  -7  -1 -13    0.71    0.52
   7  -1  14    2.99    0.57
   7   1  14    1.50    0.53
  -7  -1 -14    1.61    0.51
  -7   1 -14    1.49    0.43
  -7  -1 -15    4.31    0.50
   7  -2 -18    0.30    0.33
   7   2 -18    0.03    0.30
   7  -2 -17    0.62    0.45
   7   2 -17    0.45    0.46
  -7  -2  16   10.01    0.84
   7  -2 -16   10.64    0.97
   7   2 -16   11.81    0.97
  -7   2  16    8.82    0.86
  -7   2  15    7.43    0.77
  -7  -2  15    9.80    0.89
   7  -2 -15   11.02    1.03
   7   2 -15   10.91    1.01
  -7   2  15   10.89    0.93
  -7  -2  14    2.62    0.67
  -7   2  14    2.86    0.58
   7  -2 -14    4.04    0.83
   7   2 -14    3.34    0.81
  -7  -2  14    2.77    0.71
  -7   2  14    2.52    0.66
  -7  -2  13   13.94    1.21
  -7  -2  13   12.16    1.20
  -7   2  13   14.21    1.20
  -7  -2  12   51.17    3.25
  -7  -2  12   50.23    3.24
  -7   2  12   52.76    3.25
  -7  -2  12   54.71    3.32
  -7   2  11    4.31    0.77
  -7  -2  11    3.04    0.73
  -7  -2  11    5.63    0.93
  -7  -2  10   29.34    2.02
  -7   2  10   29.13    1.91
  -7  -2  10   26.38    1.88
   7  -2 -10   27.04    3.09
   7   2 -10   23.45    2.93
   7  -2 -10   20.34    2.54
  -7  -2   9   -0.63    0.73
  -7   2   9   -0.41    0.55
   7  -2  -9   -0.80    1.30
   7   2  -9   -0.79    1.34
   7  -2  -9    1.00    0.96
  -7  -2   8   10.23    1.09
  -7   2   8    7.80    0.91
   7  -2  -8   11.47    2.01
   7   2  -8    7.87    1.73
   7  -2  -8    7.82    1.47
  -7   2   7  105.22    5.86
  -7  -2   7   97.76    5.92
   7  -2  -7  109.06    7.21
   7   2  -7   94.90    7.03
   7  -2  -7   89.25    6.55
  -7  -2   6   43.37    2.93
  -7   2   6   49.31    2.85
   7  -2  -6   42.39    3.90
   7   2  -6   40.42    3.82
   7  -2  -6   40.07    3.41
   7  -2  -5   42.34    3.29
   7  -2  -5   45.83    3.82
   7   2  -5   34.67    3.55
  -7  -2   5   40.22    2.78
  -7  -2   5   42.45    2.78
  -7   2   5   44.88    2.71
  -7   2   4   59.71    3.52
   7  -2  -4   57.22    4.08
  -7   2   4   67.05    3.64
  -7  -2   4   61.08    3.62
  -7  -2   4   56.67    3.59
   7  -2  -3  157.11    9.72
  -7  -2   3  133.27    8.91
  -7   2   3  158.63    8.96
   7  -2  -3  165.10    9.56
  -7  -2   3  162.46    9.05
  -7   2   3  180.77    9.08
  -7  -2   3  164.79    9.06
  -7  -2   2   13.37    1.24
  -7   2   2   15.15    1.27
   7  -2  -2   18.39    1.91
  -7  -2   2   15.15    2.15
  -7   2   2   14.00    2.11
  -7  -2   2   16.03    1.38
  -7  -2   2   19.09    1.47
  -7   2   2   19.36    1.43
  -7  -2   1    8.35    0.95
  -7   2   1    9.42    0.99
   7  -2  -1    9.67    1.42
  -7  -2   1   10.36    1.86
  -7   2   1   12.15    1.92
  -7  -2   1   10.03    1.07
  -7   2   1   13.20    1.15
  -7  -2   0   35.44    2.38
  -7  -2   0   36.54    3.26
  -7   2   0   37.11    3.33
  -7  -2   0   32.07    2.29
  -7   2   0   35.08    2.31
   7  -2   0   36.31    2.90
  -7  -2   0   35.88    2.35
  -7   2   0   38.92    2.43
  -7  -2  -1   85.29    5.78
  -7   2  -1   80.02    5.73
   7  -2   1   83.07    4.65
  -7  -2  -1   77.64    4.76
  -7  -2  -1   76.56    4.76
  -7  -2  -2    3.33    1.33
  -7   2  -2    6.19    1.57
   7  -2   2    2.91    0.56
  -7  -2  -2    4.86    0.81
  -7  -2  -2    4.03    0.75
  -7  -2  -3   -0.45    1.13
  -7   2  -3    0.91    1.18
  -7  -2  -3    0.35    0.64
   7  -2   3    0.59    0.44
  -7  -2  -3    0.58    0.62
  -7   2  -3   -0.07    0.50
   7  -2   4    1.87    0.50
  -7  -2  -4    1.36    0.66
  -7   2  -4    1.74    0.61
   7   2   5   16.83    2.22
  -7   2  -5   18.43    1.42
   7  -2   5   12.54    1.12
  -7   2  -5   13.46    1.25
  -7  -2  -5   18.38    1.43
   7   2   6  112.27    6.95
   7  -2   6  106.58    6.87
  -7   2  -6   84.51    5.44
  -7   2  -6  108.96    5.60
  -7  -2  -6  101.30    5.63
   7  -2   6   82.58    5.36
  -7   2  -7    4.42    0.77
   7  -2   7    3.60    0.63
   7   2   7    5.15    1.39
   7  -2   7    4.49    1.39
  -7  -2  -7    5.27    1.00
  -7   2  -7    5.28    0.91
  -7  -2  -8    7.92    1.10
  -7   2  -8    8.21    1.03
  -7  -2  -8    7.96    0.96
  -7   2  -9    4.13    0.81
  -7  -2  -9    4.55    0.95
  -7  -2  -9    4.69    0.84
  -7  -2 -10   10.03    1.21
  -7  -2 -10   11.41    1.11
  -7  -2 -11    3.03    0.82
  -7   2 -11    1.52    0.59
  -7  -2 -12   11.21    1.02
  -7   2 -12    6.79    0.83
  -7  -2 -13    1.84    0.61
  -7   2 -13    1.11    0.46
  -7  -2 -13    2.03    0.60
  -7  -2 -14    2.88    0.58
   7  -2  14    4.60    0.61
   7   2  14    4.53    0.61
  -7  -2 -14    4.27    0.55
  -7  -2 -15    0.33    0.35
   7  -3 -17    2.96    0.50
   7   3 -17    3.06    0.49
  -7  -3  17    3.07    0.39
  -7   3  16   -0.24    0.41
  -7  -3  16    0.28    0.41
   7  -3 -16    0.13    0.50
   7   3 -16   -0.68    0.51
  -7  -3  15    6.91    0.74
   7  -3 -15    6.10    0.81
   7   3 -15    6.17    0.79
  -7   3  15    5.00    0.70
  -7   3  14   25.41    1.88
  -7  -3  14   31.32    1.99
   7  -3 -14   31.57    2.06
   7   3 -14   30.92    2.04
  -7   3  14   31.31    1.99
  -7  -3  13   21.98    1.66
  -7  -3  13   22.59    1.66
  -7   3  13   22.83    1.63
  -7  -3  12    3.13    0.78
  -7  -3  12    2.66    0.80
  -7  -3  12    1.95    0.68
  -7  -3  11    0.43    0.69
  -7  -3  11    0.66    0.72
  -7  -3  11    0.96    0.62
  -7  -3  10  107.39    6.50
  -7  -3  10  121.08    6.64
  -7   3  10  112.03    6.49
  -7  -3   9    2.61    0.84
  -7  -3   9    2.01    0.60
   7  -3  -9    5.69    1.63
   7   3  -9    3.83    1.51
   7  -3  -9    3.59    1.21
  -7  -3   8   35.70    2.28
  -7  -3   8   27.75    2.04
   7  -3  -8   33.78    3.37
   7   3  -8   36.20    3.39
   7  -3  -8   32.57    2.98
  -7  -3   7   32.64    2.30
   7  -3  -7   35.98    3.41
   7   3  -7   31.58    3.24
   7  -3  -7   31.09    2.91
   7  -3  -6   54.22    4.06
   7   3  -6   53.14    4.37
  -7  -3   6   54.04    3.39
  -7  -3   6   48.14    3.34
   7  -3  -5   34.14    2.88
   7  -3  -5   33.93    3.20
   7   3  -5   21.98    2.87
  -7  -3   5   30.98    2.27
  -7  -3   5   29.39    2.25
  -7   3   5   42.89    2.37
   7  -3  -4    4.42    1.08
   7  -3  -4    2.25    1.19
   7   3  -4    3.53    1.29
  -7  -3   4    2.54    0.79
  -7   3   4    2.42    0.71
  -7  -3   4    2.23    0.73
   7  -3  -3   52.39    3.94
   7  -3  -3   55.20    3.83
  -7  -3   3   41.58    3.05
  -7   3   3   49.82    3.10
  -7  -3   3   52.93    3.23
  -7   3   3   61.28    3.24
  -7  -3   3   47.75    3.18
  -7  -3   2  210.26   13.33
  -7   3   2  245.94   13.39
   7  -3  -2  262.63   14.34
  -7  -3   2  225.03   13.44
  -7  -3   2  246.93   13.49
  -7   3   2  275.11   13.50
   7  -3  -1   14.39    1.78
  -7  -3   1   10.58    1.06
  -7   3   1   10.73    1.08
  -7  -3   1    9.78    2.00
  -7   3   1   10.75    1.97
  -7  -3   1   10.97    1.19
  -7  -3   1   15.85    1.30
  -7   3   1   15.71    1.25
   7  -3   0    9.56    0.88
  -7  -3   0    8.81    1.07
  -7  -3   0    6.52    1.73
  -7   3   0   10.84    1.91
  -7   3   0   10.47    1.00
   7  -3   0   11.58    1.59
  -7  -3   0   10.60    1.02
  -7  -3   0    8.81    0.97
  -7  -3  -1  261.49   13.96
  -7  -3  -1  244.62   14.87
  -7   3  -1  270.05   15.05
  -7  -3  -1  227.52   13.84
  -7   3  -1  246.13   13.88
   7  -3   1  255.93   14.68
  -7  -3  -1  242.72   13.92
   7  -3   1  258.16   13.83
  -7  -3  -2  256.54   13.93
   7  -3   2  233.18   14.57
  -7  -3  -2  238.92   13.90
   7  -3   2  248.22   13.79
  -7  -3  -2  229.36   14.82
  -7   3  -2  283.86   15.15
  -7  -3  -3  316.01   16.52
  -7  -3  -3  290.22   17.49
  -7   3  -3  329.10   17.73
  -7  -3  -3  301.58   16.51
   7  -3   3  271.51   16.34
  -7  -3  -4    5.37    1.50
  -7   3  -4    8.56    1.74
  -7  -3  -4    8.41    1.02
   7  -3   4    3.49    0.68
  -7  -3  -4    7.07    0.96
   7  -3   5   99.63    6.82
   7   3   5  107.48    6.90
  -7  -3  -5  110.45    5.82
   7  -3   5   84.67    5.56
  -7  -3  -5  100.42    5.75
   7   3   6   17.93    2.26
   7  -3   6   15.49    2.15
   7  -3   6   13.28    1.17
  -7  -3  -6   14.97    1.37
   7  -3   7    0.27    0.51
  -7  -3  -8    4.26    0.94
   7  -3   8    3.87    0.68
  -7  -3  -9    0.49    0.81
   7  -3   9   -0.71    0.53
  -7  -3  -9   -0.41    0.66
  -7  -3 -10   16.91    1.52
  -7  -3 -11   15.33    1.41
  -7  -3 -12   14.45    1.21
  -7  -3 -12   11.49    1.17
  -7  -3 -13    0.92    0.57
   7   3  13    2.14    0.56
  -7  -3 -13    1.12    0.58
  -7  -3 -14   -0.05    0.44
   7   3  14    0.24    0.41
  -7  -3 -14    0.15    0.43
  -7  -3 -15    0.41    0.32
   7  -4 -17    0.67    0.35
   7   4 -17    0.63    0.33
  -7  -4  16    1.80    0.45
   7  -4 -16    1.52    0.50
   7   4 -16    1.55    0.47
  -7  -4  15    0.03    0.50
   7  -4 -15    0.60    0.52
   7   4 -15    1.14    0.53
  -7   4  15   -0.30    0.44
  -7  -4  14   -0.45    0.59
   7  -4 -14   -0.13    0.56
   7   4 -14    0.26    0.56
  -7   4  14   -0.03    0.49
  -7  -4  13   17.55    1.41
   7  -4 -13   18.87    1.42
  -7   4  13   19.44    1.36
  -7  -4  12    3.17    0.80
  -7  -4  12    3.25    0.70
  -7  -4  11   13.32    1.22
  -7  -4  11   11.59    1.09
  -7  -4  10   19.51    1.47
   7  -4  -9    1.39    1.09
   7  -4  -9    2.24    1.39
   7   4  -9   -0.18    1.18
  -7  -4   9    0.64    0.53
   7  -4  -8   40.59    3.40
   7  -4  -8   43.80    3.75
   7   4  -8   33.27    3.41
  -7  -4   8   32.87    2.40
  -7  -4   8   34.68    2.26
   7  -4  -7   39.28    3.27
   7   4  -7   34.77    3.37
  -7  -4   7   33.46    2.39
  -7  -4   7   33.17    2.21
   7  -4  -6   17.41    1.98
   7  -4  -6   15.07    2.10
   7   4  -6   15.33    2.12
  -7  -4   6   11.74    1.21
  -7  -4   6    9.86    0.93
   7  -4  -5   37.74    3.32
   7   4  -5   27.81    3.01
  -7  -4   5   28.63    2.25
  -7   4   5   38.34    2.31
   7  -4  -5   32.86    2.95
   7  -4  -4   99.10    6.31
   7   4  -4   77.76    6.00
   7  -4  -4   86.00    6.07
   7  -4  -4   93.29    6.01
  -7  -4   4   78.63    5.15
  -7   4   4   92.47    5.17
  -7   4   3   10.74    1.00
   7  -4  -3   12.30    1.73
  -7  -4   3    7.48    0.93
  -7  -4   3   10.48    1.14
  -7   4   3   10.09    1.08
   7  -4  -2   60.17    4.27
  -7   4   2   59.07    3.24
  -7  -4   2   50.42    3.31
  -7   4   2   57.77    3.31
  -7  -4   1   52.26    3.65
  -7   4   1   61.33    3.70
   7  -4  -1   68.83    4.72
  -7   4   1   63.58    3.79
   7  -4  -1   69.92    3.69
  -7  -4   1   52.65    4.50
  -7   4   1   63.25    4.71
  -7  -4   0    1.95    1.26
  -7   4   0    3.18    1.36
   7  -4   0    3.68    0.61
  -7  -4   0    2.67    0.64
  -7  -4   0    0.79    0.58
  -7   4   0    1.26    0.64
  -7  -4  -1   16.57    1.33
  -7   4  -1   17.29    1.36
   7  -4   1   19.52    2.13
   7  -4   1   18.09    1.32
  -7  -4  -1   16.66    1.40
  -7  -4  -1   16.65    2.15
  -7   4  -1   17.57    2.24
  -7  -4  -2  164.71   11.17
  -7   4  -2  188.70   11.40
  -7  -4  -2  185.18   10.35
  -7  -4  -2  173.66   10.33
  -7   4  -2  186.45   10.29
   7  -4   2  180.84   11.19
   7  -4   2  184.88   10.25
  -7  -4  -3  320.72   18.60
  -7   4  -3  357.03   19.79
  -7  -4  -3  333.70   19.63
   7  -4   3  337.60   18.50
  -7  -4  -4  175.20    9.47
  -7  -4  -4  164.53   10.44
  -7   4  -4  170.65   10.57
   7  -4   4  156.29    9.29
  -7  -4  -5   26.94    2.90
  -7   4  -5   29.74    3.06
  -7  -4  -5   31.28    2.21
   7   4   5   34.52    3.15
   7  -4   5   31.75    3.09
   7  -4   5   28.60    2.01
  -7   4  -6   43.51    4.42
   7  -4   6   53.73    3.38
   7   4   6   52.88    4.34
   7  -4   6   55.57    4.43
  -7  -4  -6   61.68    3.58
   7  -4   7   11.66    1.09
   7  -4   8    2.88    0.67
   7  -4   9    5.67    0.76
  -7  -4  -9    5.84    1.00
   7  -4  10   12.09    1.11
  -7  -4 -10   19.31    1.46
  -7  -4 -11    2.64    0.82
  -7  -4 -12   17.90    1.43
  -7  -4 -13   14.75    1.18
   7   4  13   14.98    1.11
  -7  -4 -14    0.97    0.43
  -7  -5  16    0.25    0.40
   7   5 -16   -0.64    0.36
   7  -5 -15    6.29    0.69
   7   5 -15    5.52    0.66
  -7   5  15    7.04    0.65
  -7  -5  15    7.17    0.75
   7  -5 -14    1.84    0.56
   7   5 -14    0.33    0.51
  -7   5  14    0.86    0.47
  -7  -5  14    1.49    0.59
   7  -5 -13    8.22    0.91
   7   5 -13    8.09    0.91
  -7  -5  13    9.89    0.99
  -7   5  13    9.59    0.90
  -7  -5  12   14.06    1.27
  -7  -5  12   14.04    1.28
  -7  -5  11    1.47    0.57
  -7  -5  11    2.12    0.76
  -7  -5  10   10.90    1.16
  -7  -5  10   10.93    1.02
  -7  -5  10   13.06    1.23
  -7  -5   9    4.70    0.87
  -7  -5   9    4.97    0.92
  -7  -5   9    3.62    0.65
  -7  -5   9    3.74    0.84
  -7  -5   8   10.75    1.19
  -7  -5   8    9.33    0.90
   7  -5  -8   10.17    1.69
  -7  -5   8   11.24    1.10
   7  -5  -8   10.43    1.98
   7   5  -8    7.42    1.85
  -7  -5   8    9.04    1.08
  -7  -5   7   44.79    2.85
   7  -5  -7   42.93    3.66
  -7  -5   7   43.24    2.72
   7  -5  -7   52.26    4.02
   7   5  -7   42.50    3.76
  -7  -5   7   36.36    2.74
  -7  -5   6    1.44    0.79
   7  -5  -6    1.62    1.09
  -7  -5   6    0.42    0.59
   7  -5  -6    1.64    1.17
   7   5  -6   -0.16    1.10
  -7  -5   6   -0.57    0.70
  -7   5   6    1.10    0.69
  -7  -5   5  168.95    9.69
   7  -5  -5  180.63   10.83
   7  -5  -5  197.22   10.78
  -7  -5   5  158.73    9.53
  -7  -5   5  148.19    9.61
  -7   5   5  195.84    9.67
   7  -5  -5  205.97   11.00
   7   5  -5  142.04   10.48
   7  -5  -4   26.95    2.75
   7  -5  -4   27.79    2.60
   7  -5  -4   29.81    2.79
   7   5  -4   18.99    2.39
  -7  -5   4   18.51    1.73
  -7   5   4   27.20    1.78
  -7  -5   4   22.19    1.80
   7  -5  -3   25.02    2.63
   7  -5  -3   31.60    2.76
   7   5  -3   17.99    2.27
  -7  -5   3   21.09    1.77
  -7   5   3   28.07    1.79
  -7  -5   3   21.27    1.80
  -7  -5   2    6.66    0.97
  -7  -5   2    6.59    0.95
  -7  -5   2    5.19    0.78
  -7   5   2    7.61    0.85
   7  -5  -2    7.05    1.50
  -7  -5   1   23.16    1.77
  -7   5   1   28.01    1.82
   7  -5  -1   27.11    2.74
  -7  -5   1   27.75    1.96
  -7  -5   0   16.18    1.41
  -7  -5   0   16.44    1.40
  -7  -5   0   12.77    1.89
  -7   5   0   13.87    2.00
   7  -5   0   19.79    2.21
  -7  -5   0   13.01    1.18
  -7   5   0   14.76    1.22
  -7  -5   0   14.47    1.25
   7  -5   0   16.68    1.22
  -7  -5  -1   14.19    1.24
  -7  -5  -1   11.19    1.20
  -7  -5  -1    8.96    1.69
  -7   5  -1   13.26    1.91
  -7  -5  -1   10.99    1.03
  -7   5  -1   12.38    1.08
   7  -5   1   10.99    1.74
  -7  -5  -1   11.65    1.13
   7  -5   1   12.69    1.07
  -7  -5  -2  232.22   12.72
  -7  -5  -2  230.37   12.73
  -7  -5  -2  206.47   13.50
  -7   5  -2  241.09   13.77
  -7  -5  -2  201.85   12.56
   7  -5   2  224.06   13.66
  -7   5  -2  235.98   12.63
  -7  -5  -2  212.24   12.66
   7  -5   2  244.46   12.63
  -7  -5  -3   34.39    2.39
  -7  -5  -3   37.60    2.47
  -7  -5  -3   31.42    3.13
  -7   5  -3   39.48    3.41
  -7   5  -3   34.44    2.34
  -7  -5  -3   36.07    2.45
   7  -5   3   37.76    2.35
  -7  -5  -4    0.18    0.74
   7  -5   4    1.38    0.61
  -7  -5  -4    0.45    1.10
  -7   5  -4   -1.25    1.19
  -7  -5  -4   -0.05    0.72
   7   5   4    1.32    1.06
   7  -5   4    0.59    1.01
  -7  -5  -5    3.43    0.85
   7  -5   5    4.07    0.74
  -7  -5  -5    3.17    1.30
  -7   5  -5    4.41    1.44
  -7  -5  -5    3.71    0.90
   7   5   5    3.83    1.27
   7  -5   5    5.21    1.35
  -7  -5  -6    9.79    1.14
   7  -5   6    7.59    0.94
  -7  -5  -6    7.83    1.04
  -7  -5  -7    7.62    1.09
   7  -5   7    9.16    0.98
  -7  -5  -7    7.55    1.07
  -7  -5  -8    9.12    1.10
   7  -5   8    8.23    0.96
  -7  -5  -8    9.18    1.14
  -7  -5  -9   16.26    1.33
   7  -5   9   11.29    1.13
  -7  -5 -10   16.30    1.38
   7  -5  10   14.57    1.20
  -7  -5 -11   -0.12    0.71
  -7  -5 -11    1.94    0.70
  -7  -5 -12   18.09    1.41
  -7  -5 -12   17.81    1.43
   7   5  12   19.71    1.32
  -7  -5 -13    4.12    0.63
  -7  -5 -13    4.57    0.65
  -7  -5 -14    0.43    0.36
  -7  -5 -14    0.04    0.38
  -7   6  15    3.77    0.44
  -7  -6  15    3.51    0.56
   7  -6 -14    0.18    0.37
  -7  -6  14    0.56    0.54
  -7   6  14   -0.37    0.38
  -7  -6  13   17.22    1.28
  -7   6  13   16.15    1.16
   7  -6 -13   14.06    1.15
   7  -6 -13   14.95    1.17
  -7  -6  12   60.74    3.49
   7  -6 -12   62.03    3.42
   7   6 -12   49.22    3.35
  -7  -6  12   67.74    3.52
  -7  -6  12   47.13    3.43
  -7  -6  11    8.14    0.98
  -7  -6  10    3.54    0.81
  -7  -6  10    4.19    0.83
   7  -6 -10    4.30    0.61
  -7  -6   9    0.80    0.73
  -7  -6   9    0.22    0.72
   7  -6  -9    1.23    0.49
  -7  -6   8   36.45    2.43
   7  -6  -8   36.04    2.34
  -7  -6   8   37.71    2.53
  -7  -6   7    0.56    0.76
   7  -6  -7    0.80    0.99
  -7  -6   7    0.40    0.65
   7  -6  -7   -0.07    0.45
  -7  -6   7   -0.04    0.65
  -7  -6   6   10.83    1.05
   7  -6  -6   14.18    1.98
   7  -6  -6    9.22    1.87
  -7  -6   6   10.25    1.16
  -7  -6   6    9.05    1.06
  -7  -6   5  121.86    6.98
   7  -6  -5  147.80    8.55
   7  -6  -5  149.91    8.38
  -7  -6   5  134.26    7.17
   7  -6  -4   34.50    2.19
  -7  -6   4   36.38    2.43
   7  -6  -4   42.58    3.56
  -7  -6   4   30.77    2.19
   7  -6  -4   39.16    3.31
  -7  -6   4   28.42    2.28
   7  -6  -4   38.76    2.24
   7  -6  -3   39.21    3.47
   7  -6  -3   37.31    2.28
   7  -6  -3   36.25    3.25
  -7  -6   3   30.38    2.41
  -7  -6   2    0.61    0.78
  -7  -6   2    3.59    0.88
   7  -6  -2    2.59    1.36
   7  -6  -2    3.32    1.24
   7  -6  -2    2.98    0.60
   7  -6  -1   26.27    2.71
  -7  -6   1   25.08    1.89
   7  -6  -1   26.92    1.70
   7  -6   0   50.84    3.94
  -7  -6   0   43.70    2.93
  -7  -6   0   41.28    2.78
  -7  -6   0   48.72    3.01
   7  -6   1   23.52    2.52
  -7  -6  -1   19.44    1.61
  -7  -6  -1   17.44    1.47
  -7  -6  -1   23.73    1.69
   7  -6   1   18.63    1.42
  -7  -6  -2  113.20    6.42
   7  -6   2  112.58    7.48
  -7  -6  -2   97.98    6.23
  -7  -6  -2  120.83    6.45
  -7  -6  -2  104.60    6.34
   7  -6   2  114.39    6.31
  -7  -6  -3  142.65    8.14
  -7  -6  -3  124.26    7.99
  -7  -6  -3  154.55    8.20
  -7  -6  -3  137.33    8.12
   7  -6   3  158.11    8.11
  -7  -6  -4   41.73    2.82
  -7  -6  -4   39.93    2.74
  -7  -6  -4   44.92    2.93
  -7  -6  -4   47.22    2.95
  -7  -6  -5    8.37    1.12
   7  -6   5    9.04    1.01
  -7  -6  -5    8.74    1.07
  -7  -6  -6    7.19    1.03
   7  -6   6    5.36    0.88
  -7  -6  -6    6.45    0.95
  -7  -6  -7   17.83    1.53
  -7  -6  -7   18.05    1.57
   7  -6   7   17.38    1.45
  -7  -6  -8   -0.60    0.79
   7  -6   8   -0.57    0.65
  -7  -6  -8   -0.04    0.70
  -7  -6  -9    9.01    1.09
   7  -6   9   10.72    1.04
  -7  -6  -9   10.72    1.17
  -7  -6 -10    9.18    1.07
  -7  -6 -10    9.20    1.03
  -7  -6 -11   25.58    1.78
  -7  -6 -12    3.28    0.60
  -7  -6 -13    3.07    0.50
  -7  -6 -13    3.43    0.57
  -7  -6 -14    1.63    0.35
  -7  -7  14    3.11    0.60
   7  -7 -14    2.31    0.46
   7  -7 -13   19.72    1.45
  -7   7  13   21.87    1.42
  -7  -7  13   22.65    1.54
  -7  -7  12   14.17    1.30
  -7   7  12   20.86    1.30
  -7  -7  11   -0.53    0.71
  -7  -7  11   -0.14    0.61
  -7  -7  11   -0.75    0.70
   7  -7 -10   23.71    1.66
  -7  -7  10   24.26    1.76
  -7  -7  10   27.79    1.79
   7  -7  -9   11.49    1.02
  -7  -7   9   12.23    1.27
  -7  -7   9   11.96    1.16
  -7  -7   9   10.68    1.13
  -7  -7   8    6.03    1.03
   7  -7  -8    6.25    0.74
  -7  -7   8    5.23    0.90
  -7  -7   8    5.48    0.84
  -7  -7   7   13.22    1.36
   7  -7  -7   16.27    1.26
  -7  -7   7   16.14    1.53
   7  -7  -7   16.43    1.22
  -7  -7   7   16.29    1.32
  -7  -7   6    9.42    1.08
  -7  -7   6    8.09    0.94
  -7  -7   6    8.57    1.18
   7  -7  -6    9.31    0.88
  -7  -7   5    5.57    0.91
   7  -7  -5    5.92    1.52
  -7  -7   5    4.60    0.74
  -7  -7   5    5.86    1.05
   7  -7  -5    5.11    0.69
  -7  -7   4    5.00    0.90
   7  -7  -4    3.55    1.42
  -7  -7   4    4.42    0.68
   7  -7  -4    3.85    0.66
   7  -7  -4    5.13    0.71
   7  -7  -3   16.72    2.31
  -7  -7   3   14.83    1.41
   7  -7  -3   13.05    1.21
   7  -7  -3   17.75    1.26
   7  -7  -2   11.22    1.99
  -7  -7   2   11.79    1.23
   7  -7  -2    9.15    1.00
  -7  -7   2   12.33    1.32
   7  -7  -2   11.47    1.03
   7  -7  -1  171.99   10.97
  -7  -7   1  165.50    9.83
   7  -7  -1  166.22    9.71
  -7  -7   1  175.96    9.93
   7  -7  -1  180.06    9.74
   7  -7   0   14.60    2.08
  -7  -7   0   11.11    1.26
  -7  -7   0   14.39    1.35
   7  -7   0   11.10    1.08
   7  -7   0   12.25    1.11
   7  -7   1   21.41    2.54
  -7  -7  -1   20.54    1.67
  -7  -7  -1   19.34    1.54
  -7  -7  -1   23.36    1.75
   7  -7   1   21.75    1.55
   7  -7   2   25.59    2.69
  -7  -7  -2   21.17    1.67
  -7  -7  -2   24.51    1.71
  -7  -7  -3    0.77    0.69
  -7  -7  -3   -0.04    0.62
   7  -7   3    0.54    0.62
  -7  -7  -3    0.66    0.61
  -7  -7  -4   30.98    2.22
  -7  -7  -4   28.71    2.17
   7  -7   4   35.13    2.20
  -7  -7  -4   31.46    2.15
  -7  -7  -5   20.50    1.62
  -7  -7  -5   21.08    1.65
   7  -7   5   19.25    1.56
  -7  -7  -6    7.29    1.05
  -7  -7  -6    8.36    1.04
  -7  -7  -7   19.17    1.64
  -7  -7  -7   21.92    1.64
   7  -7   7   21.09    1.61
  -7  -7  -8   20.27    1.68
  -7  -7  -8   24.30    1.70
   7  -7   8   21.10    1.63
  -7  -7  -9    0.94    0.67
  -7  -7  -9    0.99    0.62
   7  -7   9    0.17    0.59
  -7  -7 -10   50.46    2.99
  -7  -7 -10   45.80    3.02
  -7  -7 -11    1.62    0.56
  -7  -7 -11    1.68    0.62
  -7  -7 -12    2.03    0.48
  -7  -7 -13   -0.04    0.30
   7  -8 -14    6.88    0.63
   7  -8 -13    3.47    0.54
  -7   8  12    4.85    0.55
  -7  -8  11    0.03    0.62
  -7  -8  11   -0.45    0.56
  -7  -8  10   10.75    1.03
  -7  -8  10    8.94    1.07
   7  -8 -10   11.59    0.99
  -7  -8  10   12.68    1.10
  -7  -8   9    0.25    0.59
  -7  -8   9    0.14    0.73
   7  -8  -9    0.68    0.49
  -7  -8   9    0.38    0.63
  -7  -8   8   58.04    3.80
   7  -8  -8   64.36    3.79
  -7  -8   8   65.24    3.98
  -7  -8   8   63.67    3.80
  -7  -8   7    2.78    0.75
   7  -8  -7    2.55    0.59
  -7  -8   7    2.77    0.92
  -7  -8   7    2.20    0.68
  -7  -8   6    1.01    0.69
   7  -8  -6    0.86    0.54
  -7  -8   6    1.10    0.87
  -7  -8   6    2.03    0.63
  -7  -8   5    9.68    0.99
  -7  -8   5    8.68    1.26
  -7  -8   5   12.34    1.20
   7  -8  -5   13.85    1.04
  -7  -8   4   36.92    2.67
  -7  -8   4   42.06    2.88
   7  -8  -4   51.88    2.79
   7  -8  -4   46.03    2.79
  -7  -8   4   46.23    3.03
  -7  -8   3   40.36    2.82
   7  -8  -3   46.75    2.71
   7  -8  -3   40.42    2.72
  -7  -8   2   22.73    1.88
   7  -8  -2   28.03    1.77
  -7  -8   2   25.99    2.01
   7  -8  -2   22.50    1.76
  -7  -8   1  131.88    8.11
   7  -8  -1  150.57    8.04
  -7  -8   1  139.85    8.21
   7  -8  -1  138.01    8.03
  -7  -8   0   37.18    2.69
   7  -8   0   43.83    2.62
  -7  -8   0   40.49    2.79
   7  -8   0   39.88    2.62
  -7  -8  -1   57.41    3.72
   7  -8   1   66.20    3.68
   7  -8   1   54.81    3.62
  -7  -8  -1   60.97    3.79
  -7  -8  -2    6.60    0.96
   7  -8   2    9.21    0.97
  -7  -8  -2    6.62    0.98
   7  -8   2    8.11    0.88
  -7  -8  -3   -0.11    0.58
  -7  -8  -3    1.32    0.71
  -7  -8  -3    1.01    0.66
  -7  -8  -4    5.71    0.86
  -7  -8  -4    3.78    0.76
   7  -8   5    1.35    0.73
  -7  -8  -5    0.58    0.67
  -7  -8  -5    0.71    0.62
   7  -8   6   34.08    2.22
  -7  -8  -6   33.77    2.22
  -7  -8  -6   28.98    2.17
   7  -8   7   10.60    1.08
  -7  -8  -7   11.03    1.07
  -7  -8  -7   10.85    1.09
   7  -8   8    1.74    0.65
  -7  -8  -8    1.04    0.58
  -7  -8  -8    1.72    0.68
   7  -8   9    6.25    0.83
  -7  -8  -9    8.76    0.87
  -7  -8  -9    8.05    0.90
  -7  -8 -10    9.60    0.91
  -7  -8 -10   11.18    0.98
  -7  -8 -11   10.16    0.84
  -7  -8 -11   10.43    0.91
  -7  -8 -12    1.87    0.36
  -7  -8 -12    2.36    0.45
   7  -9 -14    0.48    0.30
   7  -9 -13   20.14    1.35
   7  -9 -12   30.71    1.95
  -7  -9  12   30.06    1.95
  -7  -9  11   -0.25    0.46
  -7  -9  11   -0.05    0.55
   7  -9 -11    0.62    0.41
  -7  -9  10    9.78    0.96
  -7  -9  10    8.90    0.96
   7  -9 -10   10.65    0.90
  -7  -9   9    2.92    0.75
   7  -9  -9    3.51    0.60
  -7  -9   9    3.52    0.61
  -7  -9   9    3.20    0.69
  -7  -9   8    4.36    0.91
   7  -9  -8    4.24    0.68
  -7  -9   8    4.02    0.74
  -7  -9   8    4.24    0.71
  -7  -9   7   11.39    1.06
  -7  -9   7   10.84    1.26
   7  -9  -7   14.25    1.11
  -7  -9   7   10.79    1.05
   7  -9  -6    1.35    0.49
  -7  -9   6    1.51    0.83
   7  -9  -6    1.12    0.56
  -7  -9   6    2.24    0.60
  -7  -9   6    1.67    0.64
  -7  -9   5   10.45    1.08
  -7  -9   5   11.66    1.29
   7  -9  -5   12.68    1.02
  -7  -9   5    9.88    0.96
  -7  -9   4   31.96    2.34
  -7  -9   4   37.67    2.56
   7  -9  -4   38.34    2.34
   7  -9  -4   34.26    2.28
   7  -9  -3  104.01    5.69
   7  -9  -3  104.78    5.76
  -7  -9   2   39.77    2.81
   7  -9  -2   48.54    2.76
   7  -9  -2   41.75    2.76
  -7  -9   1    2.28    0.80
   7  -9  -1    4.51    0.73
   7  -9  -1    2.96    0.71
  -7  -9   1    5.17    0.97
  -7  -9   0   -1.69    0.84
   7  -9   0    0.62    0.62
   7  -9   0   -0.92    0.65
  -7  -9   0    0.10    0.79
  -7  -9  -1   11.52    1.18
   7  -9   1   14.05    1.17
   7  -9   1   11.78    1.15
  -7  -9  -1   13.57    1.32
  -7  -9  -2    0.37    0.63
   7  -9   2    1.22    0.66
   7  -9   2    0.57    0.57
  -7  -9  -2    0.96    0.70
  -7  -9  -3   70.50    4.64
   7  -9   3   83.36    4.69
   7  -9   3   81.03    4.65
  -7  -9  -3   78.28    4.70
  -7  -9  -4    0.77    0.56
  -7  -9  -4    0.31    0.60
  -7  -9  -5    9.99    0.99
  -7  -9  -5   11.40    1.06
  -7  -9  -6    6.57    0.83
  -7  -9  -6    6.96    0.84
   7  -9   6    8.51    0.96
  -7  -9  -7    2.54    0.62
  -7  -9  -7    3.75    0.65
   7  -9   7    2.44    0.67
  -7  -9  -8    4.77    0.71
  -7  -9  -8    5.59    0.67
   7  -9   8    3.21    0.68
  -7  -9  -9    2.60    0.56
  -7  -9  -9    2.54    0.51
  -7  -9 -10   -0.14    0.44
   7  -9  11    1.78    0.30
  -7  -9 -11    2.06    0.42
   7 -10 -13    1.65    0.36
   7 -10 -12    1.53    0.45
   7 -10 -11   -0.02    0.37
  -7 -10  10    6.36    0.70
  -7 -10   9    2.82    0.65
   7 -10  -9    2.87    0.56
   7 -10  -8    9.92    0.90
  -7 -10   8    7.74    0.98
  -7 -10   8    8.75    0.88
  -7 -10   7   34.29    2.43
  -7 -10   7   43.56    2.68
  -7 -10   7   37.12    2.46
   7 -10  -7   40.15    2.49
  -7 -10   6   13.31    1.11
  -7 -10   6   15.48    1.37
   7 -10  -6   16.87    1.23
  -7 -10   6   11.67    1.07
   7 -10  -6   14.82    1.14
  -7 -10   5   12.65    1.16
  -7 -10   5   16.33    1.45
   7 -10  -5   16.75    1.21
  -7 -10   4   46.57    3.06
  -7 -10   4   52.22    3.29
   7 -10  -4   52.83    3.11
  -7 -10   3   17.27    1.48
  -7 -10   3   21.09    1.73
   7 -10  -3   22.13    1.55
  -7 -10   2   10.15    1.07
   7 -10  -2   13.05    1.11
   7 -10  -1    1.96    0.58
  -7 -10   1    2.28    0.85
   7 -10  -1    0.52    0.59
  -7 -10   0   35.31    2.58
   7 -10   0   43.36    2.60
   7 -10   0   41.42    2.62
  -7 -10   0   42.88    2.75
  -7 -10  -1   19.99    1.65
   7 -10   1   24.19    1.68
   7 -10   1   24.64    1.69
  -7 -10  -1   23.63    1.80
   7 -10   2   35.31    2.14
   7 -10   2   31.77    2.10
   7 -10   3   16.98    1.29
   7 -10   3   15.54    1.23
  -7 -10  -4   14.60    1.19
   7 -10   4   14.22    1.26
   7 -10   4   15.56    1.21
  -7 -10  -5    0.38    0.50
   7 -10   5    0.43    0.61
   7 -10   5    0.92    0.51
   7 -10   6    6.48    0.74
   7 -10   7   16.29    1.20
   7 -10   8    2.30    0.47
   7 -10   9    7.48    0.67
   7 -10  10    1.00    0.29
   7 -11 -12    0.58    0.30
   7 -11 -11    1.67    0.37
   7 -11 -11    2.17    0.44
   7 -11 -10    0.61    0.40
  -7 -11   9    0.27    0.44
   7 -11  -9    0.31    0.41
  -7 -11   8    8.07    0.88
   7 -11  -8    8.99    0.82
  -7 -11   7   36.71    2.47
   7 -11  -7   42.43    2.44
   7 -11  -7   36.09    2.36
  -7 -11   6   13.21    1.23
   7 -11  -6   15.09    1.14
   7 -11  -6   12.69    1.07
  -7 -11   5    1.04    0.74
   7 -11  -5    1.65    0.54
   7 -11  -5    0.83    0.47
  -7 -11   4    9.17    1.08
   7 -11  -4    8.61    0.87
  -7 -11   3    1.69    0.79
   7 -11  -3    1.64    0.56
   7 -11  -2    0.24    0.53
   7 -11  -1    2.73    0.65
  -7 -11   1    4.89    0.89
   7 -11   0   35.20    2.17
   7 -11   0   29.37    2.05
  -7 -11   0   35.25    2.29
   7 -11   1    4.37    0.68
   7 -11   1    3.42    0.55
   7 -11   2    0.32    0.54
   7 -11   2    1.04    0.54
   7 -11   2    0.91    0.41
   7 -11   3    1.97    0.60
   7 -11   3    2.75    0.59
   7 -11   3    1.87    0.44
   7 -11   4    0.32    0.53
   7 -11   4    0.31    0.46
   7 -11   4    0.59    0.37
   7 -11   5    0.12    0.51
   7 -11   5    0.34    0.46
   7 -11   6    0.22    0.48
   7 -11   6   -0.15    0.40
   7 -11   7    4.08    0.53
   7 -11   8    4.72    0.52
   7 -11   9   -0.01    0.25
   7 -12 -11    0.19    0.26
   7 -12 -10    6.92    0.60
   7 -12 -10    7.13    0.63
   7 -12  -9    0.06    0.37
   7 -12  -8    7.70    0.72
   7 -12  -7   57.25    3.39
   7 -12  -6    0.64    0.39
   7 -12  -6    1.04    0.45
   7 -12  -5    6.30    0.69
   7 -12  -5    7.20    0.75
   7 -12  -4    8.67    0.83
   7 -12  -4    9.26    0.88
   7 -12  -3    4.36    0.61
   7 -12  -2    5.15    0.69
   7 -12  -1    3.66    0.62
   7 -12   0   -0.24    0.48
   7 -12   1    1.67    0.50
   7 -12   1    1.70    0.41
   7 -12   2    1.45    0.50
   7 -12   2    0.72    0.37
   7 -12   3    0.43    0.44
   7 -12   3    0.02    0.32
   7 -12   4    0.86    0.42
   7 -12   4    0.85    0.33
   7 -12   5    0.77    0.40
   7 -12   6    0.08    0.34
   7 -12   7    3.11    0.41
   7 -13  -8    3.06    0.42
   7 -13  -7   13.67    0.97
   7 -13  -6    0.23    0.36
   7 -13  -6    0.18    0.31
   7 -13  -5    1.89    0.45
   7 -13  -5    1.79    0.40
   7 -13  -4    3.95    0.54
   7 -13  -4    3.06    0.49
   7 -13  -3    0.05    0.40
   7 -13  -3   -0.14    0.38
   7 -13  -2    0.51    0.43
   7 -13  -2   -0.44    0.41
   7 -13  -1    0.54    0.40
   7 -13   0   18.97    1.33
   7 -13   0   20.07    1.35
   7 -13   1   13.48    1.01
   7 -13   2    5.82    0.62
   7 -13   3   11.10    0.86
   7 -13   4   -0.06    0.32
   7 -13   5    0.24    0.28
   7 -14  -6    0.36    0.24
   7 -14  -5   10.69    0.77
   7 -14  -4    4.43    0.46
   7 -14  -4    3.34    0.39
   7 -14  -3    0.68    0.32
   7 -14  -3    0.77    0.30
   7 -14  -2   -0.14    0.31
   7 -14  -2    0.15    0.28
   7 -14  -1    0.77    0.32
   7 -14  -1    1.59    0.35
   7 -14   0    0.39    0.29
   7 -14   1    8.58    0.68
   7 -14   2    0.79    0.28
   8   0 -17    0.29    0.35
   8   0 -16    0.80    0.47
  -8   0  16    0.22    0.31
   8   0 -15   -0.20    0.53
  -8   0  15    0.03    0.47
  -8   0  15   -0.06    0.42
   8   0 -14    8.86    0.97
  -8   0  14    8.43    0.85
  -8   0  13   -0.25    0.62
  -8   0  12  111.97    6.48
  -8   0  12  111.66    6.47
  -8   0  11    0.25    0.61
  -8   0  11   -0.43    0.66
  -8   0  10   31.79    2.19
  -8   0   9   -0.89    0.74
  -8   0   8   60.74    3.92
  -8   0   8   61.60    3.81
   8   0  -7    0.20    1.22
  -8   0   7    0.78    0.85
  -8   0   7    0.22    0.68
   8   0  -6   20.71    2.71
  -8   0   6   22.20    1.81
  -8   0   6   21.71    1.71
   8   0  -5    0.18    1.15
  -8   0   5    1.00    0.82
  -8   0   5   -0.27    0.64
   8   0  -4    7.30    1.75
  -8   0   4    9.94    1.19
  -8   0   4   10.07    1.09
  -8   0   3    0.15    0.77
  -8   0   3    0.22    0.64
  -8   0   2   17.78    1.50
  -8   0   2   13.08    1.32
  -8   0   1    0.66    0.83
  -8   0   1   -1.01    0.73
  -8   0   0   50.86    3.25
   8   0   1   -0.46    0.44
  -8   0  -1    0.78    0.68
   8   0   2    0.08    0.42
  -8   0  -2    1.85    0.71
   8   0   3    0.51    0.40
  -8   0  -3   -0.48    0.68
  -8   0  -4    4.01    0.90
  -8   0  -4    2.98    0.77
  -8   0  -5   -0.44    0.77
  -8   0  -5    0.13    0.66
  -8   0  -6    1.11    0.83
  -8   0  -6    0.04    0.64
  -8   0  -7    1.00    0.81
  -8   0  -7   -0.60    0.68
  -8   0  -8   13.51    1.29
  -8   0  -8   12.41    1.27
  -8   0  -9   -0.46    0.71
  -8   0  -9    0.31    0.62
  -8   0 -10   19.62    1.51
  -8   0 -11   -0.40    0.54
  -8   0 -12    2.47    0.54
   8   0  13   -0.99    0.51
  -8   0 -13   -0.32    0.36
   8  -1 -17   -0.45    0.37
   8   1 -17   -0.02    0.36
  -8  -1  16    0.15    0.32
  -8  -1  16   -0.08    0.45
  -8   1  16    0.42    0.48
   8   1 -16   -0.02    0.45
  -8   1  15   -0.31    0.40
  -8  -1  15    0.02    0.43
  -8   1  15   -0.30    0.48
  -8  -1  15   -0.55    0.57
   8   1 -15   -0.63    0.56
  -8   1  14    0.86    0.50
  -8  -1  14    0.70    0.55
  -8   1  14    1.33    0.56
  -8  -1  14    0.64    0.53
   8   1 -14    0.44    0.64
  -8   1  13    1.83    0.63
  -8  -1  13    1.34    0.64
  -8  -1  13    1.78    0.66
  -8  -1  12    2.58    0.68
  -8  -1  12    4.26    0.80
  -8  -1  12    4.04    0.80
  -8  -1  11  200.47   11.04
  -8   1  11  196.67   11.00
  -8  -1  11  187.85   10.97
  -8  -1  10    0.54    0.60
  -8  -1  10    0.42    0.72
  -8   1  10    0.35    0.63
  -8  -1   9    2.57    0.83
  -8   1   9    1.59    0.69
  -8  -1   8    0.18    0.77
  -8   1   8    1.38    0.67
   8  -1  -7    9.03    1.94
   8   1  -7    8.77    1.83
  -8   1   7    8.71    1.04
  -8  -1   7   11.09    1.15
  -8   1   7   11.12    1.25
   8  -1  -6   -0.75    1.30
   8   1  -6    0.37    1.25
  -8  -1   6    0.14    0.69
  -8   1   6    0.17    0.60
  -8   1   6    0.56    0.81
   8  -1  -5   23.87    2.80
   8   1  -5   24.59    2.85
  -8  -1   5   22.22    1.86
  -8   1   5   24.70    1.83
  -8   1   5   27.04    1.94
   8  -1  -4    0.17    1.21
   8   1  -4   -0.86    1.26
  -8  -1   4    0.47    0.68
  -8   1   4    0.43    0.62
  -8   1   4    1.74    0.83
  -8  -1   3   13.73    1.27
  -8   1   3   13.81    1.28
  -8  -1   3   14.48    1.37
  -8   1   3   12.81    1.29
  -8  -1   3   18.45    1.50
  -8   1   3   17.54    1.47
  -8  -1   2   14.25    1.34
  -8   1   2   14.20    1.35
  -8  -1   2   18.96    1.58
  -8   1   2   18.01    1.54
  -8  -1   2   17.15    1.47
  -8   1   2   18.65    1.44
  -8   1   1    4.22    0.82
  -8  -1   1    4.22    0.91
  -8  -1   1    3.50    1.63
  -8   1   1    4.88    1.70
  -8  -1   1    8.94    1.11
  -8   1   1    8.82    1.08
  -8  -1   1    5.52    0.86
  -8   1   1    5.23    0.87
  -8  -1   0   89.20    5.25
  -8   1   0   93.97    5.27
  -8  -1   0   83.64    6.33
  -8   1   0   92.83    6.49
  -8   1   0   90.91    5.28
  -8  -1   0   94.99    5.33
   8  -1   0   80.24    5.11
  -8  -1  -1   35.41    2.35
  -8   1  -1   38.13    2.37
  -8  -1  -1   35.01    3.44
  -8   1  -1   37.09    3.48
  -8  -1  -1   35.45    2.41
  -8   1  -1   37.52    2.38
   8  -1   1   34.04    2.21
   8   1   1   31.83    2.16
  -8   1  -2    0.08    0.61
  -8  -1  -2    0.28    0.63
  -8  -1  -2   -0.51    1.18
  -8   1  -2    0.34    1.20
   8  -1   2    0.06    0.45
  -8  -1  -2   -0.09    0.67
  -8   1  -2   -0.45    0.61
  -8  -1  -3   28.25    3.04
  -8   1  -3   25.41    2.92
   8  -1   3   25.81    1.80
  -8   1  -3   28.97    1.99
  -8  -1  -3   28.73    2.02
  -8  -1  -4    1.47    1.33
  -8   1  -4   -0.19    1.28
  -8  -1  -4   -0.10    0.76
   8  -1   4    0.40    0.46
  -8  -1  -4    0.73    0.70
  -8   1  -4    0.63    0.61
  -8  -1  -5   -0.59    0.80
  -8   1  -5    0.42    0.63
  -8  -1  -5   -0.50    0.71
  -8  -1  -6   16.20    1.42
  -8   1  -6   12.21    1.25
  -8  -1  -6   12.58    1.30
  -8  -1  -7    4.83    0.87
  -8   1  -7    3.40    0.80
  -8  -1  -8    4.53    0.87
  -8   1  -8    2.98    0.74
  -8  -1  -8    4.34    0.92
  -8  -1  -9    0.89    0.68
  -8   1  -9    0.59    0.60
  -8  -1  -9    0.99    0.75
  -8   1 -10   -1.01    0.54
  -8  -1 -10   -0.55    0.61
  -8  -1 -10    0.27    0.66
  -8  -1 -11    0.58    0.58
  -8   1 -11   -0.50    0.48
  -8  -1 -11    0.91    0.61
  -8  -1 -12    0.03    0.48
  -8   1 -12    0.67    0.42
  -8  -1 -13    2.03    0.45
   8   1  13    1.76    0.48
   8  -1  13    2.10    0.49
  -8  -1 -14    0.05    0.30
  -8   1 -14   -0.37    0.30
   8  -2 -17    0.42    0.33
   8   2 -17    0.25    0.32
  -8   2  16    3.55    0.59
  -8  -2  16    4.27    0.49
   8  -2 -16    4.70    0.59
   8   2 -16    4.96    0.59
  -8  -2  15    0.81    0.46
  -8   2  15    0.43    0.38
  -8   2  15    0.67    0.45
  -8  -2  15    0.45    0.51
   8  -2 -15    0.57    0.53
   8   2 -15    0.81    0.52
  -8  -2  14    5.05    0.72
  -8   2  14    4.74    0.64
  -8  -2  14    5.30    0.71
  -8   2  14    5.56    0.72
  -8  -2  14    5.05    0.80
   8  -2 -14    6.76    0.82
   8   2 -14    5.98    0.79
  -8  -2  13   17.30    1.37
  -8  -2  13   18.59    1.36
  -8   2  13   17.14    1.35
  -8  -2  12    9.11    1.01
  -8  -2  12    9.07    0.93
  -8  -2  12    7.84    1.03
  -8   2  12    9.10    0.96
  -8  -2  11   81.29    4.70
  -8  -2  11   74.65    4.64
  -8  -2  11   80.98    4.74
  -8  -2  10    9.93    1.25
  -8  -2  10   11.83    1.21
  -8   2  10   11.56    1.04
  -8  -2  10   10.97    1.05
  -8  -2   9    7.48    1.14
  -8  -2   9   10.18    1.15
  -8   2   9    9.71    0.96
  -8  -2   9    8.96    0.93
  -8  -2   8    9.39    1.19
  -8  -2   8    9.66    1.18
  -8   2   8    8.89    0.97
  -8  -2   7  104.80    6.54
  -8   2   7  125.65    6.63
  -8  -2   7  109.12    6.52
  -8   2   7  108.13    6.42
   8  -2  -7  112.20    7.84
   8   2  -7  102.32    7.72
  -8  -2   6   21.23    1.72
  -8   2   6   21.11    1.69
  -8   2   6   20.22    1.54
  -8  -2   6   18.19    1.63
   8  -2  -6   17.82    2.47
   8   2  -6   19.99    2.58
  -8  -2   5   63.02    3.93
  -8   2   5   63.15    3.91
  -8  -2   5   58.13    3.88
  -8   2   5   62.33    3.80
   8  -2  -5   70.09    5.16
   8   2  -5   61.06    4.98
  -8  -2   4    1.17    0.84
  -8   2   4    1.29    0.83
  -8  -2   4    2.09    0.82
  -8   2   4    2.70    0.67
   8  -2  -4    0.53    1.13
   8   2  -4    2.42    1.36
  -8  -2   3    1.54    0.76
  -8   2   3    1.03    0.63
  -8  -2   3    1.17    0.66
  -8   2   3    0.99    0.63
  -8   2   3    1.82    0.84
  -8  -2   3    3.30    0.94
  -8  -2   2    7.02    1.00
  -8   2   2    8.50    1.07
  -8  -2   2    6.21    0.88
  -8   2   2    6.72    0.91
  -8  -2   1   -0.14    0.74
  -8   2   1    0.44    0.79
  -8  -2   1    0.50    0.64
  -8   2   1    0.39    0.62
  -8   2   1   -0.66    1.16
  -8  -2   1   -0.81    1.16
  -8  -2   0    2.73    0.79
  -8  -2   0    1.50    1.29
  -8   2   0    1.02    1.32
   8  -2   0    2.12    0.56
  -8  -2   0    1.74    0.67
  -8   2   0    1.90    0.69
  -8  -2  -1    0.14    0.71
  -8  -2  -1   -1.00    1.20
  -8   2  -1   -1.02    1.29
  -8  -2  -1    0.04    0.62
   8  -2   1    0.15    0.49
  -8   2  -1    0.04    0.64
  -8  -2  -2   37.69    2.46
  -8   2  -2   34.24    2.34
  -8  -2  -2   30.59    3.30
  -8   2  -2   31.97    3.35
  -8  -2  -2   37.78    2.38
  -8   2  -2   37.43    2.39
  -8  -2  -2   38.89    2.48
   8  -2   2   30.46    2.23
  -8  -2  -3   34.22    3.42
  -8   2  -3   32.82    3.40
   8  -2   3   34.78    2.28
  -8  -2  -3   40.41    2.53
  -8  -2  -3   38.83    2.51
  -8   2  -3   32.60    2.36
  -8  -2  -4   59.23    4.96
  -8   2  -4   57.92    4.95
   8  -2   4   61.79    3.65
  -8   2  -4   56.69    3.73
  -8  -2  -4   67.50    3.88
   8  -2   5    2.99    0.61
  -8  -2  -5    4.36    0.90
  -8   2  -5    3.90    0.75
  -8  -2  -6    0.49    0.78
   8  -2   6   -0.15    0.47
  -8  -2  -6    0.14    0.74
  -8   2  -6    0.69    0.60
  -8  -2  -7   30.76    2.08
  -8  -2  -7   27.73    2.00
  -8  -2  -8   13.10    1.27
  -8  -2  -8   11.33    1.17
  -8  -2  -9   52.52    3.02
  -8  -2  -9   48.70    2.96
  -8  -2 -10    5.78    0.88
  -8  -2 -10    5.38    0.83
  -8   2 -10    4.48    0.67
  -8  -2 -11    2.39    0.67
  -8  -2 -11    1.16    0.61
  -8  -2 -12    7.94    0.83
  -8  -2 -13    2.59    0.48
  -8   3  16    0.18    0.40
  -8  -3  16   -0.01    0.33
   8  -3 -16    0.49    0.38
   8   3 -16   -0.33    0.36
  -8  -3  15    1.15    0.46
  -8   3  15    0.57    0.42
  -8   3  15    0.32    0.50
   8  -3 -15    1.22    0.48
   8   3 -15    0.87    0.49
   8  -3 -14    4.72    0.72
   8   3 -14    5.20    0.71
  -8   3  14    5.65    0.69
  -8   3  14    3.95    0.58
  -8  -3  14    5.48    0.70
  -8  -3  13    0.59    0.51
  -8   3  13    0.67    0.55
  -8  -3  13    0.84    0.63
  -8  -3  13    0.49    0.60
  -8  -3  12   11.19    1.02
  -8  -3  12   11.33    1.13
  -8   3  12   10.90    1.04
  -8  -3  12    9.30    1.12
  -8  -3  12   12.74    1.12
  -8  -3  11    5.98    0.91
  -8  -3  11    4.81    0.75
  -8  -3  11    5.62    0.93
  -8  -3  11    6.75    0.94
  -8  -3  10   18.25    1.39
  -8  -3  10   20.86    1.58
  -8  -3  10   16.63    1.56
  -8  -3   9    6.06    1.01
  -8  -3   9    6.18    0.78
  -8  -3   9    6.72    1.03
  -8  -3   8    1.71    0.81
  -8  -3   8    1.43    0.54
  -8  -3   8    1.14    0.81
  -8   3   8    2.50    0.87
  -8  -3   7   15.55    1.39
  -8  -3   7   10.95    1.06
  -8  -3   7   15.38    1.41
  -8   3   7   15.09    1.38
  -8  -3   6    0.76    0.81
  -8   3   6   -0.29    0.77
   8  -3  -6   -0.56    1.17
   8   3  -6   -0.55    1.21
  -8  -3   6    0.50    0.75
   8  -3  -5    0.44    0.97
  -8  -3   5    0.15    0.80
  -8   3   5   -0.15    0.74
   8  -3  -5    1.63    1.30
   8   3  -5   -0.53    1.13
  -8  -3   5   -0.05    0.74
   8  -3  -4    5.46    1.33
  -8  -3   4    4.77    0.98
  -8   3   4    5.02    0.94
   8  -3  -4    3.34    1.37
   8   3  -4    6.52    1.56
  -8  -3   4    4.08    0.95
   8  -3  -3    5.26    1.27
  -8  -3   3    4.10    0.93
  -8  -3   3    3.03    0.74
  -8   3   3    4.92    0.81
  -8  -3   3    4.89    0.99
  -8   3   3    5.12    0.93
  -8  -3   2    1.12    0.80
  -8  -3   2    0.30    0.65
  -8   3   2    0.08    0.66
  -8  -3   2    1.03    0.82
  -8   3   2    0.87    0.76
  -8  -3   1    6.61    1.02
   8  -3  -1    6.77    0.81
  -8  -3   1    7.35    1.74
  -8   3   1    5.26    1.59
  -8  -3   1    5.63    0.85
  -8   3   1    7.39    0.91
  -8  -3   0   16.32    1.38
  -8   3   0   19.58    1.44
  -8  -3   0   16.72    2.34
  -8   3   0   15.71    2.27
  -8  -3   0   17.21    1.53
   8  -3   0   16.63    1.32
  -8  -3  -1    6.92    1.05
   8  -3   1    6.58    0.83
  -8  -3  -1    7.56    0.93
  -8   3  -1    7.25    0.93
  -8  -3  -1    6.44    1.65
  -8   3  -1    7.33    1.70
  -8  -3  -2  350.73   18.69
   8  -3   2  321.24   18.51
  -8  -3  -2  329.08   18.57
  -8   3  -2  348.94   18.60
  -8  -3  -2  329.28   18.64
  -8  -3  -2  307.22   19.67
  -8   3  -2  335.04   19.84
  -8  -3  -3  252.58   13.77
   8  -3   3  229.18   13.58
  -8  -3  -3  244.42   13.66
  -8   3  -3  261.58   13.71
  -8  -3  -3  245.95   13.74
  -8  -3  -3  213.14   14.69
  -8   3  -3  233.08   14.86
  -8  -3  -4   48.92    3.07
   8  -3   4   43.89    2.87
  -8  -3  -4   47.70    3.07
  -8  -3  -5    5.74    0.94
   8  -3   5    3.28    0.68
  -8  -3  -5    5.02    0.97
   8  -3   6    0.10    0.51
  -8  -3  -6    0.66    0.77
   8  -3   7    0.35    0.49
  -8  -3  -7    0.32    0.75
  -8  -3  -8    0.73    0.80
  -8  -3  -8    1.70    0.76
  -8  -3  -9    1.61    0.79
  -8  -3  -9    1.91    0.77
  -8  -3 -10    2.23    0.75
  -8  -3 -10    2.23    0.70
  -8  -3 -11    0.96    0.62
  -8  -3 -11    1.14    0.61
  -8  -3 -12    5.33    0.69
  -8  -3 -12    4.79    0.68
  -8  -3 -13    0.32    0.33
  -8   3 -13    0.59    0.34
  -8  -3 -13    0.73    0.38
  -8  -4  16    0.65    0.33
   8  -4 -16    0.69    0.32
   8   4 -16    0.81    0.30
  -8   4  15    1.21    0.40
  -8   4  15    0.87    0.47
  -8  -4  15    0.75    0.44
   8  -4 -15    0.93    0.44
   8   4 -15    2.15    0.44
  -8  -4  14    0.46    0.45
  -8   4  14   -0.25    0.47
   8  -4 -14    0.26    0.49
   8   4 -14   -0.03    0.48
  -8   4  14   -0.47    0.58
  -8  -4  14    0.27    0.51
  -8   4  14    0.58    0.38
   8  -4 -13    0.25    0.57
   8   4 -13    0.03    0.52
  -8   4  13    0.63    0.52
  -8  -4  13    0.55    0.58
  -8  -4  12   64.51    4.22
  -8   4  12   79.25    4.30
  -8  -4  12   75.07    4.31
  -8  -4  11    6.23    0.75
  -8  -4  11    5.93    0.89
  -8  -4  10    6.16    0.77
  -8  -4  10    6.98    0.98
  -8  -4   9   25.73    1.78
  -8  -4   9   23.41    1.64
  -8  -4   9   20.96    1.80
  -8   4   9   24.95    1.87
  -8  -4   8  185.19    9.76
  -8  -4   8  160.31    9.80
  -8   4   8  192.39    9.88
  -8  -4   8  157.81    9.63
  -8  -4   7   66.32    4.12
  -8  -4   7   59.16    3.87
   8  -4  -6    7.28    1.65
  -8  -4   6    6.77    1.07
  -8   4   6   10.68    1.13
   8  -4  -5   -0.32    1.23
  -8  -4   5    0.20    0.81
  -8   4   5    1.12    0.74
   8  -4  -5   -0.18    1.12
   8   4  -5    0.86    1.08
   8  -4  -4    5.31    1.42
  -8   4   4    6.04    0.93
  -8  -4   4    5.12    1.00
   8  -4  -4    3.50    1.44
   8   4  -4    5.76    1.47
   8  -4  -3    1.05    1.05
  -8  -4   3   -0.05    0.77
  -8   4   3    0.61    0.70
   8  -4  -3    0.17    1.14
   8   4  -3    0.16    1.01
   8  -4  -2    0.58    0.96
  -8   4   2    2.02    0.72
   8  -4  -2    1.54    0.62
  -8  -4   2    0.33    0.60
  -8   4   2    1.07    0.65
   8  -4  -1   -0.28    0.88
   8  -4  -1    0.03    0.57
  -8  -4   1    0.11    0.59
  -8   4   1   -0.57    0.66
   8  -4   0   -0.10    0.55
  -8  -4   0    0.18    0.59
  -8   4   0   -0.19    0.61
  -8  -4   0    0.47    1.25
  -8   4   0   -0.81    1.30
  -8  -4  -1   15.27    1.33
  -8   4  -1   15.15    1.34
  -8  -4  -1   13.85    2.13
  -8   4  -1   18.07    2.34
  -8  -4  -1   13.84    1.38
   8  -4   1   20.63    1.36
  -8  -4  -2  130.23    7.87
   8  -4   2  145.11    7.84
  -8  -4  -2  134.83    7.84
  -8   4  -2  150.48    7.90
  -8  -4  -2  127.32    7.89
  -8  -4  -2  125.42    8.89
  -8   4  -2  134.44    9.05
  -8  -4  -3    1.46    0.65
  -8   4  -3    1.65    0.71
  -8  -4  -3    0.81    0.80
  -8  -4  -3    1.97    0.77
   8  -4   3    2.61    0.65
  -8  -4  -4   18.39    1.46
  -8   4  -4   20.04    1.50
  -8  -4  -4   21.71    1.64
   8  -4   4   14.91    1.39
  -8  -4  -4   19.46    1.60
  -8  -4  -5    6.73    1.01
   8  -4   5    4.87    0.78
  -8  -4  -5    5.72    1.00
  -8  -4  -6    0.79    0.76
   8  -4   6    0.76    0.58
  -8  -4  -6    0.52    0.76
  -8  -4  -7    1.75    0.81
   8  -4   7    1.31    0.57
  -8  -4  -7    1.57    0.81
   8  -4   8    1.87    0.57
  -8  -4  -8    2.89    0.83
  -8  -4  -9   -0.12    0.70
  -8  -4 -10    5.02    0.80
  -8  -4 -10    3.80    0.75
  -8  -4 -11    4.71    0.73
  -8  -4 -11    4.37    0.71
  -8  -4 -12   46.63    2.80
  -8  -4 -12   47.28    2.72
  -8   4 -12   41.19    2.71
  -8  -4 -13    1.71    0.40
  -8  -5  16    0.26    0.28
   8   5 -15   -0.44    0.30
  -8  -5  15    0.11    0.39
  -8   5  15   -0.32    0.31
  -8  -5  14   16.56    1.12
  -8   5  14   17.35    1.07
   8  -5 -14   14.61    1.06
   8   5 -14   13.71    1.02
  -8  -5  13    0.57    0.49
  -8   5  13    0.51    0.45
   8  -5 -13    0.45    0.49
   8   5 -13    0.33    0.45
  -8   5  13    0.19    0.52
  -8  -5  13    0.76    0.57
  -8  -5  12   18.98    1.36
  -8   5  12   18.07    1.27
  -8   5  11   70.57    4.61
  -8  -5  11   85.52    4.66
  -8  -5  10    2.15    0.74
  -8   5  10    4.27    0.78
  -8  -5  10    2.49    0.55
  -8  -5  10    2.11    0.76
  -8  -5   9   49.68    2.97
  -8   5   9   54.72    3.06
  -8  -5   9   51.44    3.06
  -8  -5   8   27.67    1.88
  -8  -5   8   22.83    1.91
  -8   5   8   26.58    1.92
  -8  -5   8   27.53    1.99
  -8  -5   7    2.91    0.73
  -8  -5   7    1.03    0.76
  -8   5   7    2.11    0.72
  -8  -5   7    1.62    0.80
  -8  -5   6    2.72    0.70
  -8   5   6    1.64    0.73
  -8  -5   6    0.81    0.75
  -8  -5   6    1.53    0.85
  -8  -5   5    7.46    0.87
  -8  -5   5    7.56    1.10
  -8   5   5    7.47    0.97
  -8  -5   5    8.08    1.09
  -8  -5   4    0.19    0.54
   8  -5  -4    0.33    1.06
  -8  -5   4   -0.05    0.77
   8  -5  -4    0.14    0.55
  -8  -5   4   -0.98    0.79
  -8   5   4   -0.13    0.63
  -8  -5   3    7.05    1.04
   8  -5  -3    7.90    1.56
  -8  -5   3    6.26    0.76
  -8   5   3    8.09    0.98
   8  -5  -3    6.68    1.53
   8   5  -3    8.32    1.56
   8  -5  -2   18.63    2.30
   8   5  -2   14.49    2.12
  -8  -5   2   19.73    1.68
   8  -5  -1  111.66    7.69
  -8  -5   1  101.66    6.63
  -8   5   1  122.91    6.71
  -8  -5   1  122.42    6.86
   8  -5  -1  126.40    6.69
  -8  -5   1  109.44    6.80
  -8  -5   0   -0.20    0.82
  -8  -5   0    0.35    0.70
   8  -5   0    0.45    0.96
  -8  -5   0   -0.39    0.61
  -8   5   0   -0.51    0.64
   8  -5   0    0.39    0.58
  -8  -5  -1    1.56    0.83
  -8  -5  -1    1.55    0.71
   8  -5   1    1.35    0.62
  -8  -5  -1    1.61    0.60
  -8   5  -1    2.91    0.66
  -8  -5  -2   13.50    1.22
  -8  -5  -2   12.34    1.13
  -8   5  -2   12.37    1.15
   8  -5   2   15.40    1.19
  -8  -5  -2   10.52    1.20
  -8  -5  -3   18.26    1.47
  -8   5  -3   19.89    1.52
   8  -5   3   21.39    1.52
  -8  -5  -3   19.60    1.59
  -8  -5  -4    6.91    0.87
  -8   5  -4    7.81    0.92
   8  -5   4    7.21    0.91
  -8  -5  -4    8.98    1.07
  -8  -5  -5   19.59    1.44
  -8   5  -5   20.94    1.48
   8  -5   5   15.36    1.42
  -8  -5  -5   20.30    1.61
  -8  -5  -6   26.81    1.90
  -8   5  -6   28.09    1.93
   8  -5   6   28.15    1.93
  -8  -5  -6   28.99    2.07
  -8   5  -7    3.91    0.75
   8  -5   7    4.37    0.74
   8  -5   8    5.21    0.74
  -8  -5  -8    7.20    0.98
   8  -5   9    0.25    0.46
  -8   5 -10   -0.26    0.47
  -8  -5 -10   -0.45    0.44
  -8   5 -11    0.63    0.38
  -8  -5 -11    0.90    0.37
  -8  -5 -11    1.16    0.55
  -8  -5 -12    1.09    0.46
  -8  -6  15    0.92    0.36
  -8  -6  14    2.33    0.50
  -8   6  14    2.21    0.40
  -8  -6  13    7.33    0.81
  -8   6  13   12.19    0.85
  -8  -6  12    7.26    0.86
  -8   6  12    9.67    0.83
   8  -6 -12    9.19    0.79
  -8   6  12    6.44    0.80
  -8  -6  11   49.24    2.78
  -8  -6  11   41.29    2.79
  -8   6  11   35.31    2.67
  -8  -6  11   51.15    2.77
  -8   6  10   -0.04    0.53
  -8  -6  10    0.26    0.66
  -8  -6  10    0.10    0.65
  -8   6   9    3.64    0.72
  -8  -6   9    3.32    0.79
  -8  -6   9    2.48    0.74
   8  -6  -8    0.39    0.50
  -8  -6   8    1.04    0.77
  -8  -6   8   -0.03    0.66
   8  -6  -7   93.92    4.97
  -8  -6   7   82.16    5.08
  -8  -6   7   77.08    4.95
   8  -6  -6    6.98    0.79
  -8  -6   6    5.89    1.00
  -8  -6   6    5.77    0.81
   8  -6  -5   13.91    1.14
  -8  -6   5   11.96    1.32
  -8  -6   5   12.31    1.10
   8  -6  -4    2.72    0.65
  -8  -6   4    2.39    0.85
  -8  -6   4    2.21    0.60
  -8  -6   3   16.10    1.61
  -8  -6   3   14.58    1.54
  -8  -6   2   25.53    2.11
  -8  -6   2   22.72    2.04
  -8  -6   1    4.28    0.99
  -8  -6   1    3.10    0.91
  -8  -6   0   13.41    1.39
  -8  -6   0   13.26    1.36
  -8  -6   0   11.51    1.11
  -8  -6  -1   10.16    1.03
  -8   6  -1   12.60    1.10
  -8  -6  -1   12.39    1.24
   8  -6   1   14.56    1.18
  -8  -6  -1   13.56    1.31
  -8  -6  -2   13.89    1.39
  -8  -6  -2   13.49    1.29
  -8  -6  -2   14.40    1.18
  -8   6  -2   15.39    1.22
  -8  -6  -2   14.36    1.29
   8  -6   2   16.42    1.28
  -8  -6  -3    1.10    0.52
  -8   6  -3    0.43    0.53
  -8  -6  -3    0.47    0.56
  -8  -6  -3    1.15    0.69
  -8  -6  -3    0.43    0.72
   8  -6   3    1.01    0.63
  -8  -6  -4   -0.19    0.74
   8  -6   4   -0.37    0.62
  -8  -6  -4    0.17    0.69
  -8  -6  -4    0.34    0.49
  -8   6  -4    0.26    0.53
  -8  -6  -5   14.16    1.15
  -8   6  -5   13.01    1.16
  -8  -6  -5   16.06    1.39
  -8  -6  -5   14.59    1.32
   8  -6   5   15.00    1.25
  -8  -6  -6   90.95    5.56
  -8   6  -6   93.30    5.59
  -8  -6  -6  104.63    5.77
  -8  -6  -6   93.99    5.71
   8  -6   6  106.40    5.69
  -8  -6  -7   17.44    1.30
  -8   6  -7   16.11    1.31
  -8  -6  -7   20.60    1.53
  -8  -6  -7   20.73    1.53
   8  -6   7   18.28    1.42
  -8  -6  -8    7.42    0.75
  -8   6  -8    7.03    0.78
  -8  -6  -8   10.11    1.01
  -8  -6  -8   10.00    0.99
   8  -6   8    6.75    0.85
  -8  -6  -9    2.10    0.69
  -8  -6  -9    2.36    0.64
   8  -6   9    1.10    0.49
  -8  -6 -10   16.09    1.25
  -8  -6 -10   16.70    1.28
  -8  -6 -11    3.71    0.58
  -8  -6 -12   -0.05    0.34
  -8  -7  14   -0.10    0.38
  -8   7  13    2.30    0.41
  -8  -7  12    3.02    0.61
  -8  -7  12    4.85    0.69
   8  -7 -12    4.82    0.54
  -8   7  12    4.98    0.57
  -8  -7  11    1.30    0.58
  -8  -7  11    0.04    0.59
  -8  -7  11    1.15    0.59
  -8  -7  10    2.97    0.68
  -8  -7  10    1.78    0.76
  -8  -7  10    1.87    0.66
  -8  -7   9    4.95    0.80
  -8  -7   9    4.53    0.86
  -8  -7   9    3.87    0.76
  -8  -7   8    4.21    0.82
  -8  -7   8    3.24    0.89
   8  -7  -8    3.17    0.52
  -8  -7   8    3.01    0.70
  -8  -7   7   15.85    1.29
   8  -7  -7   15.30    1.20
  -8  -7   7   17.54    1.58
  -8  -7   7   15.66    1.40
   8  -7  -7   17.62    1.26
  -8  -7   6   11.62    1.08
   8  -7  -6   13.04    1.05
  -8  -7   6   11.38    1.38
  -8  -7   6   13.21    1.28
   8  -7  -6   14.16    1.10
  -8  -7   5    2.71    0.82
   8  -7  -5    2.10    0.61
  -8  -7   5    1.86    0.58
  -8  -7   4    1.37    0.80
   8  -7  -4    3.34    0.67
  -8  -7   3   18.61    1.72
   8  -7  -3   23.92    1.59
  -8  -7   3   19.88    1.81
  -8  -7   2   38.15    2.74
   8  -7  -2   44.11    2.62
  -8  -7   2   37.67    2.79
  -8  -7   1    1.31    0.85
   8  -7  -1    3.57    0.70
  -8  -7   1    3.03    0.91
  -8  -7   0    5.74    0.98
  -8  -7   0    5.26    0.94
  -8  -7  -1   14.27    1.36
  -8  -7  -1   13.83    1.33
  -8  -7  -2    1.11    0.76
   8  -7   2    1.75    0.69
  -8  -7  -2    1.42    0.66
  -8  -7  -3    3.81    0.85
[truncated: 55,231 more chars]
