# Supplementary material for: Benzo[cd]azulenyl: A Structural Isomer of Phenalenyl—Synthesis and Properties of Its Tri‐tert‐butyl‐substituted Derivative and Formation of a Thermal‐ and Photoresponsive σ‐Dimer
Source: Chemistry. 2026 Mar 26;32(22):e70947. doi: 10.1002/chem.70947 (PMC13250364; doi:10.1002/chem.70947)
Supplement: Supplementary file 2 — Supporting File 1: chem70947‐sup‐0002‐Data.zip. [file CHEM-32-e70947-s001.zip › 1b2.cif]

data_72again_autored
_audit_creation_date               2025-02-12
_audit_creation_method
;
Olex2 1.2
(compiled 2018.05.29 svn.r3508 for OlexSys, GUI svn.r5506)
;
_shelx_SHELXL_version_number       '2018/3'
_audit_contact_author_address      ?
_audit_contact_author_email        ?
_audit_contact_author_name         ''
_audit_contact_author_phone        ?
_publ_contact_author_id_orcid      ?
_publ_section_references
;
Dolomanov, O.V., Bourhis, L.J., Gildea, R.J, Howard, J.A.K. & Puschmann, H.
 (2009), J. Appl. Cryst. 42, 339-341.

Sheldrick, G.M. (2015). Acta Cryst. A71, 3-8.

Sheldrick, G.M. (2015). Acta Cryst. C71, 3-8.
;
_chemical_name_common              ?
_chemical_name_systematic          ?
_chemical_formula_moiety           'C50 H66'
_chemical_formula_sum              'C50 H66'
_chemical_formula_weight           667.02
_chemical_melting_point            ?
_chemical_oxdiff_formula           'C60 H60'
_chemical_oxdiff_usercomment       benzene/EtOH
loop_
  _atom_type_symbol
  _atom_type_description
  _atom_type_scat_dispersion_real
  _atom_type_scat_dispersion_imag
  _atom_type_scat_source
 'C' 'C' 0.0181 0.0091 'International Tables Vol C Tables 4.2.6.8 and 6.1.1.4'
 'H' 'H' 0.0000 0.0000 'International Tables Vol C Tables 4.2.6.8 and 6.1.1.4'

_shelx_space_group_comment
;
The symmetry employed for this shelxl refinement is uniquely defined
by the following loop, which should always be used as a source of
symmetry information in preference to the above space-group names.
They are only intended as comments.
;
_space_group_crystal_system        'triclinic'
_space_group_IT_number             2
_space_group_name_H-M_alt          'P -1'
_space_group_name_Hall             '-P 1'
loop_
  _space_group_symop_operation_xyz
 'x, y, z'
 '-x, -y, -z'

_cell_length_a                     10.6249(5)
_cell_length_b                     12.8381(5)
_cell_length_c                     17.3764(7)
_cell_angle_alpha                  80.967(4)
_cell_angle_beta                   73.742(4)
_cell_angle_gamma                  67.180(4)
_cell_volume                       2094.18(17)
_cell_formula_units_Z              2
_cell_measurement_reflns_used      10846
_cell_measurement_temperature      123
_cell_measurement_theta_max        74.9230
_cell_measurement_theta_min        3.7380
_shelx_estimated_absorpt_T_max     0.930
_shelx_estimated_absorpt_T_min     0.911
_exptl_absorpt_coefficient_mu      0.433
_exptl_absorpt_correction_T_max    1.00000
_exptl_absorpt_correction_T_min    0.62881
_exptl_absorpt_correction_type     multi-scan
_exptl_absorpt_process_details
;
CrysAlisPro 1.171.43.133a (Rigaku Oxford Diffraction, 2024)
Empirical absorption correction using spherical harmonics,
implemented in SCALE3 ABSPACK scaling algorithm.
;
_exptl_absorpt_special_details     ?
_exptl_crystal_colour              'translucent intense yellow'
_exptl_crystal_density_diffrn      1.058
_exptl_crystal_density_meas        ?
_exptl_crystal_density_method      ?
_exptl_crystal_description         block
_exptl_crystal_F_000               732
loop_
  _exptl_crystal_face_index_h
  _exptl_crystal_face_index_k
  _exptl_crystal_face_index_l
  _exptl_crystal_face_perp_dist
 -2 -8 -5 0.0780
 4 -4 -2 0.0712
 6 6 4 0.0684
 -5 3 1 0.0961
 -5 -7 0 0.0867
 0 -4 9 0.0913
 4 1 10 0.0920
 5 7 -1 0.0808
 -2 2 -10 0.0868
 -3 3 7 0.0894

_exptl_crystal_recrystallization_method  ?
_exptl_crystal_size_max            0.22
_exptl_crystal_size_mid            0.18
_exptl_crystal_size_min            0.17
loop_
  _exptl_oxdiff_crystal_face_indexfrac_h
  _exptl_oxdiff_crystal_face_indexfrac_k
  _exptl_oxdiff_crystal_face_indexfrac_l
  _exptl_oxdiff_crystal_face_x
  _exptl_oxdiff_crystal_face_y
  _exptl_oxdiff_crystal_face_z
 -2.1904 -7.9289 -4.8078 0.1719 0.7169 0.6757
 3.8283 -4.2417 -1.6626 0.2298 0.9584 -0.1690
 6.2752 5.9779 4.4658 -0.0021 -0.0088 -1.0000
 -4.6983 3.1058 0.8727 -0.2205 -0.9197 0.3248
 -5.3499 -6.8672 0.1959 -0.4030 0.1921 0.8948
 0.4393 -3.6889 9.1942 -0.9022 0.4300 0.0327
 4.4516 0.9907 10.0666 -0.7035 0.3353 -0.6266
 5.1281 6.8839 -0.8405 0.4526 -0.2157 -0.8652
 -1.7930 2.3472 -10.0020 0.8873 -0.4229 0.1838
 -2.6059 3.1848 7.0046 -0.6877 -0.7252 0.0336

_exptl_transmission_factor_max     ?
_exptl_transmission_factor_min     ?
_diffrn_reflns_av_R_equivalents    0.1088
_diffrn_reflns_av_unetI/netI       0.0870
_diffrn_reflns_Laue_measured_fraction_full  0.992
_diffrn_reflns_Laue_measured_fraction_max  0.953
_diffrn_reflns_limit_h_max         11
_diffrn_reflns_limit_h_min         -13
_diffrn_reflns_limit_k_max         14
_diffrn_reflns_limit_k_min         -16
_diffrn_reflns_limit_l_max         19
_diffrn_reflns_limit_l_min         -21
_diffrn_reflns_number              24350
_diffrn_reflns_point_group_measured_fraction_full  0.992
_diffrn_reflns_point_group_measured_fraction_max  0.953
_diffrn_reflns_theta_full          67.684
_diffrn_reflns_theta_max           75.114
_diffrn_reflns_theta_min           3.741
_diffrn_ambient_temperature        123
_diffrn_detector                   'Hybrid Pixel Array Detector'
_diffrn_detector_area_resol_mean   10.0000
_diffrn_detector_type              HyPix
_diffrn_measured_fraction_theta_full  0.992
_diffrn_measured_fraction_theta_max  0.953
_diffrn_measurement_details
;
List of Runs (angles in degrees, time in seconds):

  # Type    Start    End  Width  t~exp~   \w     \q     \k     \f   Frames
--------------------------------------------------------------------------
  1  \w   -115.00 -53.00   0.50    0.25    --  -42.85-156.00 -15.00  124
  2  \w    -81.00 -49.00   0.50    0.25    --  -42.85 119.00-135.00   64
  3  \w   -104.00 -74.00   0.50    0.25    --  -42.85 156.00  20.00   60
  4  \w     48.00  73.00   0.50    0.25    --   42.85-156.00 -15.00   50
  5  \w     56.00 115.00   0.50    0.25    --   42.85 156.00  20.00  118
  6  \w     13.00  91.00   0.50    0.25    --   42.85-119.00 140.00  156
  7  \w     57.00  82.00   0.50    1.36    --   96.50-156.00 -15.00   50
  8  \w     78.00 117.00   0.50    1.36    --   96.50 119.00-135.00   78
  9  \w     80.00 105.00   0.50    1.36    --   96.50 156.00  20.00   50
 10  \w     53.00  79.00   0.50    1.36    --   96.50-119.00 140.00   52
 11  \w   -111.00 -86.00   0.50    1.36    -- -107.77-119.00 140.00   50
 12  \w   -131.00 -78.00   0.50    1.36    -- -107.77 156.00  20.00  106
 13  \w   -109.00 -80.00   0.50    1.36    -- -107.77 119.00-135.00   58
 14  \w   -106.00 -73.00   0.50    1.36    -- -107.77-156.00 -15.00   66
 15  \w     14.00 112.00   0.50    0.25    --   42.85  77.00 -60.00  196
 16  \w     31.00  56.00   0.50    0.25    --   42.85  57.00   0.00   50
 17  \w    -37.00   4.00   0.50    0.25    --   42.85 -19.00   0.00   82
 18  \w     67.00 112.00   0.50    0.25    --   42.85  77.00-120.00   90
 19  \w     81.00 114.00   0.50    0.25    --   42.85  57.00   0.00   66
 20  \w    -24.00   2.00   0.50    0.25    --   42.85 -19.00 150.00   52
 21  \w     14.00  52.00   0.50    0.25    --   42.85  77.00-120.00   76
 22  \w     74.00 150.00   0.50    1.36    --   96.50  61.00  90.00  152
 23  \w    126.00 155.00   0.50    1.36    --   96.50   0.00  60.00   58
 24  \w     51.00  90.00   0.50    1.36    --   96.50 -94.00 -60.00   78
 25  \w     22.00  77.00   0.50    1.36    --   96.50   0.00  60.00  110
 26  \w     83.00 109.00   0.50    1.36    --   96.50 125.00 -90.00   52
 27  \w     22.00  47.00   0.50    1.36    --   96.50 -61.00 -60.00   50
 28  \w    -64.00 -37.00   0.50    1.36    -- -107.77  45.00-150.00   54
 29  \w    -57.00 -30.00   0.50    1.36    -- -107.77  30.00 -90.00   54
 30  \w    -71.00 -32.00   0.50    1.36    -- -107.77  45.00  30.00   78
 31  \w    -72.00 -47.00   0.50    1.36    -- -107.77  45.00   0.00   50
 32  \w    -57.00 -30.00   0.50    1.36    -- -107.77  30.00 -60.00   54
 33  \w    -57.00 -31.00   0.50    1.36    -- -107.77  30.00-150.00   52
 34  \w    -70.00 -37.00   0.50    1.36    -- -107.77  45.00-180.00   66
 35  \w    -55.00 -30.00   0.50    1.36    -- -107.77  30.00  90.00   50
 36  \w   -111.00 -37.00   0.50    1.36    -- -107.77 125.00   0.00  148
 37  \w   -108.00 -71.00   0.50    1.36    -- -107.77 125.00 120.00   74
 38  \w   -177.00 -86.00   0.50    1.36    -- -107.77 -45.00-120.00  182
 39  \w    -57.00 -31.00   0.50    1.36    -- -107.77  30.00 120.00   52
 40  \w    -72.00 -37.00   0.50    1.36    -- -107.77  45.00-120.00   70
 41  \w   -127.00 -40.00   0.50    1.36    -- -107.77 146.00-154.26  174
 42  \w   -110.00 -54.00   0.50    1.36    -- -107.77 125.00 -30.00  112
 43  \w   -123.00 -54.00   0.50    1.36    -- -107.77 142.00  39.95  138
 44  \w    -89.00 -35.00   0.50    1.36    -- -107.77  61.00-120.00  108
 45  \w    -67.00 -42.00   0.50    1.36    -- -107.77  45.00  90.00   50
 46  \w    -91.00 -35.00   0.50    1.36    -- -107.77  61.00  30.00  112
 47  \w   -111.00 -77.00   0.50    1.36    -- -107.77 125.00-150.00   68
 48  \w    -57.00 -29.00   0.50    1.36    -- -107.77  30.00-180.00   56
 49  \w   -115.00 -89.00   0.50    1.36    -- -107.77 -45.00-150.00   52
 50  \w   -173.00-130.00   0.50    1.36    -- -107.77 -45.00-150.00   86
;
_diffrn_measurement_device         'four-circle diffractometer'
_diffrn_measurement_device_type   
 'XtaLAB Synergy, Single source at offset/far, HyPix'
_diffrn_measurement_method         '\w scans'
_diffrn_orient_matrix_type        
 'CrysAlisPro convention (1999,Acta A55,543-557)'
_diffrn_orient_matrix_UB_11        0.0442201000
_diffrn_orient_matrix_UB_12        0.0216264000
_diffrn_orient_matrix_UB_13        -0.0915667000
_diffrn_orient_matrix_UB_21        0.1161464000
_diffrn_orient_matrix_UB_22        -0.1186338000
_diffrn_orient_matrix_UB_23        -0.0063781000
_diffrn_orient_matrix_UB_31        -0.1040270000
_diffrn_orient_matrix_UB_32        -0.0495835000
_diffrn_orient_matrix_UB_33        -0.0113672000
_diffrn_oxdiff_digest_frames
;
0154ee42bd0e71ec81efb88162f42cc44f04134de39
;
_diffrn_oxdiff_digest_hkl
;
433d5f2e217075f61f6797d6b59a6ed2d4df64
;
_diffrn_radiation_monochromator    mirror
_diffrn_radiation_probe            x-ray
_diffrn_radiation_type             CuK\a
_diffrn_radiation_wavelength       1.54184
_diffrn_source                     'micro-focus sealed X-ray tube'
_diffrn_source_type                'PhotonJet (Cu) X-ray Source'
_reflns_Friedel_coverage           0.000
_reflns_Friedel_fraction_full      .
_reflns_Friedel_fraction_max       .
_reflns_number_gt                  6361
_reflns_number_total               8237
_reflns_odcompleteness_completeness  99.26
_reflns_odcompleteness_iscentric   1
_reflns_odcompleteness_theta       66.97
_reflns_special_details
;
 Reflections were merged by SHELXL according to the crystal
 class for the calculation of statistics and refinement.
 
 _reflns_Friedel_fraction is defined as the number of unique
 Friedel pairs measured divided by the number that would be
 possible theoretically, ignoring centric projections and
 systematic absences.
;
_reflns_threshold_expression       'I > 2\s(I)'
_computing_cell_refinement         'CrysAlisPro 1.171.43.133a (Rigaku OD, 2024)'
_computing_data_collection        
 'CrysAlisPro system (CCD 43.133a 64-bit (release 07-08-2024))'
_computing_data_reduction          'CrysAlisPro 1.171.43.133a (Rigaku OD, 2024)'
_computing_molecular_graphics      'Olex2 (Dolomanov et al., 2009)'
_computing_publication_material    'Olex2 (Dolomanov et al., 2009)'
_computing_structure_refinement    'ShelXL (Sheldrick, 2015)'
_computing_structure_solution      'ShelXT (Sheldrick, 2015)'
_refine_diff_density_max           0.464
_refine_diff_density_min           -0.366
_refine_diff_density_rms           0.075
_refine_ls_extinction_coef         .
_refine_ls_extinction_method       none
_refine_ls_goodness_of_fit_ref     1.099
_refine_ls_hydrogen_treatment      constr
_refine_ls_matrix_type             full
_refine_ls_number_parameters       469
_refine_ls_number_reflns           8237
_refine_ls_number_restraints       0
_refine_ls_R_factor_all            0.0964
_refine_ls_R_factor_gt             0.0794
_refine_ls_restrained_S_all        1.099
_refine_ls_shift/su_max            0.000
_refine_ls_shift/su_mean           0.000
_refine_ls_structure_factor_coef   Fsqd
_refine_ls_weighting_details      
 'w=1/[\s^2^(Fo^2^)+(0.1538P)^2^+0.1340P] where P=(Fo^2^+2Fc^2^)/3'
_refine_ls_weighting_scheme        calc
_refine_ls_wR_factor_gt            0.2225
_refine_ls_wR_factor_ref           0.2417
_refine_special_details            ?
_olex2_refinement_description
;
1. Fixed Uiso
 At 1.2 times of:
  All C(H) groups
 At 1.5 times of:
  All C(H,H,H) groups
2.a Ternary CH refined with riding coordinates:
 C33(H33), C8(H8)
2.b Aromatic/amide H refined with riding coordinates:
 C6(H6), C31(H31), C11(H11), C35(H35), C36(H36), C29(H29), C10(H10), C4(H4),
 C2(H2), C27(H27)
2.c Idealised Me refined as rotating group:
 C50(H50A,H50B,H50C), C44(H44A,H44B,H44C), C17(H17A,H17B,H17C), C15(H15A,H15B,
 H15C), C45(H45A,H45B,H45C), C42(H42A,H42B,H42C), C41(H41A,H41B,H41C), C23(H23A,
 H23B,H23C), C16(H16A,H16B,H16C), C49(H49A,H49B,H49C), C24(H24A,H24B,H24C),
 C48(H48A,H48B,H48C), C40(H40A,H40B,H40C), C25(H25A,H25B,H25C), C19(H19A,H19B,
 H19C), C46(H46A,H46B,H46C), C20(H20A,H20B,H20C), C21(H21A,H21B,H21C)
;
_atom_sites_solution_hydrogens     geom
_atom_sites_solution_primary       dual
_atom_sites_solution_secondary     ?
loop_
  _atom_site_label
  _atom_site_type_symbol
  _atom_site_fract_x
  _atom_site_fract_y
  _atom_site_fract_z
  _atom_site_U_iso_or_equiv
  _atom_site_adp_type
  _atom_site_occupancy
  _atom_site_site_symmetry_order
  _atom_site_calc_flag
  _atom_site_refinement_flags_posn
  _atom_site_refinement_flags_adp
  _atom_site_refinement_flags_occupancy
  _atom_site_disorder_assembly
  _atom_site_disorder_group
 C7 C 0.5963(2) 0.32723(15) 0.78434(10) 0.0250(4) Uani 1 1 d . . . . .
 C32 C 0.8790(2) 0.20653(15) 0.71934(10) 0.0257(4) Uani 1 1 d . . . . .
 C13 C 0.5305(2) 0.29238(14) 0.73987(10) 0.0248(4) Uani 1 1 d . . . . .
 C6 C 0.5980(2) 0.43734(15) 0.76772(11) 0.0263(4) Uani 1 1 d . . . . .
 H6 H 0.636560 0.464225 0.800049 0.032 Uiso 1 1 calc R . . . .
 C33 C 0.8065(2) 0.14993(14) 0.79105(10) 0.0250(4) Uani 1 1 d . . . . .
 H33 H 0.770050 0.101225 0.770674 0.030 Uiso 1 1 calc R . . . .
 C5 C 0.5454(2) 0.50894(15) 0.70576(11) 0.0280(4) Uani 1 1 d . . . . .
 C12 C 0.5057(2) 0.18721(15) 0.74467(11) 0.0266(4) Uani 1 1 d . . . . .
 C38 C 0.9412(2) 0.27906(15) 0.72960(11) 0.0265(4) Uani 1 1 d . . . . .
 C18 C 0.5511(3) 0.62840(16) 0.68658(12) 0.0323(5) Uani 1 1 d . . . . .
 C31 C 0.8715(2) 0.19919(16) 0.64082(11) 0.0280(4) Uani 1 1 d . . . . .
 H31 H 0.833861 0.147263 0.631902 0.034 Uiso 1 1 calc R . . . .
 C34 C 0.9139(2) 0.07363(15) 0.83740(10) 0.0269(4) Uani 1 1 d . . . . .
 C3 C 0.4820(2) 0.36133(15) 0.67481(11) 0.0272(4) Uani 1 1 d . . . . .
 C11 C 0.5019(2) 0.11601(15) 0.81131(11) 0.0287(4) Uani 1 1 d . . . . .
 H11 H 0.492332 0.046750 0.806897 0.034 Uiso 1 1 calc R . . . .
 C30 C 0.9171(2) 0.26495(16) 0.57583(11) 0.0296(4) Uani 1 1 d . . . . .
 C28 C 0.9830(2) 0.35029(16) 0.66524(11) 0.0295(4) Uani 1 1 d . . . . .
 C1 C 0.4540(2) 0.19105(16) 0.67258(11) 0.0282(4) Uani 1 1 d . . . . .
 C35 C 0.9783(2) 0.11635(16) 0.87381(10) 0.0282(4) Uani 1 1 d . . . . .
 H35 H 1.029309 0.064424 0.909573 0.034 Uiso 1 1 calc R . . . .
 C9 C 0.5760(2) 0.20008(15) 0.90605(10) 0.0271(4) Uani 1 1 d . . . . .
 C37 C 0.9699(2) 0.30238(16) 0.80127(11) 0.0283(4) Uani 1 1 d . . . . .
 C36 C 0.9821(2) 0.22945(16) 0.86700(11) 0.0284(4) Uani 1 1 d . . . . .
 H36 H 0.994017 0.254518 0.912171 0.034 Uiso 1 1 calc R . . . .
 C26 C 1.0144(2) 0.40227(16) 0.77827(11) 0.0291(4) Uani 1 1 d . . . . .
 C14 C 0.4264(2) 0.09554(16) 0.64733(12) 0.0313(5) Uani 1 1 d . . . . .
 C47 C 0.9531(2) -0.05504(15) 0.83573(11) 0.0295(4) Uani 1 1 d . . . . .
 C8 C 0.6763(2) 0.24402(14) 0.84155(10) 0.0247(4) Uani 1 1 d . . . . .
 H8 H 0.713304 0.285618 0.868360 0.030 Uiso 1 1 calc R . . . .
 C29 C 0.9722(2) 0.34303(16) 0.58887(11) 0.0313(5) Uani 1 1 d . . . . .
 H29 H 1.001662 0.390134 0.545522 0.038 Uiso 1 1 calc R . . . .
 C10 C 0.5113(2) 0.13758(15) 0.88886(11) 0.0291(4) Uani 1 1 d . . . . .
 H10 H 0.465201 0.102570 0.934011 0.035 Uiso 1 1 calc R . . . .
 C4 C 0.4880(2) 0.46829(15) 0.65815(11) 0.0291(4) Uani 1 1 d . . . . .
 H4 H 0.453571 0.514500 0.614670 0.035 Uiso 1 1 calc R . . . .
 C43 C 0.9039(3) 0.25930(18) 0.49077(11) 0.0338(5) Uani 1 1 d . . . . .
 C22 C 0.5424(2) 0.23656(16) 0.99206(11) 0.0298(4) Uani 1 1 d . . . . .
 C39 C 1.0429(2) 0.46568(17) 0.83438(12) 0.0326(5) Uani 1 1 d . . . . .
 C2 C 0.4364(2) 0.29475(16) 0.63476(11) 0.0301(4) Uani 1 1 d . . . . .
 H2 H 0.399493 0.320727 0.588485 0.036 Uiso 1 1 calc R . . . .
 C27 C 1.0257(2) 0.42597(17) 0.69835(12) 0.0319(5) Uani 1 1 d . . . . .
 H27 H 1.056905 0.483516 0.668104 0.038 Uiso 1 1 calc R . . . .
 C50 C 1.0075(3) -0.08716(17) 0.74731(12) 0.0364(5) Uani 1 1 d . . . . .
 H50A H 0.932189 -0.048948 0.719119 0.055 Uiso 1 1 calc GR . . . .
 H50B H 1.037185 -0.169276 0.745106 0.055 Uiso 1 1 calc GR . . . .
 H50C H 1.087655 -0.063642 0.721569 0.055 Uiso 1 1 calc GR . . . .
 C44 C 0.8422(3) 0.1705(2) 0.48721(12) 0.0428(6) Uani 1 1 d . . . . .
 H44A H 0.902650 0.095941 0.504490 0.064 Uiso 1 1 calc GR . . . .
 H44B H 0.837010 0.168716 0.432039 0.064 Uiso 1 1 calc GR . . . .
 H44C H 0.747649 0.190299 0.522818 0.064 Uiso 1 1 calc GR . . . .
 C17 C 0.3869(3) 0.12875(19) 0.56572(13) 0.0400(5) Uani 1 1 d . . . . .
 H17A H 0.299294 0.195003 0.571122 0.060 Uiso 1 1 calc GR . . . .
 H17B H 0.373796 0.065449 0.548250 0.060 Uiso 1 1 calc GR . . . .
 H17C H 0.462358 0.146910 0.525872 0.060 Uiso 1 1 calc GR . . . .
 C15 C 0.5609(3) -0.01064(17) 0.63759(13) 0.0365(5) Uani 1 1 d . . . . .
 H15A H 0.637586 0.006305 0.598013 0.055 Uiso 1 1 calc GR . . . .
 H15B H 0.544604 -0.071663 0.619236 0.055 Uiso 1 1 calc GR . . . .
 H15C H 0.586496 -0.034373 0.689297 0.055 Uiso 1 1 calc GR . . . .
 C45 C 0.8055(3) 0.3748(2) 0.46478(13) 0.0430(6) Uani 1 1 d . . . . .
 H45A H 0.711683 0.392494 0.501113 0.065 Uiso 1 1 calc GR . . . .
 H45B H 0.799240 0.372696 0.409869 0.065 Uiso 1 1 calc GR . . . .
 H45C H 0.842569 0.433066 0.466738 0.065 Uiso 1 1 calc GR . . . .
 C42 C 1.1724(3) 0.3915(2) 0.86678(14) 0.0407(5) Uani 1 1 d . . . . .
 H42A H 1.151955 0.329965 0.902446 0.061 Uiso 1 1 calc GR . . . .
 H42B H 1.195230 0.437760 0.896712 0.061 Uiso 1 1 calc GR . . . .
 H42C H 1.252555 0.359699 0.821820 0.061 Uiso 1 1 calc GR . . . .
 C41 C 1.0727(3) 0.5700(2) 0.78925(15) 0.0472(6) Uani 1 1 d . . . . .
 H41A H 1.159213 0.545355 0.746624 0.071 Uiso 1 1 calc GR . . . .
 H41B H 1.083911 0.613398 0.826822 0.071 Uiso 1 1 calc GR . . . .
 H41C H 0.993951 0.617643 0.765555 0.071 Uiso 1 1 calc GR . . . .
 C23 C 0.4290(3) 0.1981(2) 1.05012(13) 0.0417(6) Uani 1 1 d . . . . .
 H23A H 0.342951 0.228768 1.030451 0.062 Uiso 1 1 calc GR . . . .
 H23B H 0.409142 0.225679 1.103329 0.062 Uiso 1 1 calc GR . . . .
 H23C H 0.462069 0.115251 1.053782 0.062 Uiso 1 1 calc GR . . . .
 C16 C 0.3041(3) 0.0695(2) 0.70767(14) 0.0400(5) Uani 1 1 d . . . . .
 H16A H 0.329415 0.041332 0.759122 0.060 Uiso 1 1 calc GR . . . .
 H16B H 0.284905 0.011846 0.686923 0.060 Uiso 1 1 calc GR . . . .
 H16C H 0.219905 0.138639 0.715401 0.060 Uiso 1 1 calc GR . . . .
 C49 C 1.0702(3) -0.12373(18) 0.87853(14) 0.0414(6) Uani 1 1 d . . . . .
 H49A H 1.154706 -0.106087 0.852387 0.062 Uiso 1 1 calc GR . . . .
 H49B H 1.091603 -0.204682 0.875761 0.062 Uiso 1 1 calc GR . . . .
 H49C H 1.039421 -0.104434 0.934860 0.062 Uiso 1 1 calc GR . . . .
 C24 C 0.4846(3) 0.36759(18) 0.98979(13) 0.0404(5) Uani 1 1 d . . . . .
 H24A H 0.557218 0.395544 0.956345 0.061 Uiso 1 1 calc GR . . . .
 H24B H 0.458163 0.392707 1.044409 0.061 Uiso 1 1 calc GR . . . .
 H24C H 0.401763 0.397396 0.967169 0.061 Uiso 1 1 calc GR . . . .
 C48 C 0.8255(3) -0.09012(18) 0.87423(15) 0.0435(6) Uani 1 1 d . . . . .
 H48A H 0.791663 -0.072593 0.930969 0.065 Uiso 1 1 calc GR . . . .
 H48B H 0.852981 -0.171588 0.869867 0.065 Uiso 1 1 calc GR . . . .
 H48C H 0.750324 -0.048557 0.846407 0.065 Uiso 1 1 calc GR . . . .
 C40 C 0.9125(3) 0.5067(2) 0.90391(13) 0.0410(5) Uani 1 1 d . . . . .
 H40A H 0.831188 0.554683 0.882427 0.062 Uiso 1 1 calc GR . . . .
 H40B H 0.929125 0.550296 0.938973 0.062 Uiso 1 1 calc GR . . . .
 H40C H 0.893794 0.441259 0.934750 0.062 Uiso 1 1 calc GR . . . .
 C25 C 0.6734(3) 0.1916(2) 1.02507(13) 0.0453(6) Uani 1 1 d . . . . .
 H25A H 0.711418 0.108748 1.026222 0.068 Uiso 1 1 calc GR . . . .
 H25B H 0.648850 0.216508 1.079619 0.068 Uiso 1 1 calc GR . . . .
 H25C H 0.744262 0.220749 0.990614 0.068 Uiso 1 1 calc GR . . . .
 C19 C 0.6203(4) 0.6574(2) 0.74221(15) 0.0510(7) Uani 1 1 d . . . . .
 H19A H 0.565758 0.655109 0.797800 0.076 Uiso 1 1 calc GR . . . .
 H19B H 0.623168 0.733359 0.727025 0.076 Uiso 1 1 calc GR . . . .
 H19C H 0.716323 0.602163 0.737485 0.076 Uiso 1 1 calc GR . . . .
 C46 C 1.0491(3) 0.2297(3) 0.43270(14) 0.0515(7) Uani 1 1 d . . . . .
 H46A H 1.087147 0.288246 0.432367 0.077 Uiso 1 1 calc GR . . . .
 H46B H 1.040970 0.225597 0.378554 0.077 Uiso 1 1 calc GR . . . .
 H46C H 1.112282 0.156436 0.449970 0.077 Uiso 1 1 calc GR . . . .
 C20 C 0.6402(4) 0.6351(2) 0.60078(15) 0.0516(7) Uani 1 1 d . . . . .
 H20A H 0.735264 0.578347 0.596347 0.077 Uiso 1 1 calc GR . . . .
 H20B H 0.645368 0.710758 0.588547 0.077 Uiso 1 1 calc GR . . . .
 H20C H 0.596870 0.620633 0.562705 0.077 Uiso 1 1 calc GR . . . .
 C21 C 0.4030(3) 0.7146(2) 0.6944(2) 0.0603(8) Uani 1 1 d . . . . .
 H21A H 0.359863 0.699773 0.656381 0.090 Uiso 1 1 calc GR . . . .
 H21B H 0.406348 0.790843 0.682655 0.090 Uiso 1 1 calc GR . . . .
 H21C H 0.347150 0.709014 0.749232 0.090 Uiso 1 1 calc GR . . . .

loop_
  _atom_site_aniso_label
  _atom_site_aniso_U_11
  _atom_site_aniso_U_22
  _atom_site_aniso_U_33
  _atom_site_aniso_U_23
  _atom_site_aniso_U_13
  _atom_site_aniso_U_12
 C7 0.0321(11) 0.0199(8) 0.0201(8) -0.0024(6) -0.0063(7) -0.0058(7)
 C32 0.0321(11) 0.0205(8) 0.0209(8) -0.0021(6) -0.0094(7) -0.0033(7)
 C13 0.0316(11) 0.0185(8) 0.0224(8) -0.0026(6) -0.0084(7) -0.0053(7)
 C6 0.0342(11) 0.0212(9) 0.0225(8) -0.0020(6) -0.0081(7) -0.0077(7)
 C33 0.0348(11) 0.0188(8) 0.0215(8) -0.0017(6) -0.0108(8) -0.0068(7)
 C5 0.0352(11) 0.0190(8) 0.0260(8) -0.0019(6) -0.0082(8) -0.0051(7)
 C12 0.0300(11) 0.0210(8) 0.0263(9) -0.0052(6) -0.0093(8) -0.0035(7)
 C38 0.0339(11) 0.0216(8) 0.0229(8) -0.0041(6) -0.0108(8) -0.0051(8)
 C18 0.0471(13) 0.0188(9) 0.0304(9) 0.0019(7) -0.0145(9) -0.0089(8)
 C31 0.0340(11) 0.0241(9) 0.0241(9) -0.0045(6) -0.0094(8) -0.0059(8)
 C34 0.0379(12) 0.0209(9) 0.0196(8) -0.0006(6) -0.0096(8) -0.0065(8)
 C3 0.0324(11) 0.0231(9) 0.0238(8) -0.0024(6) -0.0100(8) -0.0049(8)
 C11 0.0377(12) 0.0190(8) 0.0284(9) -0.0029(6) -0.0089(8) -0.0080(8)
 C30 0.0361(12) 0.0276(9) 0.0212(8) -0.0021(7) -0.0097(8) -0.0051(8)
 C28 0.0344(12) 0.0265(9) 0.0259(9) -0.0017(7) -0.0093(8) -0.0078(8)
 C1 0.0304(11) 0.0252(9) 0.0279(9) -0.0077(7) -0.0085(8) -0.0057(8)
 C35 0.0347(12) 0.0260(9) 0.0213(8) 0.0004(6) -0.0109(8) -0.0060(8)
 C9 0.0380(12) 0.0184(8) 0.0210(8) -0.0007(6) -0.0092(8) -0.0048(7)
 C37 0.0345(11) 0.0238(9) 0.0249(9) -0.0045(7) -0.0102(8) -0.0053(8)
 C36 0.0333(11) 0.0290(9) 0.0228(8) -0.0038(7) -0.0103(8) -0.0079(8)
 C26 0.0347(12) 0.0248(9) 0.0280(9) -0.0050(7) -0.0089(8) -0.0087(8)
 C14 0.0376(12) 0.0258(9) 0.0315(9) -0.0079(7) -0.0108(9) -0.0083(8)
 C47 0.0384(12) 0.0204(9) 0.0280(9) -0.0002(6) -0.0128(8) -0.0060(8)
 C8 0.0342(11) 0.0192(8) 0.0208(8) -0.0013(6) -0.0101(8) -0.0072(7)
 C29 0.0420(13) 0.0290(10) 0.0207(8) 0.0016(7) -0.0085(8) -0.0111(9)
 C10 0.0390(12) 0.0205(8) 0.0249(8) 0.0002(6) -0.0070(8) -0.0088(8)
 C4 0.0382(12) 0.0213(9) 0.0249(8) 0.0008(6) -0.0124(8) -0.0051(8)
 C43 0.0446(13) 0.0371(11) 0.0198(8) -0.0029(7) -0.0096(8) -0.0131(9)
 C22 0.0409(12) 0.0266(9) 0.0210(8) -0.0027(6) -0.0073(8) -0.0110(8)
 C39 0.0407(13) 0.0283(10) 0.0305(9) -0.0080(7) -0.0106(9) -0.0104(9)
 C2 0.0378(12) 0.0260(9) 0.0263(8) -0.0036(7) -0.0141(8) -0.0060(8)
 C27 0.0416(13) 0.0273(9) 0.0288(9) -0.0022(7) -0.0093(9) -0.0137(9)
 C50 0.0487(14) 0.0258(10) 0.0325(10) -0.0056(7) -0.0126(9) -0.0076(9)
 C44 0.0651(17) 0.0442(12) 0.0261(9) -0.0043(8) -0.0184(10) -0.0212(11)
 C17 0.0560(16) 0.0334(11) 0.0354(11) -0.0072(8) -0.0204(10) -0.0129(10)
 C15 0.0443(14) 0.0258(10) 0.0379(10) -0.0086(7) -0.0123(9) -0.0069(9)
 C45 0.0590(16) 0.0425(12) 0.0282(10) 0.0033(8) -0.0198(10) -0.0146(11)
 C42 0.0393(13) 0.0434(12) 0.0418(11) -0.0114(9) -0.0144(10) -0.0111(10)
 C41 0.0711(19) 0.0385(12) 0.0446(12) -0.0047(9) -0.0184(12) -0.0291(12)
 C23 0.0558(16) 0.0418(12) 0.0286(9) -0.0059(8) -0.0034(10) -0.0222(11)
 C16 0.0440(14) 0.0386(11) 0.0421(11) -0.0097(9) -0.0105(10) -0.0169(10)
 C49 0.0540(16) 0.0267(10) 0.0419(11) -0.0002(8) -0.0244(11) -0.0045(10)
 C24 0.0584(16) 0.0303(11) 0.0301(10) -0.0070(8) -0.0072(10) -0.0140(10)
 C48 0.0520(16) 0.0235(10) 0.0494(12) 0.0016(8) -0.0092(11) -0.0114(10)
 C40 0.0447(14) 0.0403(12) 0.0372(11) -0.0149(9) -0.0088(10) -0.0104(10)
 C25 0.0487(15) 0.0556(14) 0.0269(10) -0.0069(9) -0.0165(10) -0.0070(11)
 C19 0.091(2) 0.0313(11) 0.0463(12) 0.0084(9) -0.0329(14) -0.0313(13)
 C46 0.0480(16) 0.0750(18) 0.0275(10) -0.0167(10) -0.0038(10) -0.0167(13)
 C20 0.083(2) 0.0367(12) 0.0382(12) 0.0030(9) -0.0080(13) -0.0319(13)
 C21 0.0545(18) 0.0230(11) 0.099(2) -0.0026(12) -0.0222(17) -0.0067(11)

_geom_special_details
;
 All esds (except the esd in the dihedral angle between two l.s. planes)
 are estimated using the full covariance matrix.  The cell esds are taken
 into account individually in the estimation of esds in distances, angles
 and torsion angles; correlations between esds in cell parameters are only
 used when they are defined by crystal symmetry.  An approximate (isotropic)
 treatment of cell esds is used for estimating esds involving l.s. planes.
;
loop_
  _geom_bond_atom_site_label_1
  _geom_bond_atom_site_label_2
  _geom_bond_distance
  _geom_bond_site_symmetry_2
  _geom_bond_publ_flag
 C7 C13 1.393(3) . ?
 C7 C6 1.404(3) . ?
 C7 C8 1.512(2) . ?
 C32 C33 1.512(3) . ?
 C32 C38 1.390(3) . ?
 C32 C31 1.409(2) . ?
 C13 C12 1.459(3) . ?
 C13 C3 1.409(2) . ?
 C6 C5 1.394(3) . ?
 C33 C34 1.520(3) . ?
 C33 C8 1.581(3) . ?
 C5 C18 1.539(3) . ?
 C5 C4 1.412(3) . ?
 C12 C11 1.359(3) . ?
 C12 C1 1.489(2) . ?
 C38 C28 1.414(3) . ?
 C38 C37 1.461(2) . ?
 C18 C19 1.528(3) . ?
 C18 C20 1.536(3) . ?
 C18 C21 1.515(4) . ?
 C31 C30 1.391(3) . ?
 C34 C35 1.346(3) . ?
 C34 C47 1.542(2) . ?
 C3 C4 1.381(3) . ?
 C3 C2 1.465(3) . ?
 C11 C10 1.455(2) . ?
 C30 C29 1.415(3) . ?
 C30 C43 1.539(2) . ?
 C28 C29 1.384(3) . ?
 C28 C27 1.464(3) . ?
 C1 C14 1.517(3) . ?
 C1 C2 1.357(3) . ?
 C35 C36 1.453(3) . ?
 C9 C8 1.519(3) . ?
 C9 C10 1.351(3) . ?
 C9 C22 1.540(2) . ?
 C37 C36 1.360(3) . ?
 C37 C26 1.494(3) . ?
 C26 C39 1.520(2) . ?
 C26 C27 1.356(3) . ?
 C14 C17 1.541(3) . ?
 C14 C15 1.534(3) . ?
 C14 C16 1.538(3) . ?
 C47 C50 1.543(3) . ?
 C47 C49 1.530(3) . ?
 C47 C48 1.536(3) . ?
 C43 C44 1.534(3) . ?
 C43 C45 1.532(3) . ?
 C43 C46 1.529(4) . ?
 C22 C23 1.529(3) . ?
 C22 C24 1.549(3) . ?
 C22 C25 1.523(3) . ?
 C39 C42 1.538(3) . ?
 C39 C41 1.539(3) . ?
 C39 C40 1.534(3) . ?

loop_
  _geom_angle_atom_site_label_1
  _geom_angle_atom_site_label_2
  _geom_angle_atom_site_label_3
  _geom_angle
  _geom_angle_site_symmetry_1
  _geom_angle_site_symmetry_3
  _geom_angle_publ_flag
 C13 C7 C6 117.61(16) . . ?
 C13 C7 C8 120.24(16) . . ?
 C6 C7 C8 121.81(17) . . ?
 C38 C32 C33 120.76(15) . . ?
 C38 C32 C31 117.22(18) . . ?
 C31 C32 C33 121.58(17) . . ?
 C7 C13 C12 131.06(17) . . ?
 C7 C13 C3 120.34(17) . . ?
 C3 C13 C12 108.50(16) . . ?
 C5 C6 C7 122.79(17) . . ?
 C32 C33 C34 108.97(17) . . ?
 C32 C33 C8 108.90(14) . . ?
 C34 C33 C8 114.81(14) . . ?
 C6 C5 C18 122.42(17) . . ?
 C6 C5 C4 118.17(17) . . ?
 C4 C5 C18 119.39(16) . . ?
 C13 C12 C1 106.09(15) . . ?
 C11 C12 C13 124.11(17) . . ?
 C11 C12 C1 128.30(19) . . ?
 C32 C38 C28 121.18(16) . . ?
 C32 C38 C37 130.74(18) . . ?
 C28 C38 C37 108.01(17) . . ?
 C19 C18 C5 112.50(16) . . ?
 C19 C18 C20 106.7(2) . . ?
 C20 C18 C5 109.15(16) . . ?
 C21 C18 C5 109.3(2) . . ?
 C21 C18 C19 108.8(2) . . ?
 C21 C18 C20 110.3(2) . . ?
 C30 C31 C32 122.59(18) . . ?
 C33 C34 C47 116.89(16) . . ?
 C35 C34 C33 121.36(16) . . ?
 C35 C34 C47 121.62(17) . . ?
 C13 C3 C2 106.68(16) . . ?
 C4 C3 C13 120.78(17) . . ?
 C4 C3 C2 132.50(17) . . ?
 C12 C11 C10 125.11(17) . . ?
 C31 C30 C29 118.94(16) . . ?
 C31 C30 C43 122.23(18) . . ?
 C29 C30 C43 118.78(18) . . ?
 C38 C28 C27 107.31(16) . . ?
 C29 C28 C38 120.33(18) . . ?
 C29 C28 C27 132.28(19) . . ?
 C12 C1 C14 125.54(17) . . ?
 C2 C1 C12 107.39(16) . . ?
 C2 C1 C14 127.07(17) . . ?
 C34 C35 C36 130.14(17) . . ?
 C8 C9 C22 117.16(16) . . ?
 C10 C9 C8 122.12(16) . . ?
 C10 C9 C22 120.59(18) . . ?
 C38 C37 C26 105.93(15) . . ?
 C36 C37 C38 123.58(18) . . ?
 C36 C37 C26 128.97(18) . . ?
 C37 C36 C35 125.38(16) . . ?
 C37 C26 C39 126.09(17) . . ?
 C27 C26 C37 107.88(16) . . ?
 C27 C26 C39 126.03(19) . . ?
 C1 C14 C17 109.64(17) . . ?
 C1 C14 C15 109.26(18) . . ?
 C1 C14 C16 112.21(16) . . ?
 C15 C14 C17 108.20(17) . . ?
 C15 C14 C16 110.12(18) . . ?
 C16 C14 C17 107.32(19) . . ?
 C34 C47 C50 108.27(15) . . ?
 C49 C47 C34 112.45(17) . . ?
 C49 C47 C50 107.41(18) . . ?
 C49 C47 C48 108.38(18) . . ?
 C48 C47 C34 111.65(18) . . ?
 C48 C47 C50 108.52(18) . . ?
 C7 C8 C33 108.46(13) . . ?
 C7 C8 C9 109.34(16) . . ?
 C9 C8 C33 115.07(14) . . ?
 C28 C29 C30 119.50(18) . . ?
 C9 C10 C11 129.47(19) . . ?
 C3 C4 C5 119.97(17) . . ?
 C44 C43 C30 112.02(17) . . ?
 C45 C43 C30 108.98(16) . . ?
 C45 C43 C44 107.95(19) . . ?
 C46 C43 C30 109.36(18) . . ?
 C46 C43 C44 108.88(19) . . ?
 C46 C43 C45 109.6(2) . . ?
 C9 C22 C24 108.13(15) . . ?
 C23 C22 C9 112.72(17) . . ?
 C23 C22 C24 106.90(18) . . ?
 C25 C22 C9 111.38(18) . . ?
 C25 C22 C23 108.72(18) . . ?
 C25 C22 C24 108.84(19) . . ?
 C26 C39 C42 111.67(17) . . ?
 C26 C39 C41 110.09(17) . . ?
 C26 C39 C40 109.30(19) . . ?
 C42 C39 C41 107.2(2) . . ?
 C40 C39 C42 110.38(18) . . ?
 C40 C39 C41 108.16(19) . . ?
 C1 C2 C3 110.94(16) . . ?
 C26 C27 C28 110.38(18) . . ?

_shelx_res_file
;
TITL 72again_autored_a.res in P-1
    72again_autored.res
    created by SHELXL-2018/3 at 12:55:43 on 12-Feb-2025
REM Old TITL 72again_autored in P-1
REM SHELXT solution in P-1: R1 0.200, Rweak 0.005, Alpha 0.041
REM <I/s> 0.000 for 0 systematic absences, Orientation as input
REM Formula found by SHELXT: C50
CELL 1.54184 10.6249 12.8381 17.3764 80.967 73.742 67.18
ZERR 2 0.0005 0.0005 0.0007 0.004 0.004 0.004
LATT 1
SFAC C H
UNIT 100 132

L.S. 13
PLAN  20
SIZE 0.17 0.18 0.22
TEMP -150.15
BOND
list 4
fmap 2 53
ACTA
REM <olex2.extras>
REM <HklSrc "%.\\72again_autored.hkl">
REM </olex2.extras>

WGHT    0.153800    0.134000
FVAR       0.44797
C7    1    0.596342    0.327233    0.784342    11.00000    0.03210    0.01988 =
         0.02005   -0.00237   -0.00631   -0.00582
C32   1    0.879025    0.206533    0.719341    11.00000    0.03214    0.02047 =
         0.02093   -0.00210   -0.00939   -0.00334
C13   1    0.530474    0.292379    0.739872    11.00000    0.03156    0.01852 =
         0.02244   -0.00265   -0.00836   -0.00528
C6    1    0.597975    0.437341    0.767715    11.00000    0.03422    0.02124 =
         0.02246   -0.00198   -0.00815   -0.00771
AFIX  43
H6    2    0.636560    0.464225    0.800049    11.00000   -1.20000
AFIX   0
C33   1    0.806470    0.149930    0.791051    11.00000    0.03475    0.01885 =
         0.02147   -0.00174   -0.01084   -0.00678
AFIX  13
H33   2    0.770050    0.101225    0.770674    11.00000   -1.20000
AFIX   0
C5    1    0.545369    0.508942    0.705757    11.00000    0.03522    0.01896 =
         0.02602   -0.00189   -0.00817   -0.00511
C12   1    0.505667    0.187206    0.744668    11.00000    0.03001    0.02100 =
         0.02629   -0.00522   -0.00929   -0.00351
C38   1    0.941239    0.279064    0.729598    11.00000    0.03386    0.02161 =
         0.02291   -0.00407   -0.01077   -0.00512
C18   1    0.551098    0.628403    0.686579    11.00000    0.04714    0.01883 =
         0.03035    0.00193   -0.01452   -0.00893
C31   1    0.871525    0.199186    0.640816    11.00000    0.03404    0.02409 =
         0.02407   -0.00451   -0.00938   -0.00588
AFIX  43
H31   2    0.833861    0.147263    0.631902    11.00000   -1.20000
AFIX   0
C34   1    0.913926    0.073635    0.837404    11.00000    0.03791    0.02088 =
         0.01962   -0.00062   -0.00965   -0.00648
C3    1    0.482038    0.361331    0.674808    11.00000    0.03244    0.02307 =
         0.02377   -0.00241   -0.01000   -0.00488
C11   1    0.501883    0.116008    0.811308    11.00000    0.03766    0.01898 =
         0.02839   -0.00286   -0.00888   -0.00798
AFIX  43
H11   2    0.492332    0.046750    0.806897    11.00000   -1.20000
AFIX   0
C30   1    0.917086    0.264950    0.575826    11.00000    0.03610    0.02756 =
         0.02119   -0.00209   -0.00971   -0.00512
C28   1    0.983007    0.350293    0.665241    11.00000    0.03444    0.02647 =
         0.02593   -0.00167   -0.00929   -0.00778
C1    1    0.453965    0.191049    0.672581    11.00000    0.03038    0.02524 =
         0.02792   -0.00765   -0.00847   -0.00566
C35   1    0.978311    0.116351    0.873808    11.00000    0.03469    0.02600 =
         0.02133    0.00044   -0.01089   -0.00596
AFIX  43
H35   2    1.029309    0.064424    0.909573    11.00000   -1.20000
AFIX   0
C9    1    0.576035    0.200083    0.906048    11.00000    0.03802    0.01840 =
         0.02100   -0.00070   -0.00921   -0.00484
C37   1    0.969907    0.302379    0.801268    11.00000    0.03450    0.02381 =
         0.02488   -0.00450   -0.01025   -0.00531
C36   1    0.982076    0.229451    0.867000    11.00000    0.03332    0.02896 =
         0.02280   -0.00379   -0.01034   -0.00787
AFIX  43
H36   2    0.994017    0.254518    0.912171    11.00000   -1.20000
AFIX   0
C26   1    1.014367    0.402274    0.778266    11.00000    0.03467    0.02480 =
         0.02799   -0.00498   -0.00890   -0.00871
C14   1    0.426450    0.095537    0.647329    11.00000    0.03763    0.02584 =
         0.03147   -0.00789   -0.01084   -0.00833
C47   1    0.953078   -0.055038    0.835734    11.00000    0.03845    0.02041 =
         0.02803   -0.00023   -0.01283   -0.00604
C8    1    0.676321    0.244024    0.841548    11.00000    0.03424    0.01916 =
         0.02082   -0.00135   -0.01011   -0.00723
AFIX  13
H8    2    0.713304    0.285618    0.868360    11.00000   -1.20000
AFIX   0
C29   1    0.972237    0.343031    0.588868    11.00000    0.04195    0.02904 =
         0.02072    0.00156   -0.00846   -0.01110
AFIX  43
H29   2    1.001662    0.390134    0.545522    11.00000   -1.20000
AFIX   0
C10   1    0.511315    0.137576    0.888856    11.00000    0.03899    0.02047 =
         0.02488    0.00021   -0.00700   -0.00877
AFIX  43
H10   2    0.465201    0.102570    0.934011    11.00000   -1.20000
AFIX   0
C4    1    0.488026    0.468286    0.658151    11.00000    0.03815    0.02130 =
         0.02490    0.00076   -0.01241   -0.00510
AFIX  43
H4    2    0.453571    0.514500    0.614670    11.00000   -1.20000
AFIX   0
C43   1    0.903855    0.259295    0.490769    11.00000    0.04460    0.03714 =
         0.01976   -0.00287   -0.00957   -0.01306
C22   1    0.542433    0.236559    0.992057    11.00000    0.04091    0.02658 =
         0.02100   -0.00271   -0.00727   -0.01102
C39   1    1.042863    0.465683    0.834376    11.00000    0.04074    0.02829 =
         0.03048   -0.00801   -0.01059   -0.01038
C2    1    0.436419    0.294751    0.634755    11.00000    0.03776    0.02601 =
         0.02627   -0.00364   -0.01412   -0.00595
AFIX  43
H2    2    0.399493    0.320727    0.588485    11.00000   -1.20000
AFIX   0
C27   1    1.025694    0.425968    0.698345    11.00000    0.04162    0.02730 =
         0.02876   -0.00221   -0.00933   -0.01370
AFIX  43
H27   2    1.056905    0.483516    0.668104    11.00000   -1.20000
AFIX   0
C50   1    1.007491   -0.087157    0.747314    11.00000    0.04867    0.02576 =
         0.03250   -0.00557   -0.01264   -0.00759
AFIX 137
H50A  2    0.932189   -0.048948    0.719119    11.00000   -1.50000
H50B  2    1.037185   -0.169276    0.745106    11.00000   -1.50000
H50C  2    1.087655   -0.063642    0.721569    11.00000   -1.50000
AFIX   0
C44   1    0.842224    0.170547    0.487207    11.00000    0.06513    0.04419 =
         0.02608   -0.00427   -0.01836   -0.02121
AFIX 137
H44A  2    0.902650    0.095941    0.504490    11.00000   -1.50000
H44B  2    0.837010    0.168716    0.432039    11.00000   -1.50000
H44C  2    0.747649    0.190299    0.522818    11.00000   -1.50000
AFIX   0
C17   1    0.386872    0.128748    0.565715    11.00000    0.05598    0.03343 =
         0.03544   -0.00716   -0.02039   -0.01286
AFIX 137
H17A  2    0.299294    0.195003    0.571122    11.00000   -1.50000
H17B  2    0.373796    0.065449    0.548250    11.00000   -1.50000
H17C  2    0.462358    0.146910    0.525872    11.00000   -1.50000
AFIX   0
C15   1    0.560933   -0.010640    0.637589    11.00000    0.04431    0.02580 =
         0.03791   -0.00862   -0.01228   -0.00694
AFIX 137
H15A  2    0.637586    0.006305    0.598013    11.00000   -1.50000
H15B  2    0.544604   -0.071663    0.619236    11.00000   -1.50000
H15C  2    0.586496   -0.034373    0.689297    11.00000   -1.50000
AFIX   0
C45   1    0.805475    0.374791    0.464781    11.00000    0.05898    0.04251 =
         0.02819    0.00330   -0.01980   -0.01462
AFIX 137
H45A  2    0.711683    0.392494    0.501113    11.00000   -1.50000
H45B  2    0.799240    0.372696    0.409869    11.00000   -1.50000
H45C  2    0.842569    0.433066    0.466738    11.00000   -1.50000
AFIX   0
C42   1    1.172407    0.391549    0.866779    11.00000    0.03932    0.04344 =
         0.04183   -0.01141   -0.01435   -0.01107
AFIX 137
H42A  2    1.151955    0.329965    0.902446    11.00000   -1.50000
H42B  2    1.195230    0.437760    0.896712    11.00000   -1.50000
H42C  2    1.252555    0.359699    0.821820    11.00000   -1.50000
AFIX   0
C41   1    1.072694    0.569994    0.789245    11.00000    0.07111    0.03846 =
         0.04455   -0.00470   -0.01843   -0.02913
AFIX 137
H41A  2    1.159213    0.545355    0.746624    11.00000   -1.50000
H41B  2    1.083911    0.613398    0.826822    11.00000   -1.50000
H41C  2    0.993951    0.617643    0.765555    11.00000   -1.50000
AFIX   0
C23   1    0.428957    0.198111    1.050120    11.00000    0.05579    0.04183 =
         0.02862   -0.00591   -0.00341   -0.02221
AFIX 137
H23A  2    0.342951    0.228768    1.030451    11.00000   -1.50000
H23B  2    0.409142    0.225679    1.103329    11.00000   -1.50000
H23C  2    0.462069    0.115251    1.053782    11.00000   -1.50000
AFIX   0
C16   1    0.304065    0.069474    0.707668    11.00000    0.04399    0.03858 =
         0.04209   -0.00968   -0.01050   -0.01689
AFIX 137
H16A  2    0.329415    0.041332    0.759122    11.00000   -1.50000
H16B  2    0.284905    0.011846    0.686923    11.00000   -1.50000
H16C  2    0.219905    0.138639    0.715401    11.00000   -1.50000
AFIX   0
C49   1    1.070231   -0.123735    0.878532    11.00000    0.05396    0.02674 =
         0.04192   -0.00022   -0.02444   -0.00452
AFIX 137
H49A  2    1.154706   -0.106087    0.852387    11.00000   -1.50000
H49B  2    1.091603   -0.204682    0.875761    11.00000   -1.50000
H49C  2    1.039421   -0.104434    0.934860    11.00000   -1.50000
AFIX   0
C24   1    0.484581    0.367585    0.989786    11.00000    0.05839    0.03033 =
         0.03010   -0.00698   -0.00724   -0.01403
AFIX 137
H24A  2    0.557218    0.395544    0.956345    11.00000   -1.50000
H24B  2    0.458163    0.392707    1.044409    11.00000   -1.50000
H24C  2    0.401763    0.397396    0.967169    11.00000   -1.50000
AFIX   0
C48   1    0.825459   -0.090120    0.874229    11.00000    0.05201    0.02354 =
         0.04938    0.00165   -0.00917   -0.01136
AFIX 137
H48A  2    0.791663   -0.072593    0.930969    11.00000   -1.50000
H48B  2    0.852981   -0.171588    0.869867    11.00000   -1.50000
H48C  2    0.750324   -0.048557    0.846407    11.00000   -1.50000
AFIX   0
C40   1    0.912470    0.506682    0.903909    11.00000    0.04469    0.04032 =
         0.03725   -0.01494   -0.00876   -0.01039
AFIX 137
H40A  2    0.831188    0.554683    0.882427    11.00000   -1.50000
H40B  2    0.929125    0.550296    0.938973    11.00000   -1.50000
H40C  2    0.893794    0.441259    0.934750    11.00000   -1.50000
AFIX   0
C25   1    0.673413    0.191638    1.025070    11.00000    0.04874    0.05560 =
         0.02692   -0.00689   -0.01645   -0.00704
AFIX 137
H25A  2    0.711418    0.108748    1.026222    11.00000   -1.50000
H25B  2    0.648850    0.216508    1.079619    11.00000   -1.50000
H25C  2    0.744262    0.220749    0.990614    11.00000   -1.50000
AFIX   0
C19   1    0.620294    0.657355    0.742213    11.00000    0.09089    0.03129 =
         0.04634    0.00837   -0.03287   -0.03131
AFIX 137
H19A  2    0.565758    0.655109    0.797800    11.00000   -1.50000
H19B  2    0.623168    0.733359    0.727025    11.00000   -1.50000
H19C  2    0.716323    0.602163    0.737485    11.00000   -1.50000
AFIX   0
C46   1    1.049101    0.229741    0.432703    11.00000    0.04803    0.07504 =
         0.02754   -0.01674   -0.00375   -0.01671
AFIX 137
H46A  2    1.087147    0.288246    0.432367    11.00000   -1.50000
H46B  2    1.040970    0.225597    0.378554    11.00000   -1.50000
H46C  2    1.112282    0.156436    0.449970    11.00000   -1.50000
AFIX   0
C20   1    0.640215    0.635145    0.600780    11.00000    0.08333    0.03666 =
         0.03824    0.00304   -0.00799   -0.03193
AFIX 137
H20A  2    0.735264    0.578347    0.596347    11.00000   -1.50000
H20B  2    0.645368    0.710758    0.588547    11.00000   -1.50000
H20C  2    0.596870    0.620633    0.562705    11.00000   -1.50000
AFIX   0
C21   1    0.403045    0.714619    0.694402    11.00000    0.05450    0.02300 =
         0.09857   -0.00259   -0.02220   -0.00674
AFIX 137
H21A  2    0.359863    0.699773    0.656381    11.00000   -1.50000
H21B  2    0.406348    0.790843    0.682655    11.00000   -1.50000
H21C  2    0.347150    0.709014    0.749232    11.00000   -1.50000
AFIX   0
HKLF 4


REM  72again_autored_a.res in P-1
REM wR2 = 0.2417, GooF = S = 1.099, Restrained GooF = 1.099 for all data
REM R1 = 0.0794 for 6361 Fo > 4sig(Fo) and 0.0964 for all 8237 data
REM 469 parameters refined using 0 restraints

END

WGHT      0.1538      0.1340

REM Highest difference peak  0.464,  deepest hole -0.366,  1-sigma level  0.075
Q1    1   0.6441  0.2996  1.0022  11.00000  0.05    0.46
Q2    1   0.5524  0.5583  0.6919  11.00000  0.05    0.46
Q3    1   0.5940  0.3726  0.7771  11.00000  0.05    0.41
Q4    1   0.6483  0.1093  1.0418  11.00000  0.05    0.39
Q5    1   0.9949  0.3530  0.7857  11.00000  0.05    0.38
Q6    1   1.0617  0.5189  0.8132  11.00000  0.05    0.36
Q7    1   0.4666  0.0571  0.8242  11.00000  0.05    0.34
Q8    1   0.8335  0.1789  0.7577  11.00000  0.05    0.34
Q9    1   0.9138  0.2589  0.5263  11.00000  0.05    0.34
Q10   1   0.9191  0.2177  0.7396  11.00000  0.05    0.34
Q11   1   0.9448  0.1269  0.8189  11.00000  0.05    0.33
Q12   1   0.5198  0.2433  0.7391  11.00000  0.05    0.32
Q13   1   0.5873  0.1221  1.0590  11.00000  0.05    0.31
Q14   1   0.6196  0.2215  0.8773  11.00000  0.05    0.31
Q15   1   0.9588  0.1788  0.8797  11.00000  0.05    0.29
Q16   1   0.4987  0.4000  0.6576  11.00000  0.05    0.29
Q17   1   0.8507 -0.0974  0.9391  11.00000  0.05    0.29
Q18   1   0.4103  0.0989  0.6008  11.00000  0.05    0.28
Q19   1   1.0177  0.2633  0.8269  11.00000  0.05    0.28
Q20   1   1.0033  0.4183  0.6579  11.00000  0.05    0.28
;
_shelx_res_checksum                53660
_shelx_hkl_file
;
   0   0   2 2073.66  164.36
   0   0   3    0.43    0.86
   0   0   4   16.18    2.40
   0   0   5   98.11    7.12
   0   0  -5   43.85    6.48
   0   0  -6   31.56    5.04
   0   0   6   58.40    5.42
   0   0  -7   95.24   10.40
   0   0   7  120.90   10.68
   0   0   8   56.63    5.52
   0   0   8   55.54    6.44
   0   0  -8   49.07    6.20
   0   0   9  103.17   10.00
   0   0   9  124.45   11.50
   0   0  10    1.19    1.19
   0   0  10    3.72    0.91
   0   0  11    4.87    1.65
   0   0  11    5.40    1.19
   0   0 -12    8.45    1.09
   0   0  12    7.06    2.10
   0   0 -12    7.51    1.06
   0   0  12   11.56    1.54
   0   0 -13   67.02    5.88
   0   0  13   53.45    7.41
   0   0  13   47.28    6.98
   0   0 -13   74.29    5.90
   0   0  13   84.35    6.35
   0   0  14   42.51    3.47
   0   0 -14   32.37    2.95
   0   0 -14   18.50    4.55
   0   0  14   29.36    4.32
   0   0  14   21.02    4.15
   0   0 -15    0.19    0.59
   0   0 -15   -0.09    0.63
   0   0 -16   -0.44    0.58
   0   0 -16    0.43    0.61
   0   0 -17   -0.10    0.53
   0   0 -17    0.72    0.61
   0   0 -18   -0.03    0.45
   0   0 -18    0.12    0.48
   0   0 -19   28.11    2.41
   0   0 -20    0.78    0.25
   0   0 -20    0.68    0.32
   0   1 -20   17.74    1.53
   0   1 -19    0.18    0.30
   0   1 -19    0.36    0.37
   0   1 -18    0.29    0.44
   0   1 -17    3.90    0.71
   0   1 -17    2.87    0.69
   0   1 -16    2.10    0.64
   0   1 -16    1.82    0.69
   0   1 -15   91.54    7.96
   0  -1  15  114.53    8.51
   0   1 -15   96.19    8.03
   0  -1  14    4.78    2.02
   0  -1  14    6.22    2.14
   0   1 -14    7.08    1.01
   0   1 -14    7.90    1.09
   0  -1  14    8.73    1.49
   0   1 -13   21.77    2.06
   0  -1  13   18.88    3.32
   0  -1  13   24.27    2.51
   0   1 -12  162.21   12.52
   0  -1  12  163.61   12.87
   0  -1  12  119.40   13.76
   0  -1  12  120.17   14.08
   0  -1  11   98.13   11.81
   0  -1  11  117.60   11.74
   0  -1  10  166.87   13.00
   0  -1  10  135.10   13.82
   0  -1  10  149.35   15.48
   0  -1   9   30.02    4.85
   0   1  -8   78.07   10.89
   0  -1   8  198.33   13.05
   0  -1   7  129.35   12.58
   0  -1   6   -0.26    1.34
   0  -1   5  199.64   17.26
   0  -1   5  195.13   15.50
   0  -1   4  129.05   12.35
   0  -1   4  120.48   11.71
   0  -1   4  142.19   11.07
   0  -1   3   11.74    2.12
   0  -1   3   14.37    1.25
   0  -1   3   13.58    1.79
   0  -1   2   81.69    6.88
   0  -1   2   79.97    7.28
   0  -1   0   32.97    2.96
   0  -1   0   34.68    3.23
   0   1   1 4393.15  347.16
   0   1   2  263.89   21.10
   0  -1  -3  682.03   55.30
   0   1   3  733.33   55.76
   0   1   3  733.58   55.59
   0  -1  -4  371.70   29.91
   0   1   4  392.93   30.38
   0   1   4  403.01   30.70
   0  -1  -5  614.67   53.10
   0   1   5  677.78   53.02
   0   1   5  708.95   53.50
   0   1   6   39.75    4.30
   0   1   6   35.15    3.75
   0   1   7    3.62    1.10
   0   1   8    9.08    1.77
   0   1   8    9.50    2.00
   0   1   9   89.29    9.79
   0   1   9  120.02    9.78
   0   1  10   10.42    2.50
   0   1  10   13.40    2.46
   0   1  11    4.70    1.83
   0   1  11    5.97    1.83
   0  -1 -12   62.56    5.41
   0  -1 -12   63.36    5.48
   0   1  12   59.13    6.77
   0  -1 -12   38.53    7.05
   0   1  12   56.52    7.09
   0  -1 -12   66.82    5.49
   0   1  12   82.80    5.91
   0  -1 -13  122.33   10.27
   0   1  13  107.97   12.01
   0   1  13  106.28   11.59
   0  -1 -13  131.71   10.28
   0  -1 -13  133.91   10.24
   0  -1 -14    0.34    0.66
   0  -1 -14    0.41    1.89
   0   1  14    0.32    1.33
   0  -1 -14    0.14    0.60
   0  -1 -14    0.56    0.53
   0  -1 -15   14.15    1.62
   0  -1 -16   86.98    7.26
   0  -1 -17    0.48    0.62
   0  -1 -18    1.73    0.60
   0  -1 -19    1.91    0.49
   0  -1 -20   10.92    1.01
   0   2 -20    0.66    0.25
   0   2 -19    0.99    0.36
   0   2 -18    3.40    0.53
   0   2 -18    2.91    0.60
   0   2 -17   57.65    4.81
   0   2 -16   12.08    1.34
   0  -2  16   14.30    1.87
   0   2 -16   12.59    1.37
   0   2 -15    5.92    0.91
   0  -2  15    7.66    1.49
   0   2 -15    7.25    0.99
   0  -2  14   18.44    3.35
   0  -2  14   12.84    3.15
   0   2 -14   20.25    1.95
   0  -2  14   22.53    2.47
   0   2 -14   20.17    1.97
   0  -2  13   81.98   10.13
   0  -2  13   86.91   10.44
   0   2 -13  102.93    8.69
   0  -2  13  115.02    9.19
   0   2 -13  113.71    8.75
   0   2 -12   88.68    6.82
   0  -2  12   83.89    7.20
   0  -2  12   61.52    8.08
   0  -2  12   59.77    8.30
   0  -2  11    9.50    1.42
   0  -2  11    5.85    2.15
   0  -2  10   77.18    6.68
   0  -2  10   73.75    9.35
   0  -2   9   33.50    5.48
   0  -2   8    7.18    2.58
   0  -2   7   31.74    4.90
   0  -2   6  179.73   16.73
   0  -2   6  195.15   15.57
   0  -2   6  217.42   18.16
   0  -2   5    6.42    1.96
   0  -2   5    7.16    0.81
   0  -2   5    5.09    1.92
   0  -2   4   74.92    6.08
   0  -2   4   65.08    7.43
   0  -2   3   31.76    2.68
   0  -2   3   27.03    3.04
   0  -2   2   46.21    4.13
   0  -2   1   28.72    3.32
   0  -2   1   34.28    3.61
   0  -2   0 1265.59   93.15
   0  -2   0 1112.31   92.58
   0  -2  -1  122.42   10.03
   0  -2  -2 1057.92   87.38
   0   2   2 1102.63   86.61
   0  -2  -3   74.71    5.85
   0   2   3   64.73    6.08
   0  -2  -3   65.35    6.75
   0  -2  -4  484.30   37.46
   0   2   4  444.33   37.91
   0  -2  -4  451.72   38.48
   0  -2  -5   17.08    1.60
   0   2   5   12.31    1.93
   0  -2  -5   14.09    2.51
   0  -2  -6    5.33    0.63
   0  -2  -6    4.85    1.84
   0  -2  -6    6.94    1.74
   0   2   6    2.92    1.16
   0   2   6    4.97    1.17
   0  -2  -7   80.21    8.93
   0   2   7  112.93    8.69
   0   2   7   93.28    8.84
   0  -2  -7   93.27    9.05
   0   2   8  150.94   13.95
   0  -2  -8  140.53   13.83
   0   2   8  182.06   13.78
   0   2   9   80.49    8.81
   0   2   9  102.68    8.70
   0   2  10  135.54   10.89
   0   2  10  118.66   11.17
   0   2  11    9.88    2.21
   0  -2 -11    5.65    2.18
   0  -2 -12    1.50    0.65
   0   2  12   -0.29    1.25
   0  -2 -12    0.34    1.72
   0  -2 -12    1.10    0.63
   0  -2 -12    1.54    0.64
   0  -2 -12    0.93    0.55
   0  -2 -13   65.97    5.60
   0  -2 -13   50.09    7.24
   0   2  13   51.18    7.02
   0  -2 -13   67.34    5.61
   0  -2 -13   68.51    5.56
   0  -2 -14    7.00    1.08
   0   2  14    7.53    2.36
   0  -2 -14    4.80    2.16
   0  -2 -14    7.06    1.10
   0  -2 -14    7.11    1.01
   0  -2 -15   73.64    6.04
   0  -2 -15   72.68    5.97
   0  -2 -15   66.89    6.03
   0  -2 -16   27.81    2.46
   0  -2 -16   22.92    2.41
   0  -2 -17   35.19    3.24
   0  -2 -17   41.02    3.37
   0  -2 -18    0.88    0.48
   0  -2 -18    0.96    0.56
   0  -2 -19   70.61    5.85
   0  -2 -19   73.63    5.91
   0  -2 -20    4.22    0.51
   0   3 -19    0.43    0.28
   0  -3  19    0.46    0.23
   0   3 -18   23.51    2.05
   0   3 -17    1.19    0.51
   0   3 -16   34.81    3.14
   0  -3  16   40.41    3.62
   0   3 -15   27.41    2.51
   0  -3  15   28.26    3.00
   0  -3  14   19.85    3.45
   0   3 -14   20.31    1.84
   0  -3  14   11.61    2.13
   0  -3  14   16.97    2.26
   0   3 -14   20.43    1.86
   0  -3  13   36.31    5.24
   0  -3  13   21.48    4.72
   0   3 -13   44.13    3.56
   0  -3  13   41.68    4.04
   0  -3  13   30.20    3.95
   0   3 -13   46.39    3.59
   0  -3  12   34.89    5.23
   0  -3  12   30.86    5.00
   0  -3  12   38.32    4.25
   0   3 -12   48.59    3.75
   0   3 -11   14.40    1.43
   0  -3  11   10.64    2.62
   0  -3  11   17.25    4.18
   0  -3  10   52.10    7.64
   0  -3   9    8.10    3.11
   0  -3   8   18.26    3.94
   0  -3   7  124.65   10.20
   0  -3   7  131.37   13.06
   0  -3   6    9.21    1.06
   0  -3   6    4.95    2.19
   0  -3   6    7.28    2.53
   0  -3   5  403.41   32.24
   0  -3   4    2.60    0.61
   0  -3   4    1.96    0.92
   0  -3   3  130.06   10.40
   0  -3   3  114.94   11.67
   0  -3   3  124.69   10.74
   0  -3   2   72.28    6.23
   0  -3   2   66.66    7.22
   0  -3   2   78.45    6.39
   0  -3   1  307.47   26.51
   0  -3   1  338.28   27.06
   0  -3   0  108.93   10.14
   0  -3   0  132.68   11.06
   0  -3  -1  606.28   48.56
   0  -3  -2  297.55   19.15
   0  -3  -2  239.72   17.17
   0  -3  -3  211.79   15.57
   0   3   3  178.64   15.58
   0  -3  -3  163.57   16.70
   0  -3  -4   54.91    4.74
   0  -3  -4   54.42    6.11
   0   3   4   54.81    4.99
   0  -3  -5  263.17   20.83
   0   3   5  247.06   21.27
   0  -3  -5  265.21   22.43
   0  -3  -6   40.26    5.83
   0   3   6   40.43    5.16
   0  -3  -7  288.82   23.15
   0  -3  -7  259.54   25.73
   0   3   7  305.95   24.17
   0  -3  -7  286.22   24.84
   0   3   8   79.75    7.56
   0  -3  -8   66.11    7.77
   0  -3  -8   85.23    7.77
   0  -3  -9  106.51   10.09
   0   3   9  103.01    9.90
   0  -3 -10   73.21    7.68
   0   3  10   71.99    7.55
   0  -3 -11    0.84    0.63
   0  -3 -11   -0.28    1.41
   0   3  11   -0.26    1.16
   0  -3 -12   -0.54    0.64
   0  -3 -12   -0.29    1.39
   0   3  12   -0.28    1.24
   0  -3 -12   -0.43    0.68
   0  -3 -12    0.25    0.56
   0  -3 -12    0.47    0.55
   0  -3 -13   17.78    1.79
   0  -3 -13   17.49    3.18
   0   3  13   15.67    3.10
   0  -3 -13   15.38    1.74
   0  -3 -13   15.11    1.68
   0  -3 -14    8.43    1.20
   0  -3 -14   10.51    2.62
   0   3  14    6.99    2.18
   0  -3 -14    7.87    1.18
   0  -3 -14    7.28    1.05
   0  -3 -15   54.54    4.62
   0  -3 -15   52.54    4.54
   0  -3 -15   51.51    4.62
   0  -3 -16   53.68    4.39
   0  -3 -16   49.94    4.30
   0  -3 -16   47.51    4.38
   0  -3 -17    4.04    0.73
   0  -3 -17    4.83    0.90
   0  -3 -18    2.91    0.57
   0  -3 -18    3.36    0.69
   0  -3 -19   41.74    3.60
   0  -3 -19   46.47    3.68
   0  -3 -20   37.74    3.16
   0  -3 -20   40.37    3.22
   0   4 -19    0.44    0.23
   0  -4  18    4.74    0.62
   0   4 -18    7.35    0.69
   0  -4  17    7.91    1.20
   0   4 -17    5.15    0.71
   0   4 -16    9.59    1.06
   0  -4  15   94.24    9.11
   0   4 -15  110.75    8.67
   0  -4  14  110.66   11.57
   0   4 -14  147.26   11.12
   0  -4  13    4.23    2.21
   0  -4  13    8.66    2.43
   0  -4  13    6.71    1.66
   0   4 -13   11.99    1.19
   0  -4  12    4.70    1.97
   0  -4  12    4.49    1.49
   0  -4  11   24.00    3.99
   0  -4  11   29.63    5.98
   0  -4  11   21.60    3.17
   0   4 -11   33.58    2.67
   0  -4  10    4.30    2.68
   0  -4   9   65.99    9.27
   0  -4   9   72.90    6.33
   0  -4   8    1.57    2.18
   0  -4   8    1.64    0.77
   0  -4   7    6.94    1.02
   0  -4   6   50.29    7.86
   0  -4   6   62.12    5.32
   0  -4   5  116.04   12.46
   0  -4   5  125.10   10.31
   0  -4   4   89.37   10.08
   0  -4   4   88.18    8.64
   0  -4   4  104.26    8.26
   0  -4   3    6.41    1.01
   0  -4   3    5.63    1.20
   0  -4   3    3.18    1.85
   0  -4   2   34.53    3.47
   0  -4   2   36.16    4.66
   0  -4   2   38.93    3.48
   0  -4   1   82.49    9.26
   0  -4   1   76.90    8.52
   0  -4   1   97.63    7.73
   0  -4   0  253.65   21.36
   0  -4  -1  146.39   14.43
   0  -4  -1  190.77   14.20
   0  -4  -2   -0.07    0.54
   0  -4  -2    0.48    0.58
   0  -4  -3  400.02   35.21
   0  -4  -3  420.22   33.46
   0   4   4   99.16    8.51
   0  -4  -4   82.05    9.91
   0  -4  -4  105.02    8.46
   0  -4  -5   19.38    2.14
   0   4   5   15.14    2.02
   0  -4  -5   14.65    3.30
   0  -4  -5   15.81    1.82
   0  -4  -6  141.30   14.48
   0  -4  -6  170.11   13.14
   0   4   6  155.54   13.11
   0  -4  -6  146.23   12.59
   0  -4  -7  102.27   12.10
   0  -4  -7  142.96   11.25
   0   4   7  132.94   11.24
   0  -4  -7  126.81   10.46
   0  -4  -7   93.69   13.44
   0   4   8    9.57    1.88
   0  -4  -8   10.49    2.00
   0  -4  -8    5.45    2.13
   0  -4  -8    7.03    2.90
   0  -4  -9  360.74   29.39
   0   4   9  343.38   29.39
   0   4  10    5.92    1.80
   0  -4 -10    7.55    2.01
   0  -4 -11  228.74   19.79
   0  -4 -11  282.06   19.94
   0   4  11  258.54   21.53
   0  -4 -11  283.30   21.60
   0  -4 -11  231.90   19.73
   0  -4 -12  106.27    7.85
   0  -4 -12   82.23    7.68
   0  -4 -12   90.63    7.64
   0   4  12   91.07    9.37
   0  -4 -12  104.67    9.51
   0   4  13    8.58    2.26
   0  -4 -13    7.60    2.28
   0  -4 -13    5.72    0.96
   0  -4 -13    6.04    1.06
   0   4  14    4.08    1.85
   0  -4 -14    6.70    2.09
   0  -4 -14    6.23    1.08
   0  -4 -14    4.61    0.90
   0  -4 -15   34.86    3.16
   0  -4 -15   33.58    3.07
   0  -4 -16    4.81    0.93
   0  -4 -16    4.00    0.78
   0  -4 -16    4.61    0.91
   0  -4 -17    1.47    0.64
   0  -4 -17    0.85    0.48
   0  -4 -17    0.60    0.64
   0  -4 -18    6.32    0.74
   0  -4 -18    5.66    0.84
   0  -4 -19    2.92    0.44
   0  -4 -19    3.40    0.57
   0  -4 -20    3.61    0.47
   0   5 -18    4.86    0.48
   0  -5  18    3.34    0.46
   0   5 -17    1.58    0.38
   0  -5  17    1.69    0.41
   0   5 -16    0.75    0.40
   0  -5  16    1.07    0.87
   0  -5  16    0.05    0.42
   0   5 -15    2.94    0.58
   0  -5  15    1.16    0.98
   0   5 -14   22.61    1.98
   0  -5  14   16.57    2.52
   0  -5  13   18.88    2.23
   0  -5  13   22.44    2.96
   0   5 -12    8.23    0.92
   0  -5  12    4.18    1.40
   0  -5  12    3.59    1.53
   0   5 -11    1.22    0.49
   0  -5  11    2.07    1.12
   0  -5  11    2.17    1.32
   0  -5  11    2.43    1.29
   0  -5  10   22.49    3.93
   0  -5  10   23.27    5.74
   0  -5  10   32.67    3.51
   0   5 -10   36.70    2.87
   0  -5  10   35.34    3.43
   0  -5  10   25.22    3.49
   0  -5   9    7.48    1.31
   0  -5   8   84.93    6.24
   0   5  -8   61.19    5.95
   0  -5   7    7.35    1.24
   0  -5   7    7.58    3.04
   0  -5   7   10.72    1.35
   0  -5   6  102.13   11.21
   0  -5   6   97.11    8.10
   0  -5   5    0.44    1.71
   0  -5   5    0.35    0.66
   0  -5   5    1.48    2.61
   0  -5   4   37.85    5.63
   0  -5   4   39.81    3.85
   0  -5   3  166.11   15.68
   0  -5   3  186.37   17.58
   0  -5   3  214.37   15.74
   0  -5   2  169.04   16.62
   0  -5   2  170.02   15.05
   0  -5   2  204.88   15.25
   0  -5   1    6.12    1.82
   0  -5   1    2.90    0.91
   0  -5   0    7.49    1.86
   0  -5  -1    1.09    0.98
   0  -5  -1    1.90    0.82
   0  -5  -2  262.07   22.55
   0  -5  -2  296.72   20.14
   0  -5  -3   81.17    9.50
   0  -5  -3   85.58    7.44
   0  -5  -4  124.60   12.85
   0  -5  -4  122.43   10.43
   0  -5  -5    3.72    2.18
   0  -5  -5    7.53    1.24
   0  -5  -6    4.62    2.32
   0  -5  -6    4.58    0.98
   0  -5  -7   12.06    1.91
   0  -5  -7    8.83    2.75
   0   5   7    9.72    1.72
   0  -5  -7    8.35    1.31
   0  -5  -7    3.91    2.98
   0  -5  -8  141.63   10.72
   0   5   8  135.58   10.72
   0  -5  -8   83.51   11.59
   0  -5  -8   62.38   12.38
   0   5   9  132.38   12.88
   0  -5  -9  159.55   13.07
   0  -5 -10   77.20    6.98
   0  -5 -10   89.22    7.11
   0   5  10   82.25    8.31
   0  -5 -10  100.26    8.50
   0  -5 -11   97.18    7.43
   0  -5 -11   82.20    7.29
   0   5  11   95.49    8.91
   0  -5 -11   80.64    7.20
   0  -5 -12   12.33    1.64
   0  -5 -12   16.16    1.80
   0   5  12   11.82    2.61
   0  -5 -12   19.10    3.02
   0  -5 -12   15.56    1.60
   0  -5 -13   75.74    6.57
   0  -5 -13   85.32    8.19
   0  -5 -14   11.38    1.47
   0  -5 -14   11.29    1.40
   0  -5 -14   12.45    1.50
   0  -5 -15    0.20    0.71
   0  -5 -15   -0.13    0.58
   0  -5 -15    1.14    0.76
   0  -5 -16   21.07    2.01
   0  -5 -16   18.95    1.91
   0  -5 -17    6.76    0.89
   0  -5 -17    3.93    0.67
   0  -5 -17    5.02    0.75
   0  -5 -17    5.78    0.76
   0  -5 -18   13.05    1.21
   0  -5 -20    1.67    0.29
   0  -6  17    7.10    0.94
   0  -6  17    3.54    0.51
   0  -6  16   27.37    2.52
   0  -6  16   23.09    2.10
   0   6 -15   -0.17    0.35
   0  -6  15   -0.19    0.92
   0  -6  15    0.08    0.85
   0  -6  15   -0.05    0.46
   0   6 -14   43.97    3.22
   0  -6  14   35.60    3.72
   0  -6  14   33.03    3.86
   0  -6  14   32.67    3.22
   0   6 -13   28.54    2.05
   0  -6  13   20.23    2.57
   0  -6  13   21.28    2.83
   0  -6  13   18.65    2.06
   0  -6  13   19.80    2.05
   0  -6  12   10.72    1.75
   0  -6  12    9.43    1.20
   0  -6  12   10.53    1.99
   0  -6  11   -0.82    1.38
   0  -6  11    0.42    0.58
   0  -6  11   -0.10    1.07
   0  -6  10    0.45    0.56
   0  -6  10    1.13    0.95
   0  -6  10    0.27    1.30
   0  -6   9    7.08    3.34
   0   6  -9    8.56    1.40
   0  -6   9    7.83    1.82
   0  -6   9   11.73    1.62
   0  -6   9   10.30    1.17
   0   6  -8    1.72    0.71
   0  -6   8    3.98    2.96
   0  -6   8    0.99    1.25
   0  -6   8    1.51    0.56
   0  -6   8    1.28    0.91
   0  -6   7   48.25    4.68
   0  -6   7   64.00    8.68
   0  -6   7   58.75    4.60
   0   6  -7   43.25    4.30
   0  -6   6   13.63    5.08
   0  -6   6   13.24    1.86
   0  -6   6   11.84    3.66
   0   6  -6   13.64    1.51
   0  -6   5   15.38    4.07
   0  -6   5    8.54    4.28
   0  -6   5   16.78    2.10
   0  -6   4  208.38   21.25
   0  -6   4  232.40   18.90
   0  -6   3  224.11   22.48
   0  -6   3  255.03   20.52
   0  -6   2    1.07    1.49
   0  -6   2    1.72    0.91
   0  -6   1    0.30    1.31
   0  -6   1    0.35    0.80
   0  -6   0   24.97    3.69
   0  -6  -1  259.82   26.64
   0  -6  -1  383.80   26.58
   0  -6  -2    5.08    2.65
   0  -6  -2    6.90    1.42
   0  -6  -3  124.95   14.57
   0  -6  -3  144.21   12.06
   0  -6  -4  162.53   17.25
   0  -6  -4  171.93   14.37
   0  -6  -5   28.98    5.28
   0  -6  -5   23.54    2.78
   0  -6  -6  117.69   14.31
   0  -6  -6  148.15   11.76
   0  -6  -6   92.88   16.06
   0  -6  -7  206.89   19.47
   0  -6  -7  192.96   16.05
   0  -6  -7  164.60   21.44
   0  -6  -8    8.77    3.02
   0  -6  -8    9.53    4.18
   0  -6  -9   15.53    1.73
   0  -6  -9   17.60    1.85
   0  -6 -10   67.97    6.02
   0  -6 -10   75.09    6.15
   0  -6 -11   19.00    2.08
   0  -6 -11   22.00    2.22
   0  -6 -12   11.00    1.35
   0  -6 -12   11.00    1.47
   0  -6 -13    4.57    1.04
   0  -6 -13    3.09    0.90
   0  -6 -14   11.97    1.50
   0  -6 -14   11.98    1.40
   0  -6 -14   11.80    1.47
   0  -6 -15   36.67    3.59
   0  -6 -15   41.29    3.57
   0  -6 -15   43.44    3.65
   0  -6 -16   -0.04    0.62
   0  -6 -16   -0.16    0.40
   0  -6 -16   -0.24    0.54
   0  -6 -16   -0.04    0.58
   0  -6 -16    0.30    0.59
   0  -6 -17   12.67    1.31
   0  -6 -17   12.03    1.24
   0  -6 -17   14.16    1.30
   0  -6 -17   10.38    1.28
   0   6  18    1.34    0.31
   0  -6 -18    1.30    0.46
   0  -6 -19    4.31    0.54
   0  -7  17    0.87    0.24
   0  -7  16    9.32    1.23
   0  -7  16    9.01    0.91
   0  -7  15    0.92    0.82
   0  -7  15    0.73    0.43
   0  -7  14   34.79    3.72
   0  -7  14   32.93    3.45
   0  -7  14   36.20    3.05
   0  -7  13   40.00    3.56
   0  -7  13   41.07    4.31
   0  -7  13   40.47    4.04
   0  -7  13   42.97    3.57
   0  -7  12   42.24    3.75
   0  -7  12   41.31    4.24
   0  -7  12   43.65    4.58
   0  -7  12   44.51    3.73
   0  -7  11   -0.56    1.54
   0  -7  11    0.70    1.05
   0  -7  11    0.08    0.60
   0  -7  11   -0.18    0.59
   0  -7  10    8.47    2.01
   0  -7  10    9.39    1.69
   0  -7  10    8.75    1.17
   0  -7  10    9.39    1.12
   0  -7   9   33.66    6.72
   0  -7   9   25.71    2.34
   0  -7   9   25.85    3.17
   0  -7   9   29.06    2.88
   0   7  -9   18.92    2.53
   0  -7   9   24.66    2.26
   0  -7   8   87.33   11.52
   0  -7   8   80.97    6.64
   0  -7   8   85.10    6.73
   0   7  -8   67.21    6.87
   0  -7   8   90.34    7.18
   0  -7   7   31.18    3.41
   0  -7   7   38.98    6.73
   0  -7   7   29.84    2.67
   0   7  -7   27.55    2.91
   0  -7   7   29.63    2.75
   0  -7   7   37.94    3.24
   0  -7   7   28.95    3.48
   0  -7   6   42.66    9.77
   0  -7   6   59.76    5.58
   0  -7   6   62.24    8.93
   0  -7   6   57.41    4.75
   0  -7   6   57.66    5.52
   0   7  -6   52.90    4.93
   0  -7   6   58.85    4.82
   0  -7   5   10.41    3.68
   0   7  -5   12.71    1.45
   0  -7   5   12.27    1.97
   0  -7   5   15.23    3.03
   0  -7   5   14.39    2.07
   0  -7   5    9.42    4.66
   0  -7   4   11.44    3.36
   0   7  -4    8.86    1.12
   0  -7   4    8.39    1.58
   0  -7   4    9.59    2.73
   0  -7   4    9.72    5.12
   0  -7   4   10.47    1.75
   0  -7   3   38.28    5.69
   0  -7   3   31.42    3.25
   0   7  -3   29.14    2.83
   0  -7   3   30.90    4.49
   0  -7   3   40.65    3.81
   0  -7   2   12.45    3.10
   0   7  -2   13.16    1.43
   0  -7   2   12.24    3.13
   0  -7   2   17.37    2.30
   0  -7   1   57.74    7.35
   0   7  -1   66.88    5.35
   0  -7   1   63.93    7.20
   0  -7   1   54.57    6.02
   0  -7   0  141.76   15.51
   0   7   0  181.05   14.05
   0  -7   0  162.65   15.76
   0  -7  -1    1.01    1.03
   0  -7  -2  158.97   14.54
   0  -7  -2  155.21   13.52
   0  -7  -3  270.08   23.90
   0  -7  -3  279.25   22.97
   0  -7  -4   52.74    8.68
   0   7   4   60.10    4.95
   0  -7  -4   59.01    6.91
   0  -7  -4   62.99    5.95
   0  -7  -5   45.14    8.13
   0   7   5   59.04    4.77
   0  -7  -5   53.41    6.60
   0  -7  -5   44.82   10.80
   0  -7  -5   57.72    5.67
   0  -7  -6   30.69    6.06
   0   7   6   31.55    2.66
   0  -7  -6   31.58    4.54
   0  -7  -6   28.76    3.45
   0  -7  -6   23.98    7.58
   0   7   7  181.39   13.66
   0  -7  -7  126.86   15.04
   0  -7  -7  109.30   19.56
   0  -7  -7  154.94   14.40
   0  -7  -8   30.38    2.80
   0  -7  -8   26.90    7.75
   0  -7  -9    0.59    0.70
   0  -7  -9    1.05    0.65
   0  -7 -10    0.71    0.67
   0  -7 -10    1.61    0.83
   0  -7 -11    7.06    1.14
   0  -7 -11    7.91    1.29
   0  -7 -12  103.57    7.98
   0  -7 -12   86.31    7.79
   0  -7 -13    1.73    0.77
   0  -7 -13    2.10    0.92
   0  -7 -14    1.14    0.78
   0  -7 -14    2.33    0.79
   0  -7 -15   12.05    1.37
   0  -7 -15   10.68    1.42
   0   7  15   13.70    1.27
   0  -7 -15   12.11    1.41
   0  -7 -16   40.89    3.73
   0  -7 -16   43.01    3.79
   0   7  16   43.27    3.66
   0  -7 -16   44.52    3.79
   0  -7 -16   49.42    3.82
   0  -7 -17    8.86    0.97
   0  -7 -17   10.67    1.06
   0   7  17    8.56    0.90
   0  -7 -17    9.92    1.03
   0  -7 -17    9.11    1.03
   0  -7 -18   12.55    1.14
   0  -7 -18   11.31    1.10
   0  -8  16    6.26    0.83
   0  -8  16    4.50    0.50
   0  -8  15   66.35    5.73
   0  -8  15   67.27    5.45
   0  -8  14    0.46    0.76
   0  -8  14    0.94    0.45
   0  -8  13    9.18    1.68
   0  -8  13    6.74    0.84
   0  -8  12    3.89    0.72
   0  -8  12    3.00    1.29
   0  -8  12    3.53    1.51
   0  -8  12    3.28    0.68
   0  -8  11   18.97    1.89
   0  -8  11   19.93    2.45
   0  -8  11   19.75    2.77
   0  -8  11   18.72    1.85
   0  -8  10   11.95    1.31
   0  -8  10    8.30    1.72
   0  -8  10    9.98    1.20
   0  -8   9   26.24    2.28
   0  -8   9   22.33    2.69
   0  -8   9   26.12    2.21
   0  -8   8    0.10    0.92
   0  -8   8    1.91    0.68
   0  -8   8    0.43    1.45
   0   8  -8    1.15    0.79
   0  -8   8    0.88    0.57
   0  -8   7  297.18   22.59
   0   8  -7  224.68   22.69
   0  -8   7  293.63   23.42
   0  -8   7  307.70   23.02
   0  -8   7  290.04   22.51
   0  -8   7  324.13   28.52
   0  -8   6   19.72    5.06
   0  -8   6   15.81    1.61
   0  -8   6   16.61    2.41
   0   8  -6   14.25    1.76
   0  -8   6   14.14    2.26
   0  -8   6   15.98    1.53
   0  -8   6   12.95    1.96
   0  -8   5  231.01   21.62
   0  -8   5  216.75   16.77
   0   8  -5  186.44   16.87
   0  -8   5  218.59   17.49
   0  -8   5  136.90   23.34
   0  -8   5  220.14   17.84
   0  -8   5  208.40   16.69
   0  -8   5  198.56   18.70
   0  -8   5  219.60   17.29
   0  -8   4   38.54    6.44
   0  -8   4   42.03    3.92
   0   8  -4   34.22    3.26
   0  -8   4   35.84    4.08
   0  -8   4   27.90    8.65
   0  -8   4   35.13    3.07
   0  -8   4   34.62    3.67
   0  -8   4   38.54    5.33
   0   8  -3    3.22    0.83
   0  -8   3    4.52    2.52
   0  -8   3    3.89    1.17
   0  -8   3    6.03    5.33
   0  -8   3    4.82    1.44
   0  -8   3    3.53    0.61
   0  -8   3    5.35    1.36
   0  -8   3    3.03    2.65
   0  -8   2   52.58    4.46
   0  -8   2   53.35    7.28
   0  -8   2   58.95    5.08
   0   8  -2   52.70    4.68
   0  -8   2   55.60    6.86
   0  -8   2   55.31   12.13
   0  -8   2   59.79    5.73
   0   8  -1    0.39    0.56
   0  -8   1    0.70    0.77
   0  -8   1    0.94    2.34
   0  -8   1   -1.56    4.25
   0  -8   1    0.18    0.98
   0  -8   0    7.90    3.04
   0   8   0    3.59    0.73
   0   8   1   11.45    1.31
   0  -8  -1    6.68    2.98
   0  -8  -1    9.50    2.00
   0  -8  -2  312.19   27.59
   0  -8  -2  335.50   26.46
   0   8   3   31.04    2.80
   0  -8  -3   40.39    5.52
   0  -8  -3   38.87    4.10
   0  -8  -3   29.96    9.32
   0   8   4  125.36   10.89
   0  -8  -4  137.79   13.29
   0  -8  -4  165.26   11.70
   0  -8  -4  159.78   12.25
   0  -8  -4  103.44   18.75
   0   8   5  118.36   10.10
   0  -8  -5  150.70   10.89
   0  -8  -5  140.98   12.72
   0  -8  -5  128.02   11.24
   0   8   6    5.36    0.77
   0  -8  -6    6.02    1.53
   0  -8  -6    1.51    5.08
   0  -8  -6    6.53    1.42
   0  -8  -6    7.31    2.94
   0  -8  -7    4.87    0.91
   0   8   7    6.55    0.81
   0  -8  -7    2.92    4.01
   0  -8  -7    5.11    1.35
   0  -8  -7    6.08    1.33
   0  -8  -7    8.51    2.96
   0  -8  -8   13.63    1.62
   0   8   8   16.73    1.51
   0  -8  -8   11.85    3.16
   0   8   9   51.75    4.07
   0  -8  -9   42.13    4.16
   0   8  10   35.16    2.92
   0  -8 -10   29.32    3.03
   0  -8 -10   34.16    3.21
   0   8  11    2.51    0.61
   0  -8 -11    1.32    0.77
   0  -8 -11    1.29    0.93
   0   8  12    1.66    0.54
   0  -8 -12    1.13    0.87
   0  -8 -12    1.18    0.76
   0   8  13   30.29    2.57
   0  -8 -13   28.58    2.84
   0  -8 -13   26.80    2.69
   0   8  14    0.17    0.41
   0  -8 -14    0.82    0.62
   0  -8 -15    7.47    1.05
   0  -8 -15   10.08    1.17
   0   8  15    8.70    0.96
   0  -8 -15   11.80    1.22
   0  -8 -15    8.96    1.09
   0  -8 -16   31.62    2.72
   0  -8 -16   31.44    2.76
   0   8  16   28.85    2.63
   0  -8 -16   37.01    2.81
   0  -8 -16   31.19    2.73
   0  -8 -17   21.38    1.85
   0  -8 -17   20.50    1.80
   0  -8 -17   22.30    1.86
   0  -8 -17   19.15    1.82
   0  -9  15    4.56    0.54
   0  -9  14   14.31    1.69
   0  -9  14   16.00    1.40
   0  -9  13   18.70    2.14
   0  -9  13   19.90    1.78
   0  -9  12    6.94    1.52
   0  -9  12    4.89    0.73
   0  -9  11    1.68    1.04
   0  -9  11    1.50    0.61
   0  -9  10   85.97    8.06
   0  -9  10   95.34    7.62
   0  -9   9   29.59    2.97
   0  -9   9   28.92    3.37
   0  -9   9   28.32    2.41
   0  -9   8    1.57    1.55
   0  -9   8    1.87    1.11
   0   9  -8    0.33    0.87
   0  -9   8    0.47    0.56
   0  -9   7   40.73    3.29
   0  -9   7   44.56    4.34
   0  -9   7   38.48    3.79
   0   9  -6    8.97    1.45
   0  -9   6   11.45    2.07
   0  -9   6   10.71    1.17
   0  -9   6    7.91    1.66
   0  -9   6   10.96    2.07
   0   9  -5   41.00    4.26
   0  -9   5   52.52    4.94
   0  -9   5   46.77   11.28
   0  -9   5   46.74    5.20
   0  -9   5   49.53    4.07
   0  -9   5   48.15    4.04
   0  -9   5   48.38    4.72
   0  -9   5   45.56    6.23
   0  -9   4    4.75    1.44
   0  -9   4    5.06    3.00
   0   9  -4    7.06    1.13
   0  -9   4    6.30    1.68
   0  -9   4   10.21    6.31
   0  -9   4    6.04    0.80
   0  -9   4    5.04    0.81
   0  -9   4    6.56    1.60
   0  -9   3   39.12    3.76
   0  -9   3   25.66    5.07
   0  -9   3   36.04    4.21
   0  -9   3   26.51    9.17
   0  -9   3   32.09    2.81
   0  -9   3   31.65    2.82
   0  -9   3   32.34    3.51
   0   9  -3   31.99    3.08
   0  -9   2   43.74    6.22
   0  -9   2   47.42    4.46
   0  -9   2   46.80    4.98
   0  -9   2   40.87    3.53
   0  -9   2   39.20    3.52
   0   9  -2   41.88    3.78
   0  -9   2   47.21    4.18
   0  -9   1   92.47    9.71
   0  -9   1   96.16    7.66
   0  -9   1   77.27    6.71
   0  -9   1   92.29    8.29
   0  -9   1   66.44   15.39
   0  -9   1   80.01    6.73
   0   9  -1   89.23    7.02
   0   9   0    1.68    0.74
   0  -9   0    1.30    0.52
   0  -9   0   -1.87    4.16
   0  -9   0    1.56    0.52
   0  -9   0    4.85    3.22
   0   9   1   -0.23    0.68
   0  -9  -1    0.20    0.45
   0  -9  -1    0.47    0.48
   0  -9  -1   -1.88    5.91
   0  -9  -1    0.83    1.16
   0  -9  -1   -0.38    2.80
   0  -9  -1    0.63    1.21
   0  -9  -2   70.25    6.41
   0  -9  -2   65.51    5.70
   0   9   2   71.23    5.12
   0  -9  -3   23.86    2.32
   0  -9  -3   31.60    3.75
   0  -9  -3   29.84   10.39
   0  -9  -3   33.19    3.30
   0  -9  -3   23.87    4.81
   0   9   4   65.75    6.33
   0  -9  -4  107.47    8.18
   0  -9  -4   77.34   16.52
   0  -9  -4  110.78   10.02
   0  -9  -4  114.54    7.54
   0   9   5   13.50    1.56
   0  -9  -5   23.10    2.96
   0  -9  -5   16.22    7.62
   0  -9  -5   22.47    2.55
   0  -9  -5   24.83    4.57
   0   9   6   -0.33    0.54
   0  -9  -6   -1.74    5.14
   0  -9  -6   -0.19    1.09
   0  -9  -6   -0.69    1.13
   0  -9  -6    0.35    2.71
   0   9   7    2.84    0.68
   0  -9  -7    5.59    2.83
   0  -9  -7    5.20    1.39
   0  -9  -7    4.97    4.89
   0   9   8   25.16    2.33
   0  -9  -8   25.44    2.44
   0   9   9   57.72    4.52
   0  -9  -9   47.62    4.56
   0   9  10   39.67    3.34
   0  -9 -10   36.29    3.44
   0   9  11   17.63    1.73
   0  -9 -11   16.91    1.85
   0  -9 -11   20.00    2.08
   0   9  12    1.24    0.51
   0  -9 -12    1.78    0.69
   0  -9 -12    1.88    0.89
   0   9  13   -0.17    0.45
   0  -9 -13   -0.37    0.79
   0  -9 -13    0.45    0.57
   0  -9 -14    0.21    0.55
   0   9  14    0.44    0.39
   0  -9 -14    0.69    0.67
   0  -9 -14    0.80    0.53
   0  -9 -15    1.72    0.52
   0  -9 -15    0.78    0.45
   0  -9 -16   18.79    1.70
   0  -9 -16   16.94    1.67
   0  -9 -17    4.96    0.57
   0  -9 -17    4.45    0.57
   0 -10  14    0.16    0.27
   0 -10  13    2.92    0.49
   0 -10  13    2.74    0.44
   0 -10  12    3.79    0.56
   0 -10  12    2.77    0.51
   0 -10  11    7.76    0.86
   0 -10  11    5.84    0.80
   0 -10  10   18.51    1.71
   0 -10  10   17.08    2.21
   0 -10   9    4.02    0.73
   0 -10   9    3.71    1.21
   0 -10   9    5.88    1.74
   0 -10   8   16.17    1.51
   0 -10   8   15.65    1.50
   0 -10   8   13.90    2.01
   0 -10   8   17.19    2.41
   0  10  -8    9.38    1.71
   0 -10   7   14.18    1.36
   0 -10   7   13.38    1.34
   0 -10   7    9.62    1.77
   0 -10   7   12.89    2.21
   0  10  -7    8.55    1.55
   0 -10   6    0.42    1.11
   0 -10   6    0.13    0.53
   0 -10   6    0.13    0.52
   0 -10   6   -0.10    1.07
   0 -10   6    0.52    1.34
   0  10  -6   -0.24    0.90
   0 -10   5   54.91    5.51
   0 -10   5   58.29    4.82
   0 -10   5   57.60    4.83
   0  10  -5   51.82    5.13
   0 -10   5   66.00    5.74
   0  10  -4    1.61    0.90
   0 -10   4    1.15    0.57
   0 -10   4    0.84    0.59
   0 -10   4    1.82    2.84
   0 -10   4    2.26    1.39
   0 -10   3   17.32    4.40
   0 -10   3   20.13    2.70
   0 -10   3   11.74    7.03
   0 -10   3   17.08    2.94
   0 -10   3   17.84    1.69
   0 -10   3   15.78    1.69
   0  10  -3   18.01    2.02
   0 -10   2   45.43    4.47
   0 -10   2   44.07    6.59
   0 -10   2   38.27    3.46
   0 -10   2   43.26    5.02
   0 -10   2   41.23    3.49
   0  10  -2   39.81    3.78
   0  10  -1   -0.21    0.75
   0 -10   1   -2.08    5.68
   0 -10   1    0.94    1.37
   0 -10   1   -0.16    0.55
   0 -10   1    0.07    0.54
   0 -10   1    2.06    3.18
   0 -10   1   -0.14    1.40
   0 -10   0   28.87    5.66
   0 -10   0   16.90    8.41
   0 -10   0   23.99    2.34
   0 -10   0   26.37    2.38
   0  10   0   30.15    2.72
   0 -10  -1   17.69    4.89
   0 -10  -1   23.69    2.91
   0 -10  -1   17.57    1.84
   0 -10  -1   21.39    3.24
   0 -10  -1   18.64    1.86
   0  10   1   23.09    2.22
   0 -10  -2    0.71    1.32
   0  10   2    1.16    0.80
   0 -10  -2    1.95    0.66
   0 -10  -2    3.52    1.65
   0  10   3   67.40    5.64
   0 -10  -3   65.41    6.22
   0 -10  -3   59.02    8.32
   0 -10  -3   46.17   12.94
   0 -10  -3   54.87    6.65
   0 -10  -4   16.26    4.36
   0 -10  -4   12.15    2.23
   0 -10  -4   11.47    2.42
   0 -10  -4   12.33    7.31
   0 -10  -5    3.92    3.20
   0 -10  -5    4.16    1.57
   0 -10  -5    3.02    1.39
   0 -10  -5    1.99    4.96
   0 -10  -6   53.23    5.13
   0 -10  -6   44.66    6.89
   0  10   7   11.44    1.37
   0 -10  -7   18.42    2.25
   0  10   8    5.65    0.92
   0 -10  -8   10.43    1.64
   0  10   9    8.79    1.08
   0  10  10   -0.21    0.51
   0  10  11  147.29   12.87
   0 -10 -11  176.26   12.95
   0  10  12  108.60   10.71
   0 -10 -12  186.87   11.05
   0 -10 -12  128.79   10.78
   0 -10 -12  159.60   11.04
   0 -10 -13   24.51    2.36
   0 -10 -14    1.34    0.51
   0 -10 -14    1.45    0.59
   0 -10 -15    1.62    0.44
   0 -10 -15    1.97    0.52
   0 -10 -16   -0.02    0.28
   0 -11  12   -0.30    0.26
   0 -11  12    0.20    0.31
   0 -11  11    2.95    0.49
   0 -11  11    3.48    0.54
   0 -11  10    0.26    0.41
   0 -11  10    0.21    0.44
   0 -11   9   35.76    3.25
   0 -11   9   41.44    3.29
   0 -11   8   18.06    1.81
   0 -11   8   20.86    1.84
   0 -11   7    5.08    0.79
   0 -11   7    4.24    0.76
   0  11  -7    5.09    1.12
   0 -11   6    3.17    0.68
   0 -11   6    2.32    0.64
   0 -11   6    2.11    1.14
   0  11  -6    0.63    0.89
   0 -11   5    3.67    1.39
   0 -11   5    4.41    0.78
   0 -11   5    4.31    0.76
   0 -11   5    3.94    1.21
   0  11  -5    4.43    1.13
   0 -11   4    8.82    1.05
   0 -11   4    7.90    1.04
   0 -11   4    5.81    1.61
   0  11  -4    7.17    1.35
   0 -11   3  116.76    9.98
   0 -11   3  112.88    9.11
   0 -11   3  110.45    9.10
   0  11  -3  108.05    9.41
   0 -11   2    4.77    0.85
   0 -11   2    4.34    0.84
   0 -11   2    7.55    1.99
   0 -11   2    3.68    3.28
   0  11  -2    5.04    1.12
   0 -11   1   83.35   10.37
   0 -11   1  102.82    8.16
   0 -11   1   84.34    7.02
   0  11  -1   92.41    7.39
   0 -11   1   79.13    7.00
   0 -11   0   38.72    6.57
   0 -11   0   37.13    3.20
   0  11   0   41.79    3.60
   0 -11   0   32.98    3.16
   0 -11  -1   20.36    2.04
   0 -11  -1   22.22    3.10
   0 -11  -1   21.95    5.20
   0  11   1   22.45    2.39
   0 -11  -2    0.44    1.48
   0  11   2    0.37    0.90
   0 -11  -3   42.92    7.54
   0 -11  -3   52.06    5.48
   0  11   3   57.43    4.96
   0 -11  -4    0.97    1.49
   0 -11  -4    2.49    3.56
   0 -11  -5   12.61    2.24
   0 -11  -6   22.27    2.07
   0 -11  -6   16.90    2.59
   0  11   6   19.25    2.25
   0 -11  -7   37.83    3.31
   0  11   7   35.93    3.47
   0 -11  -7   32.98    3.75
   0  11   8    0.90    0.84
   0 -11  -8    1.21    1.06
   0 -11  -8    1.82    0.80
   0 -11  -9    4.66    0.95
   0  11   9    4.24    1.04
   0  11  10  132.22   11.14
   0 -11 -10  138.41   11.08
   0 -11 -11    5.69    0.94
   0 -11 -12  225.89   18.13
   0 -11 -13    1.36    0.54
   0 -11 -13    2.04    0.58
   0 -11 -14   82.47    6.95
   0 -11 -14   81.93    6.94
   0 -11 -14   96.22    7.01
   0 -12  11    1.13    0.29
   0 -12  10    1.71    0.40
   0 -12  10    1.75    0.34
   0 -12   9    1.04    0.43
   0 -12   9    1.00    0.39
   0 -12   8    0.61    0.47
   0 -12   8    0.79    0.44
   0 -12   7    1.63    0.54
   0 -12   7    1.19    0.51
   0 -12   7    0.65    0.68
   0 -12   6    1.59    0.58
   0  12  -6    1.49    0.87
   0 -12   6    2.51    0.61
   0  12  -5    1.23    0.88
   0 -12   5    1.99    0.62
   0 -12   5    1.94    0.60
   0 -12   5    1.76    1.13
   0  12  -4    0.14    0.79
   0 -12   4    0.77    0.56
   0 -12   4    0.32    0.56
   0 -12   4    1.51    1.27
   0  12  -3    7.20    1.28
   0 -12   3    7.71    0.99
   0 -12   3    6.10    1.72
   0 -12   3    7.05    0.98
   0 -12   2   34.23    3.80
   0 -12   2   32.38    2.91
   0 -12   2   31.43    2.90
   0  12  -2   35.31    3.27
   0  12  -1    1.83    0.87
   0 -12   1    0.60    0.59
   0 -12   1    1.10    0.65
   0 -12   1    1.62    1.46
   0  12   0   20.55    2.29
   0 -12  -1    2.10    1.57
   0  12   1    1.48    0.97
   0 -12  -2   40.03    4.43
   0  12   2   40.95    3.85
   0 -12  -3   11.84    2.30
   0  12   3   15.53    1.85
   0 -12  -4   54.38    5.34
   0  12   4   52.54    4.81
   0 -12  -5    5.93    1.61
   0 -12  -6   15.69    2.14
   0 -12  -6   12.60    1.60
   0  12   7    7.72    1.25
   0 -12  -7    6.34    1.47
   0 -12  -7    8.18    1.02
   0 -12  -7    6.77    1.23
   0 -12  -8    1.90    0.64
   0 -12  -8    1.41    0.83
   0  12   8    1.97    0.83
   0  12   9   12.82    1.55
   0 -12  -9   14.26    1.46
   0 -12 -10    0.41    0.53
   0 -12 -11   90.07    7.36
   0 -12 -12   16.31    1.36
   0 -12 -12   11.79    1.29
   0 -12 -13   40.04    3.30
   0 -13   8    0.22    0.31
   0 -13   7   14.32    1.33
   0 -13   6    2.60    0.71
   0 -13   6    2.62    0.55
   0 -13   5   40.92    3.45
   0 -13   5   40.03    3.21
   0  13  -5   30.49    3.39
   0 -13   4    7.13    1.19
   0  13  -4    4.85    1.04
   0 -13   3   19.24    2.29
   0  13  -3   15.15    1.86
   0 -13   2   -0.31    1.21
   0  13  -2    0.53    0.79
   0 -13   1   17.72    2.30
   0  13  -1   12.24    1.67
   0  13   0   13.22    1.68
   0  13   1   -0.06    0.74
   0 -13  -2    1.95    1.37
   0  13   2    3.53    0.94
   0 -13  -3    7.28    1.69
   0 -13  -3    6.92    1.27
   0  13   3    7.65    1.23
   0 -13  -4   18.18    2.15
   0  13   4   23.24    2.28
   0 -13  -4   23.41    2.68
   0 -13  -5    0.75    1.09
   0 -13  -5    2.32    0.81
   0 -13  -6   61.61    4.90
   0 -13  -6   52.73    4.76
   0  13   7   17.19    1.93
   0 -13  -7   20.54    1.95
   0  13   8    8.08    1.10
   0 -13  -8    8.87    1.13
   0 -13  -9    5.33    0.83
   0  13   9    5.06    0.79
   0 -13 -10    0.13    0.44
   0 -14   4    1.09    0.56
   0  14  -3   11.57    3.60
   0 -14   3   48.99    3.27
   0 -14   2   70.83    5.99
   0  14  -1    1.04    0.64
   0  14   0   23.37    2.38
   0 -14   0   26.00    2.44
   0  14   1   12.78    1.55
   0 -14  -1   14.50    1.60
   0  14   2    1.05    0.66
   0 -14  -2    1.22    0.71
   0 -14  -3   12.24    1.40
   0  14   3   12.98    1.47
   0 -14  -4    0.28    0.58
   0  14   4    0.99    0.59
   0 -14  -4   -0.14    0.50
   0 -14  -5   20.66    1.69
   0  14   5    3.56    2.30
   0 -14  -6    0.30    0.50
   0 -14  -7   15.80    1.50
   1 -14  -4   11.11    1.07
  -1  14   4    2.79    1.64
   1 -14  -3   13.32    1.21
  -1  14   3    3.00    1.83
   1 -14  -2    6.13    0.80
  -1  14   2    3.65    2.06
   1 -14  -1    0.84    0.50
   1 -14   0   -0.29    0.55
  -1  14   0   -0.89    1.62
   1 -14   1    0.99    0.57
  -1  14  -1    1.84    1.65
  -1  14  -2    9.30    2.15
   1 -14   3    0.38    0.48
   1 -13  -9    0.48    0.36
   1 -13  -8    4.27    0.69
  -1  13   6    2.40    1.74
  -1  13   6    0.31    0.56
   1 -13  -5    1.62    0.95
  -1  13   5    1.06    1.99
   1 -13  -5    2.32    0.59
  -1  13   5    2.90    0.75
   1 -13  -4    2.78    1.10
   1 -13  -4    3.06    0.74
  -1  13   4    2.28    0.78
   1 -13  -3    6.41    1.42
   1 -13  -3    5.15    1.01
   1 -13  -2    2.88    1.22
  -1  13   2    2.52    0.87
   1 -13  -1   14.59    2.15
  -1  13   1   14.89    1.76
  -1  13   0    1.91    0.83
   1 -13   1   18.08    2.25
  -1  13  -1   14.77    1.84
   1 -13   2   79.81    6.48
  -1  13  -2   66.15    6.12
   1 -13   3   26.41    2.55
  -1  13  -3   21.80    2.28
   1 -13   4   29.38    2.82
  -1  13  -4   25.90    2.65
  -1  13  -5   -0.32    0.62
   1 -13   5   -0.25    0.61
   1 -13   6    7.97    0.98
   1 -12 -10    9.48    1.09
   1 -12  -9    7.97    1.06
   1 -12  -8    1.05    0.72
   1 -12  -7    7.35    1.11
   1 -12  -7    6.60    1.22
  -1  12   7    6.98    1.10
   1 -12  -6    6.45    1.34
  -1  12   6    4.81    1.03
   1 -12  -5    2.02    1.25
  -1  12   5    1.20    0.81
   1 -12  -4    0.45    1.23
  -1  12   4    0.66    0.88
   1 -12  -3   81.65    7.50
   1 -12  -2    2.64    1.50
   1 -12  -1    1.16    1.45
  -1  12   1   -0.07    0.86
  -1  12   0   20.29    2.29
  -1  12  -1    2.02    0.95
   1 -12   1    2.89    1.56
  -1  12  -2    6.80    1.28
   1 -12   2    4.69    1.64
  -1  12  -3   10.88    1.62
   1 -12   3   12.84    2.03
  -1  12  -4   -0.52    0.85
   1 -12   4   -0.90    1.18
   1 -12   4   -0.12    0.54
  -1  12  -5    3.61    1.02
   1 -12   5    2.92    0.58
   1 -12   5    2.93    1.12
   1 -12   5    2.57    0.63
  -1  12  -6    3.82    0.96
   1 -12   6    3.93    0.63
   1 -12   6    3.14    1.00
   1 -12   6    4.26    0.69
   1 -12   7    6.98    0.79
  -1  12  -7    4.10    1.02
   1 -12   7    5.43    0.70
   1 -12   8   23.95    2.09
   1 -12   9    1.04    0.37
   1 -12  10    0.06    0.27
   1 -11 -13   38.82    2.81
   1 -11 -13   29.24    2.73
   1 -11 -12    2.21    0.55
   1 -11 -11    2.08    0.62
   1 -11 -11    1.03    0.65
   1 -11 -10    0.40    0.68
   1 -11 -10    1.26    0.62
   1 -11  -9    0.15    0.74
   1 -11  -9    1.37    0.67
  -1  11   8   12.51    1.55
   1 -11  -8   10.82    1.54
   1 -11  -8   13.16    1.42
  -1  11   7    1.25    0.86
   1 -11  -7    0.28    1.01
   1 -11  -7    1.58    0.69
  -1  11   6    0.14    0.81
   1 -11  -6    0.91    0.63
   1 -11  -6    0.54    1.18
  -1  11   5   27.62    2.73
   1 -11  -5   25.60    3.17
   1 -11  -5   18.96    4.73
   1 -11  -4    0.91    1.43
   1 -11  -4    0.39    3.27
  -1  11   4    0.22    0.89
   1 -11  -3   83.28   11.24
   1 -11  -3  113.61    9.56
   1 -11  -2   30.71    3.70
   1 -11  -1   -0.58    1.49
  -1  11   1   -0.08    0.93
   1 -11   0    4.73    3.97
  -1  11   0    8.28    1.45
   1 -11   1    1.02    0.60
   1 -11   1    1.12    0.62
   1 -11   1    0.42    3.22
   1 -11   1    1.14    1.50
  -1  11  -1    0.88    0.96
   1 -11   2    1.89    0.66
   1 -11   2    2.02    0.67
   1 -11   2    3.18    1.60
   1 -11   2    3.25    3.63
  -1  11  -2    4.15    1.10
   1 -11   3   43.26    4.06
   1 -11   3   26.87    5.39
   1 -11   3   32.59    2.95
   1 -11   3   31.86    2.94
  -1  11  -3   35.41    3.39
   1 -11   4    6.39    0.90
   1 -11   4    5.24    0.85
   1 -11   4    4.52    1.57
   1 -11   4    8.48    3.51
  -1  11  -4    5.77    1.28
   1 -11   5   16.15    2.21
   1 -11   5   13.12    1.39
   1 -11   5   13.08    1.38
  -1  11  -5   11.81    1.80
   1 -11   6    0.85    1.07
   1 -11   6    0.47    0.53
   1 -11   6    0.35    0.49
   1 -11   6   -0.36    0.98
  -1  11  -6    0.33    0.93
   1 -11   7    1.95    1.02
  -1  11  -7    2.13    0.97
   1 -11   7    1.99    0.55
   1 -11   7    2.39    1.11
   1 -11   7    0.93    0.53
  -1  11  -8    3.00    1.00
   1 -11   8    5.97    0.77
   1 -11   8    4.37    1.16
   1 -11   8    4.86    0.70
   1 -11   9    9.75    0.98
   1 -11   9    8.80    0.91
   1 -11  10    1.31    0.45
   1 -11  11   10.73    1.03
   1 -11  12   12.72    1.13
   1 -10 -15   -0.35    0.30
   1 -10 -15    0.19    0.29
   1 -10 -14   15.64    1.40
   1 -10 -14   14.25    1.34
   1 -10 -13    4.87    0.77
  -1  10  12   -0.28    0.41
   1 -10 -12    0.60    0.65
   1 -10 -12    1.51    0.69
  -1  10  11    0.06    0.46
   1 -10 -11    1.21    0.55
   1 -10 -11    2.16    0.80
  -1  10  10    7.52    1.02
   1 -10 -10    9.57    1.34
   1 -10 -10    9.04    1.09
   1 -10  -9   68.19    5.58
   1 -10  -9   74.52    5.79
  -1  10   8    1.78    0.88
  -1  10   8    0.52    0.57
   1 -10  -8    0.69    0.89
   1 -10  -8    0.45    0.60
   1 -10  -7    2.43    1.22
  -1  10   7    3.36    0.98
  -1  10   6   44.10    3.86
   1 -10  -6   30.46    5.71
   1 -10  -6   38.30    4.20
   1 -10  -5   -0.39    3.08
   1 -10  -5    0.13    1.30
  -1  10   5    0.07    0.86
  -1  10   4  243.71   18.81
   1 -10  -4  205.40   21.27
   1 -10  -4  215.32   19.22
   1 -10  -3    5.49    3.73
   1 -10  -3   11.49    2.12
   1 -10  -2    2.15    1.50
   1 -10  -2    1.73    3.70
   1 -10  -1    7.11    1.89
  -1  10   1    5.89    1.25
   1 -10   0   23.02    5.25
   1 -10   0   20.93    2.11
   1 -10   0   22.68    2.14
  -1  10   0   27.29    2.57
   1 -10   1    6.22    0.91
   1 -10   1    7.20    0.95
   1 -10   1    4.71    3.64
   1 -10   1    5.61    1.77
  -1  10  -1    6.44    1.27
   1 -10   2   31.31    5.79
   1 -10   2   39.35    3.89
   1 -10   2   27.94    2.72
  -1  10  -2   33.26    3.14
   1 -10   2   30.82    2.75
   1 -10   3    8.42    3.77
   1 -10   3   12.65    2.24
   1 -10   3   12.72    1.40
   1 -10   3   14.03    1.40
  -1  10  -3   12.50    1.73
   1 -10   4   12.05    1.26
   1 -10   4   10.64    1.23
   1 -10   4    9.56    2.07
   1 -10   4   12.47    3.89
  -1  10  -4   10.19    1.62
   1 -10   5   -0.03    0.55
   1 -10   5   -0.13    0.52
   1 -10   5    1.39    2.80
   1 -10   5    0.24    1.21
  -1  10  -5   -0.08    0.92
   1 -10   6    3.15    0.70
   1 -10   6    3.10    0.67
   1 -10   6    3.14    1.32
  -1  10  -6    3.58    1.11
   1 -10   7   13.17    1.95
  -1  10  -7   10.48    1.81
   1 -10   7   13.38    1.43
   1 -10   7   17.11    2.37
   1 -10   7   13.92    2.00
   1 -10   7   16.68    1.50
   1 -10   8   29.78    2.65
   1 -10   8   35.76    3.62
   1 -10   8   31.83    3.25
   1 -10   8   32.53    2.69
  -1  10  -9    2.21    0.99
   1 -10   9    3.95    0.70
   1 -10   9    4.52    1.48
   1 -10   9    4.11    1.21
   1 -10   9    3.68    0.65
   1 -10  10   10.18    1.02
   1 -10  10   13.87    1.93
  -1  10 -10    4.70    1.24
   1 -10  10    7.73    1.46
   1 -10  10    9.27    0.97
   1 -10  11    1.75    0.49
   1 -10  11    1.52    0.88
   1 -10  11    0.95    0.41
   1 -10  12    4.77    0.62
   1 -10  12    3.54    0.97
   1 -10  13    0.10    0.31
   1 -10  13   -0.18    0.56
   1  -9 -16    6.65    0.71
   1  -9 -16    7.04    0.73
   1  -9 -15    0.12    0.40
   1  -9 -15   -0.19    0.35
   1  -9 -15   -0.08    0.42
   1  -9 -15    0.04    0.33
   1  -9 -14   11.38    1.20
   1  -9 -14   14.96    1.34
   1  -9 -14   12.43    1.20
   1  -9 -14   11.82    1.26
  -1   9  14    9.88    1.12
  -1   9  13   -0.13    0.41
   1  -9 -13    0.46    0.53
  -1   9  12   23.89    2.22
   1  -9 -12   23.18    2.28
   1  -9 -12   27.43    2.46
  -1   9  11   14.25    1.50
   1  -9 -11   16.60    1.82
   1  -9 -11   14.48    1.62
  -1   9  10   -0.66    0.55
   1  -9 -10    0.19    0.67
   1  -9 -10   -0.43    0.83
  -1   9   9   14.59    1.45
   1  -9  -9   12.54    1.65
   1  -9  -9   11.36    1.49
  -1   9   8    1.21    0.60
   1  -9  -8    0.97    0.68
  -1   9   7    0.12    0.60
   1  -9  -7    0.11    1.10
   1  -9  -7    0.98    2.46
   1  -9  -7    0.52    0.66
   1  -9  -6    6.88    1.77
   1  -9  -6    1.78    4.02
  -1   9   6    6.64    1.02
   1  -9  -6    8.55    1.75
   1  -9  -6    5.64    3.17
   1  -9  -6    8.90    1.15
   1  -9  -5   14.40    2.56
  -1   9   5   23.72    2.08
  -1   9   5   13.81    1.64
   1  -9  -5   16.00    4.22
   1  -9  -5   17.73    2.39
   1  -9  -4    0.42    1.10
   1  -9  -4   -1.94    5.30
  -1   9   4   -0.08    0.59
  -1   9   4    1.53    0.85
   1  -9  -4    0.76    1.25
   1  -9  -4    1.54    2.82
   1  -9  -3   31.27    4.25
   1  -9  -3   31.78   10.96
  -1   9   3   35.78    3.32
   1  -9  -3   35.16    6.09
   1  -9  -3   34.25    3.87
   1  -9  -2   48.46    7.23
   1  -9  -2   55.80    5.90
   1  -9  -2   38.23   12.36
   1  -9  -1   10.93    1.16
   1  -9  -1    9.23    1.14
  -1   9   0    0.93    0.77
   1  -9   0   -2.02    4.50
   1  -9   0    1.03    0.52
   1  -9   0    0.71    0.53
   1  -9   0    2.41    3.20
   1  -9   1   57.26    7.66
   1  -9   1   53.46    4.49
   1  -9   1   59.83    6.12
   1  -9   1   52.01   13.30
   1  -9   1   49.52    4.48
  -1   9  -1   62.18    4.88
  -1   9  -2    3.83    1.01
   1  -9   2    3.93    5.81
   1  -9   2    6.22    1.77
   1  -9   2    4.45    0.73
   1  -9   2    3.70    0.70
   1  -9   2    8.20    3.52
   1  -9   3  182.14   13.31
   1  -9   3  165.81   15.44
   1  -9   3  146.94   12.32
   1  -9   3  150.49   13.80
   1  -9   3  113.00   21.24
   1  -9   3  147.11   12.32
  -1   9  -3  157.73   12.67
   1  -9   3  168.64   12.99
   1  -9   4    8.37    3.33
   1  -9   4    8.29    1.79
  -1   9  -4    6.92    1.31
   1  -9   4   10.18    2.15
   1  -9   4    8.18    0.98
   1  -9   4    7.81    0.96
   1  -9   4    7.93    1.65
   1  -9   5   49.04    6.98
   1  -9   5   61.38    5.52
   1  -9   5   57.35    4.70
   1  -9   5   59.53    6.06
   1  -9   5   45.34   11.85
   1  -9   5   54.73    4.69
  -1   9  -5   51.89    5.05
   1  -9   5   58.92    5.52
   1  -9   6    2.40    1.24
   1  -9   6   -0.63    2.53
   1  -9   6    1.11    0.56
   1  -9   6    1.27    0.53
   1  -9   6    1.45    1.41
  -1   9  -6    0.98    0.97
  -1   9  -7  128.63   12.91
   1  -9   7  171.88   13.58
   1  -9   7  169.01   12.59
   1  -9   7  145.01   13.08
   1  -9   8    2.08    0.62
   1  -9   8    3.05    1.52
   1  -9   8    1.80    1.20
  -1   9  -8    1.06    1.01
   1  -9   9   23.99    2.04
   1  -9   9   23.46    2.66
   1  -9   9   25.97    3.09
   1  -9  10    8.31    0.95
   1  -9  10    6.39    1.47
  -1   9 -10    6.12    1.34
   1  -9  11   -0.49    1.31
  -1   9 -11   -0.31    0.80
   1  -9  11    0.62    0.99
   1  -9  11   -0.07    0.43
   1  -9  12    0.94    0.91
   1  -9  12    1.62    0.45
   1  -9  13    3.04    0.53
   1  -9  13    2.37    0.92
   1  -9  13    2.70    0.46
   1  -9  14    0.51    0.63
   1  -9  14    0.87    0.36
   1  -9  15    2.29    0.35
   1  -8 -17    0.34    0.27
   1  -8 -16    1.35    0.44
   1  -8 -16    1.58    0.35
   1  -8 -16    0.49    0.41
   1  -8 -16    1.71    0.46
   1  -8 -15    7.86    0.96
   1  -8 -15    9.98    1.07
  -1   8  15    8.48    0.92
   1  -8 -15   11.90    1.13
   1  -8 -15    8.36    1.01
   1  -8 -14    2.14    0.62
   1  -8 -14    3.15    0.70
  -1   8  14    2.71    0.55
   1  -8 -14    2.17    0.71
  -1   8  13    1.53    0.55
   1  -8 -13    1.65    0.69
   1  -8 -13    3.20    0.88
  -1   8  12    7.47    0.93
   1  -8 -12    6.70    1.16
   1  -8 -12    6.01    1.06
  -1   8  11    2.37    0.62
   1  -8 -11    1.21    0.77
   1  -8 -11    1.85    0.88
  -1   8  10    3.82    0.73
   1  -8 -10    2.33    0.82
   1  -8 -10    3.31    1.01
  -1   8   9    2.73    0.68
   1  -8  -9    1.96    0.77
   1  -8  -9    3.44    1.00
  -1   8   8   13.44    1.31
   1  -8  -8    9.39    1.38
   1  -8  -7    0.48    0.65
  -1   8   7   -0.15    0.49
   1  -8  -7    1.52    3.39
   1  -8  -7   -1.21    2.55
   1  -8  -6   31.41    2.82
  -1   8   6   29.62    2.71
   1  -8  -6   28.48    3.65
   1  -8  -6   20.90    8.17
   1  -8  -6   32.41    3.37
   1  -8  -6   28.30    4.94
   1  -8  -5    7.24    1.02
   1  -8  -5    7.35    1.81
   1  -8  -5    6.66    5.28
  -1   8   5    6.47    0.89
   1  -8  -5    6.01    2.98
   1  -8  -4    5.77    1.61
  -1   8   4    4.54    0.75
   1  -8  -4    2.74    2.72
   1  -8  -3   42.32    4.38
  -1   8   3   31.37    2.93
   1  -8  -3   44.41    5.77
   1  -8  -2    5.24    2.98
   1  -8  -2    3.30    1.42
   1  -8  -2    3.06    0.56
   1  -8  -2    2.80    0.55
  -1   8   2    1.93    0.60
   1  -8  -1   23.20    2.04
   1  -8  -1   21.14    2.01
   1  -8   0   38.41    5.54
   1  -8   0   31.59    2.68
   1  -8   0   34.74    4.05
   1  -8   0   28.13    2.66
  -1   8   0   34.92    2.98
  -1   8  -1    1.42    0.73
   1  -8   1    1.21    0.45
   1  -8   1    0.93    0.44
   1  -8   1   -0.69    2.56
   1  -8   2   91.30    8.98
   1  -8   2   71.25    5.94
   1  -8   2   86.73    7.53
   1  -8   2   68.73    5.93
   1  -8   2   72.99    6.46
  -1   8  -2   78.78    6.25
   1  -8   3    2.68    2.58
   1  -8   3    5.37    2.89
  -1   8  -3    4.07    0.95
   1  -8   3    4.13    0.65
   1  -8   3    5.96    1.73
   1  -8   3    3.96    0.63
   1  -8   3    4.48    1.26
   1  -8   4   29.50    6.02
   1  -8   4   36.59    3.71
  -1   8  -4   33.20    3.27
   1  -8   4   32.60    9.66
   1  -8   4   38.72    4.28
   1  -8   4   34.68    2.97
   1  -8   4   30.58    5.12
   1  -8   5   19.87    4.92
   1  -8   5   18.62    2.44
  -1   8  -5   15.50    1.91
   1  -8   5   20.67    2.81
   1  -8   5   12.53    6.44
   1  -8   5   16.44    1.61
   1  -8   5   17.91    2.31
   1  -8   5   21.51    3.93
   1  -8   6  128.98   15.54
  -1   8  -6  125.41   11.20
   1  -8   6  131.87   11.71
   1  -8   6  133.83   12.02
   1  -8   6   81.24   17.00
   1  -8   6  139.95   10.91
   1  -8   6  126.80   12.93
   1  -8   6  143.28   11.52
   1  -8   7   27.44    2.44
   1  -8   7   27.01    3.37
  -1   8  -7   25.35    2.82
   1  -8   7   28.70    6.32
   1  -8   8   91.45    7.33
  -1   8  -8   73.59    7.64
   1  -8   8  102.41    7.96
   1  -8   8   93.08    8.29
   1  -8   8   84.66   12.00
   1  -8   9   77.55    7.26
   1  -8   9   88.26    7.82
   1  -8   9   95.00    6.79
   1  -8  10  110.92    8.93
   1  -8  10  112.71    9.37
   1  -8  10  113.58    8.34
   1  -8  11   18.96    2.42
   1  -8  11   22.54    1.90
   1  -8  12    5.22    1.33
   1  -8  12    5.09    1.60
   1  -8  12    4.46    0.75
   1  -8  13    1.57    1.25
   1  -8  13   -0.73    1.00
   1  -8  13    0.68    0.45
   1  -8  14    7.84    1.48
   1  -8  14    5.72    1.17
   1  -8  15    5.48    0.99
   1  -8  16   12.99    1.17
   1  -8  16   14.10    1.43
   1  -7 -18   17.04    1.46
   1  -7 -17    1.60    0.42
   1  -7 -17    0.76    0.39
   1  -7 -17    1.21    0.38
   1  -7 -16   -0.26    0.36
   1  -7 -16    0.37    0.49
  -1   7  16   -0.12    0.32
   1  -7 -16    0.50    0.49
   1  -7 -16    0.20    0.46
   1  -7 -15    8.62    1.08
   1  -7 -15    9.87    1.19
  -1   7  15   10.74    1.06
   1  -7 -15   10.47    1.20
   1  -7 -14    1.33    0.59
   1  -7 -14    1.10    0.67
   1  -7 -14    2.26    0.73
  -1   7  14    2.31    0.57
   1  -7 -13    9.08    1.32
   1  -7 -13   11.17    1.44
  -1   7  13   11.02    1.17
   1  -7 -12   27.80    2.84
   1  -7 -12   24.73    2.72
  -1   7  12   32.78    2.64
   1  -7 -11    0.50    0.80
   1  -7 -11    0.91    0.77
  -1   7  11    1.58    0.58
   1  -7 -10   16.03    1.98
   1  -7 -10   14.63    1.86
  -1   7  10   20.92    1.78
   1  -7  -9    0.18    0.81
   1  -7  -9    0.87    0.71
  -1   7   9    0.52    0.51
   1  -7  -8   20.51    2.18
  -1   7   8   23.27    2.07
   1  -7  -8   23.16    5.45
   1  -7  -7   71.21   11.32
   1  -7  -7   66.04   13.28
   1  -7  -7   82.35    7.46
  -1   7   7  102.21    7.41
   1  -7  -7   67.46    8.92
   1  -7  -6  150.45   17.44
   1  -7  -6  139.30   13.12
   1  -7  -6  146.57   12.35
  -1   7   6  162.17   12.27
   1  -7  -6  129.47   14.06
   1  -7  -5   -0.31    0.97
   1  -7  -5   -0.76    2.94
  -1   7   5    0.36    0.37
   1  -7  -5    0.86    2.18
   1  -7  -4   25.33    3.26
   1  -7  -4   23.38    5.88
  -1   7   4   25.80    2.28
   1  -7  -4   26.70    4.49
   1  -7  -3   26.26    2.93
   1  -7  -3   20.85    5.63
  -1   7   3   17.15    1.68
   1  -7  -3   19.89    3.80
  -1   7   2    0.36    0.36
   1  -7  -2   -0.88    2.62
   1  -7  -2    0.81    1.04
   1  -7  -2   -2.93    2.83
  -1   7   1    6.87    0.83
   1  -7  -1   11.95    2.02
   1  -7   0    3.51    2.53
   1  -7   0   -0.66    1.16
  -1   7   0    1.81    0.59
   1  -7   0    1.43    2.64
   1  -7   1   77.55    9.53
  -1   7  -1   88.20    7.30
   1  -7   1   92.31    9.38
   1  -7   2    5.41    1.44
   1  -7   2    6.32    2.71
   1  -7   2    3.58    2.32
  -1   7  -2    5.21    0.86
   1  -7   3   19.91    2.62
   1  -7   3   17.79    4.30
  -1   7  -3   19.09    1.83
   1  -7   3   12.03    2.01
   1  -7   3   21.79    3.78
   1  -7   4  186.57   13.92
   1  -7   4  151.57   16.51
   1  -7   4  143.78   13.20
  -1   7  -4  156.07   12.84
   1  -7   4  162.54   14.80
   1  -7   5   18.77    2.55
  -1   7  -5   18.65    2.06
   1  -7   5   24.13    2.88
   1  -7   5   26.10    5.37
   1  -7   5   19.84    1.81
   1  -7   5   20.11    3.69
   1  -7   6    3.86    0.68
   1  -7   6    1.87    1.24
   1  -7   6    5.10    4.03
   1  -7   6    3.75    1.24
  -1   7  -6    3.71    0.92
   1  -7   6    1.34    2.00
   1  -7   6    3.39    0.59
   1  -7   6    1.79    2.01
   1  -7   7    6.48    3.33
   1  -7   7   11.83    1.21
   1  -7   7   11.44    1.25
   1  -7   7    8.04    1.91
  -1   7  -7   10.86    1.56
   1  -7   7   12.46    1.93
   1  -7   8   60.15    9.39
  -1   7  -8   45.30    5.09
   1  -7   8   54.35    5.68
   1  -7   8   66.03    5.40
   1  -7   8   59.64    4.86
   1  -7   8   59.16    4.81
   1  -7   9    3.16    3.30
  -1   7  -9    1.14    0.86
   1  -7   9    1.72    1.08
   1  -7   9    0.56    0.54
   1  -7   9    0.59    1.39
   1  -7   9    1.13    0.55
   1  -7  10   69.47   10.87
   1  -7  10   87.16    6.30
   1  -7  10   79.81    6.86
   1  -7  11   18.27    1.61
  -1   7 -11   10.11    1.93
   1  -7  11   16.74    2.22
   1  -7  11   15.19    2.52
   1  -7  12   14.61    1.35
   1  -7  12   13.87    2.28
   1  -7  13    9.81    1.12
   1  -7  13   12.01    2.06
   1  -7  14    0.21    0.42
   1  -7  14    0.11    1.13
   1  -7  15   10.00    1.01
   1  -7  15   10.10    1.66
   1  -6 -17    0.87    0.45
  -1   6  17    0.59    0.31
   1  -6 -17    0.52    0.46
   1  -6 -17    0.41    0.41
   1  -6 -16    9.37    1.08
   1  -6 -16    9.47    0.98
   1  -6 -16    7.61    0.89
   1  -6 -16    9.75    1.10
   1  -6 -15   16.64    1.66
   1  -6 -15   15.29    1.56
   1  -6 -15   14.82    1.65
   1  -6 -14   37.07    3.44
   1  -6 -14   37.62    3.36
   1  -6 -14   39.95    3.48
   1  -6 -13   61.64    5.33
   1  -6 -12   10.50    1.26
   1  -6 -12    9.05    1.36
   1  -6 -12   11.13    1.47
   1  -6 -11    5.33    0.93
   1  -6 -11    5.59    1.06
   1  -6 -11    6.56    1.13
   1  -6 -10   16.65    1.82
   1  -6 -10   20.34    2.06
   1  -6 -10   19.01    1.95
   1  -6  -9   10.23    1.42
   1  -6  -9   11.82    1.38
   1  -6  -8  172.91   13.85
   1  -6  -8  141.82   17.50
   1  -6  -7  128.95   15.53
   1  -6  -7  136.56   12.77
   1  -6  -7  140.62   11.87
   1  -6  -6  103.85   13.32
   1  -6  -6  105.84   10.91
   1  -6  -6  122.86   10.14
   1  -6  -5   27.72    5.94
  -1   6   5   32.97    2.71
   1  -6  -5   27.42    3.38
   1  -6  -5   26.79    4.28
   1  -6  -4   15.47    4.51
  -1   6   4   17.12    1.54
   1  -6  -4   16.70    2.32
   1  -6  -3    6.07    3.41
   1  -6  -3    5.51    1.37
   1  -6  -2   19.61    4.83
   1  -6  -2   20.92    2.73
   1  -6  -1  139.68   15.41
   1  -6  -1  208.02   15.18
   1  -6   0  215.51   22.21
   1  -6   0  189.74   20.04
   1  -6   0  257.53   19.32
   1  -6   1   34.48    6.01
   1  -6   1   24.54    4.41
   1  -6   2   70.39    8.93
   1  -6   2   84.43    7.48
   1  -6   3    0.45    1.73
   1  -6   3    2.79    1.18
   1  -6   4   45.71    4.19
   1  -6   4   37.51    6.20
  -1   6  -4   35.66    3.34
   1  -6   5   47.33    4.40
   1  -6   5   34.72    6.39
  -1   6  -5   40.03    3.68
   1  -6   6   42.85    4.04
   1  -6   6   45.75    7.15
  -1   6  -6   35.03    3.41
   1  -6   7   14.99    2.01
  -1   6  -7   13.16    1.64
   1  -6   7   13.06    4.07
   1  -6   8   48.07    4.03
   1  -6   8   54.82    4.53
  -1   6  -8   40.48    4.32
   1  -6   8   48.17    4.07
   1  -6   8   58.91    8.68
   1  -6   9    1.96    0.52
  -1   6  -9    3.08    0.98
   1  -6   9    2.23    3.11
   1  -6  10    7.18    0.87
  -1   6 -10    3.69    1.16
   1  -6  10   10.01    3.87
  -1   6 -11   51.96    3.68
   1  -6  11   37.00    4.50
  -1   6 -11   27.69    3.99
   1  -6  11   42.15    3.69
  -1   6 -12    0.52    0.45
  -1   6 -12   -0.64    0.94
   1  -6  12    0.14    1.44
   1  -6  12    0.17    0.48
   1  -6  13   48.46    5.64
   1  -6  13   51.90    4.89
  -1   6 -14   20.37    1.69
   1  -6  14   17.24    2.50
   1  -6  14   15.94    1.69
  -1   6 -15   17.15    1.44
   1  -6  15   13.59    1.43
   1  -6  15   14.33    2.12
   1  -6  16    4.50    0.59
   1  -6  16    4.79    1.14
   1  -6  17    4.71    0.88
   1  -5 -19    4.92    0.56
   1  -5 -18    3.74    0.50
   1  -5 -18    3.89    0.63
   1  -5 -17   22.66    1.85
   1  -5 -17   16.74    1.71
   1  -5 -17   21.14    1.79
   1  -5 -16   47.46    4.03
   1  -5 -16   46.52    3.95
   1  -5 -15   12.91    1.42
   1  -5 -15   10.99    1.29
   1  -5 -14  125.05   10.46
   1  -5 -14  129.04   10.40
   1  -5 -13   24.78    2.39
   1  -5 -13   25.00    2.47
   1  -5 -12   89.40    7.85
   1  -5 -12   91.63    7.93
   1  -5 -12  107.61    8.07
   1  -5 -11   11.50    1.40
   1  -5 -11   12.03    1.49
   1  -5 -11   14.12    1.61
   1  -5 -10    4.90    0.89
   1  -5 -10    7.02    1.13
   1  -5 -10    6.21    1.01
   1  -5  -9    0.32    0.58
   1  -5  -9    0.37    0.64
   1  -5  -8    0.53    2.05
   1  -5  -7   42.21    6.83
   1  -5  -7   42.23    4.08
   1  -5  -6    1.59    2.13
   1  -5  -6    2.25    0.84
   1  -5  -5   11.90    3.86
   1  -5  -5   14.54    1.90
   1  -5  -4  100.75   11.38
   1  -5  -4   95.86    8.51
   1  -5  -3   14.67    3.87
   1  -5  -2  159.12   14.77
   1  -5  -2  129.61   11.92
   1  -5  -1  168.71   14.97
   1  -5   0   16.72    4.00
   1  -5   0   13.21    2.56
   1  -5   1  194.16   18.60
   1  -5   1  232.11   20.17
   1  -5   2    5.72    2.85
   1  -5   2    5.37    2.06
   1  -5   3    2.66    1.86
   1  -5   4   50.34    5.36
   1  -5   4   45.14    6.82
   1  -5   4   58.02    5.12
   1  -5   5   12.96    1.80
   1  -5   5   11.00    2.08
   1  -5   5   13.28    3.60
   1  -5   6   64.77    5.81
   1  -5   6   61.87    8.46
   1  -5   6   59.77    6.57
  -1   5  -7   38.65    3.68
   1  -5   7   46.04    4.07
   1  -5   7   36.58    6.52
  -1   5  -8   24.21    2.50
   1  -5   8   32.38    6.05
  -1   5  -9   20.95    2.30
  -1   5 -10   52.55    3.92
  -1   5 -10   32.43    4.22
  -1   5 -11    4.18    0.66
  -1   5 -11    2.79    1.05
   1  -5  11    1.49    2.63
   1  -5  12  287.84   26.09
   1  -5  12  230.51   26.18
   1  -5  12  257.20   30.16
  -1   5 -13   21.66    1.70
   1  -5  13   16.33    2.28
   1  -5  13   13.93    2.41
   1  -5  13   14.22    1.62
  -1   5 -14   23.04    1.76
   1  -5  14   16.69    2.46
   1  -5  14   16.14    2.23
   1  -5  14   14.77    1.68
  -1   5 -15    0.41    0.47
   1  -5  15   -0.76    1.02
   1  -5  15    0.33    1.08
   1  -5  15    0.14    0.42
  -1   5 -16    2.16    0.49
   1  -5  16    1.68    1.03
   1  -5  16    1.15    0.92
   1  -5  16    1.52    0.45
   1  -5  17    9.10    1.04
   1  -5  17   12.17    1.49
   1  -5  17   11.10    1.48
   1  -4 -19    0.35    0.23
   1  -4 -19    0.16    0.32
   1  -4 -18    6.56    0.72
   1  -4 -18    5.91    0.80
   1  -4 -17   12.52    1.21
   1  -4 -17    9.72    1.08
   1  -4 -17    9.93    1.21
   1  -4 -16    6.66    0.97
   1  -4 -16    6.28    0.82
   1  -4 -16    6.81    1.01
   1  -4 -15    6.10    0.98
   1  -4 -15    5.21    0.84
   1  -4 -15    5.58    1.00
   1  -4 -14    0.35    0.68
   1  -4 -14    0.16    0.57
   1  -4 -14    0.37    0.75
   1  -4 -13    2.10    0.83
   1  -4 -13    1.89    0.68
   1  -4 -13    3.88    0.84
   1  -4 -12   43.45    4.08
   1  -4 -12   51.55    4.26
   1  -4 -11   -0.04    0.63
   1  -4 -11    0.06    0.70
   1  -4 -10   66.54    6.04
   1  -4 -10   82.16    6.24
   1  -4  -8   44.13    6.96
   1  -4  -8   59.49    5.79
   1  -4  -7    7.17    1.60
   1  -4  -7    3.56    2.41
   1  -4  -7    4.78    0.93
   1  -4  -6  126.64   13.93
   1  -4  -6  123.77   11.33
   1  -4  -5   29.03    2.98
   1  -4  -5   24.76    2.66
   1  -4  -4    2.85    2.19
   1  -4  -3   98.98   10.01
   1  -4  -3   82.38    7.46
   1  -4  -2   24.09    4.26
   1  -4  -2   17.89    2.46
   1  -4  -1    1.94    1.19
   1  -4   0  214.79   19.52
   1  -4   0  258.33   21.13
   1  -4   1  105.92   10.26
   1  -4   1   87.86    9.13
   1  -4   2   62.83    7.53
   1  -4   2   67.10    7.29
   1  -4   3  224.74   19.08
   1  -4   3  191.08   18.54
   1  -4   4  112.20    9.36
   1  -4   4   84.58   10.40
   1  -4   5   11.10    1.58
   1  -4   5   11.90    2.04
   1  -4   5   12.42    3.34
   1  -4   6   66.43    5.74
   1  -4   6   61.23    8.09
   1  -4   6   60.42    6.54
   1  -4   7    0.82    0.63
   1  -4   8    3.48    0.91
   1  -4   9    1.47    0.86
   1  -4   9    0.60    2.21
  -1   4  -9    0.76    0.69
   1  -4  10    4.17    1.07
   1  -4  10    5.12    2.86
  -1   4 -10    1.67    0.84
  -1   4 -11  106.34    7.39
   1  -4  11   91.08    7.86
  -1   4 -11   62.33    7.63
   1  -4  11   59.44   10.44
  -1   4 -12    4.06    0.70
   1  -4  12    2.67    1.14
   1  -4  12    1.41    2.51
   1  -4  13  114.93   11.60
   1  -4  13   88.69   12.57
   1  -4  13   96.72   14.67
   1  -4  14    3.72    1.32
   1  -4  14    2.56    1.36
  -1   4 -14    5.74    0.83
   1  -4  15   29.91    3.37
   1  -4  15   24.50    3.37
  -1   4 -16    0.56    0.49
   1  -4  16    0.09    0.90
   1  -4  16    1.25    0.91
   1  -4  16    0.05    0.42
  -1   4 -17    5.18    0.66
   1  -4  17    6.79    1.13
  -1   4 -18    1.01    0.37
   1  -3 -19   -0.15    0.28
   1  -3 -19    0.16    0.34
   1  -3 -18    7.23    0.85
   1  -3 -18    8.24    0.94
   1  -3 -17    4.39    0.69
   1  -3 -17    4.35    0.81
   1  -3 -16    8.22    1.08
   1  -3 -16    8.12    1.12
   1  -3 -15    0.18    0.65
   1  -3 -15    0.25    0.51
   1  -3 -15    1.33    0.74
   1  -3 -14   27.14    2.39
   1  -3 -14   21.47    2.22
   1  -3 -14   23.76    2.37
  -1   3  13    1.18    1.48
   1  -3 -13    2.81    0.85
   1  -3 -13    1.84    0.76
   1  -3 -13    2.07    0.68
   1  -3 -13    2.54    0.83
   1  -3 -12    2.05    0.77
   1  -3 -12    0.94    0.55
   1  -3 -12    1.27    0.69
  -1   3  12    1.13    1.55
   1  -3 -11   11.17    1.34
   1  -3 -11    8.47    1.23
   1  -3 -11    9.57    1.22
   1  -3 -11   10.37    2.53
  -1   3  11   10.72    2.37
  -1   3  10    9.35    2.22
   1  -3 -10   10.18    2.39
   1  -3  -9   11.55    2.42
  -1   3   9   10.46    2.12
  -1   3   8    0.37    1.13
   1  -3  -8    0.38    1.68
   1  -3  -8    1.37    1.28
   1  -3  -7  156.14   13.37
   1  -3  -7  127.78   14.55
  -1   3   7  160.87   13.41
   1  -3  -6    0.73    1.89
   1  -3  -6    1.54    1.09
  -1   3   6    2.19    1.13
  -1   3   5  125.58   10.08
   1  -3  -5  117.09   10.05
   1  -3  -4  101.90    8.40
   1  -3  -4   94.30    8.17
   1  -3  -4   92.06   10.11
   1  -3  -3   45.99    4.67
   1  -3  -3   46.36    6.29
   1  -3  -3   63.41    4.85
   1  -3  -2  142.59   13.97
   1  -3  -2  150.15   12.41
   1  -3  -1   99.57    8.73
   1  -3   0  385.67   31.82
   1  -3   0  395.38   32.93
   1  -3   1  297.84   24.14
   1  -3   1  265.34   23.26
   1  -3   2  117.56   11.45
   1  -3   2  135.68   12.00
   1  -3   3    2.49    1.71
   1  -3   3   -0.75    1.36
   1  -3   4    1.25    0.78
   1  -3   4    1.45    1.66
   1  -3   5   26.80    3.27
   1  -3   6    2.53    0.69
   1  -3   6    2.06    1.12
  -1   3  -7   90.77    7.56
   1  -3   7   85.89    7.33
   1  -3   7   87.81    8.66
   1  -3   7   78.40    9.73
   1  -3   8  236.90   22.33
   1  -3   9    8.30    1.30
   1  -3   9   11.02    3.33
  -1   3 -10    0.08    0.77
   1  -3  10    0.08    0.78
   1  -3  10   -0.57    1.80
  -1   3 -11    6.15    0.82
   1  -3  11    5.91    1.29
   1  -3  11    3.68    2.60
  -1   3 -12  193.57   15.04
   1  -3  12  175.16   15.47
   1  -3  12  150.83   18.74
  -1   3 -13  194.71   14.36
   1  -3  13  166.34   14.78
   1  -3  13  155.47   18.45
   1  -3  14   18.31    2.37
   1  -3  14   11.26    2.26
   1  -3  14   13.66    3.29
   1  -3  14   15.08    3.16
  -1   3 -15   -0.27    0.56
   1  -3  15   -0.36    0.99
   1  -3  15   -0.42    1.10
  -1   3 -15    0.26    0.46
  -1   3 -16   19.66    1.81
   1  -3  16   17.00    2.21
   1  -3  16   13.50    2.14
  -1   3 -16   20.50    1.76
  -1   3 -17    0.63    0.46
   1  -3  17    0.28    0.80
  -1   3 -17    0.76    0.39
  -1   3 -18   26.28    2.28
  -1   3 -19   36.47    3.02
  -1   3 -20    0.99    0.25
   1  -2 -20    0.29    0.20
   1  -2 -19   71.17    5.75
   1  -2 -19   70.61    5.78
   1  -2 -18   17.29    1.60
   1  -2 -18   17.29    1.66
   1  -2 -17    0.06    0.50
   1  -2 -17    0.04    0.56
   1  -2 -16    1.11    0.66
   1  -2 -16    0.79    0.67
   1  -2 -15    1.41    0.70
   1  -2 -15    0.05    0.68
  -1   2  14   13.74    3.06
   1  -2 -14   19.32    1.91
   1  -2 -14   17.74    1.79
   1  -2 -14   18.53    1.94
  -1   2  13   66.81    7.76
   1  -2 -13   67.60    7.92
   1  -2 -13   70.76    5.99
   1  -2 -13   72.68    5.99
   1  -2 -13   71.83    5.91
   1  -2 -13   67.14    5.99
  -1   2  12    0.57    1.22
   1  -2 -12    0.32    1.52
   1  -2 -12    0.14    0.61
  -1   2  12   -0.80    2.12
   1  -2 -12    0.64    0.61
   1  -2 -12   -0.16    0.52
   1  -2 -12   -0.25    0.62
   1  -2 -11   56.44    4.75
   1  -2 -11   58.87    6.79
  -1   2  11   55.59    6.28
   1  -2 -11   53.16    4.71
  -1   2  10   18.04    2.97
   1  -2 -10   16.78    3.17
   1  -2  -9  176.05   16.02
  -1   2   9  179.29   15.75
   1  -2  -8  140.17   12.78
   1  -2  -8  120.25   13.19
  -1   2   8  148.69   12.52
  -1   2   7   38.80    4.11
   1  -2  -7   38.59    4.46
  -1   2   7   33.37    3.25
   1  -2  -6  182.21   16.35
  -1   2   6  202.49   16.26
   1  -2  -6  181.23   15.37
  -1   2   6  211.04   15.72
  -1   2   5   40.35    3.97
   1  -2  -5   36.89    4.07
  -1   2   4  312.94   25.17
   1  -2  -4  304.62   25.22
  -1   2   3    0.14    0.57
   1  -2  -3   -0.07    0.68
   1  -2  -2    1.41    0.55
   1  -2  -1  233.44   19.01
   1  -2   0    8.25    1.45
   1  -2   0    7.87    2.19
   1  -2   1 4406.74  325.00
   1  -2   1 3914.23  324.32
   1  -2   2  140.41   11.86
   1  -2   2  123.39   11.62
   1  -2   3   20.82    2.88
   1  -2   4    8.24    1.44
   1  -2   5    0.28    1.41
   1  -2   5    0.86    0.89
   1  -2   6  300.27   25.34
   1  -2   6  257.62   26.15
  -1   2  -6  313.99   24.45
   1  -2   7   12.38    2.96
   1  -2   7   11.68    2.22
   1  -2   7   10.14    1.13
   1  -2   8   -0.82    1.72
   1  -2   9   37.55    5.90
   1  -2  10   19.55    2.15
   1  -2  10   17.13    4.14
   1  -2  11    2.30    0.96
   1  -2  11    2.19    2.12
  -1   2 -12   98.83    7.79
  -1   2 -12   95.92    7.74
   1  -2  12   88.18    8.13
  -1   2 -13  186.68   13.92
   1  -2  13  128.96   15.23
   1  -2  13  123.24   15.45
   1  -2  13  142.72   17.43
  -1   2 -13  174.17   13.85
   1  -2  13  175.54   14.32
  -1   2 -14  205.85   14.80
   1  -2  14  114.31   15.90
   1  -2  14  128.12   16.35
  -1   2 -14  191.33   14.72
   1  -2  14  170.41   15.13
  -1   2 -15   14.70    1.47
   1  -2  15   12.62    1.90
  -1   2 -15   13.33    1.50
   1  -2  16    2.97    1.13
  -1   2 -16    1.98    0.64
  -1   2 -17   -0.03    0.50
   1  -2  17    0.66    0.88
  -1   2 -17    0.31    0.42
  -1   2 -18    4.11    0.61
  -1   2 -18    3.86    0.69
  -1   2 -19    8.41    0.84
  -1   2 -19    9.06    0.91
  -1   2 -20    5.39    0.58
   1  -1 -19   38.22    3.19
   1  -1 -18   13.40    1.36
   1  -1 -17    1.17    0.59
   1  -1 -16   51.08    4.42
   1  -1 -15   12.01    1.47
   1  -1 -15   13.23    1.47
   1  -1 -14   68.95    6.01
   1  -1 -14   64.97    8.12
   1  -1 -14   79.14    6.02
   1  -1 -13   44.29    3.69
  -1   1  13   37.79    5.24
   1  -1 -13   38.14    5.71
   1  -1 -13   42.71    3.65
   1  -1 -12   18.30    1.89
  -1   1  12   14.92    3.07
   1  -1 -12   15.28    3.57
   1  -1 -12   20.72    1.90
  -1   1  12   10.03    3.15
   1  -1 -11    8.26    1.07
   1  -1 -11    5.87    2.43
  -1   1  11    7.49    2.10
  -1   1  10   69.57    6.44
  -1   1  10   63.00    6.55
   1  -1  -9   18.07    3.71
  -1   1   9   21.71    3.10
  -1   1   9   24.03    3.24
  -1   1   8  252.86   20.18
  -1   1   8  284.39   20.11
  -1   1   7  461.01   34.55
  -1   1   7  498.97   34.45
   1  -1  -6    5.08    1.94
  -1   1   6   10.73    1.68
  -1   1   6   11.75    1.80
   1  -1  -6   15.44    4.06
  -1   1   6    8.24    0.99
   1  -1  -6    7.94    0.86
  -1   1   6   11.48    1.08
  -1   1   5  475.96   36.93
   1  -1  -5  525.61   39.62
  -1   1   5  504.57   36.85
  -1   1   5  467.38   36.30
  -1   1   4  111.11    9.18
  -1   1   4  109.35    9.26
  -1   1   4  115.98    8.94
  -1   1   3  333.66   25.40
   1  -1  -3  378.81   27.98
  -1   1   2    1.47    0.63
   1  -1  -2    0.86    0.70
   1  -1  -1    4.93    0.69
   1  -1   0  699.39   55.67
   1  -1   1    1.22    1.09
   1  -1   2  276.57   22.79
   1  -1   3  113.52   11.04
   1  -1   3  134.85   10.83
   1  -1   4   61.22    6.83
   1  -1   4   76.81    6.48
   1  -1   5  106.69    9.39
   1  -1   5   94.24    9.88
  -1   1  -5  105.53    8.57
   1  -1   6   37.50    4.15
   1  -1   6   32.87    4.66
  -1   1  -6   36.46    3.11
   1  -1   7  121.31   11.12
   1  -1   7  107.95    8.70
   1  -1   8   57.19    6.97
   1  -1   9    0.40    1.78
   1  -1  10   49.78    4.48
   1  -1  10   46.21    6.70
  -1   1 -11  104.16    8.36
   1  -1  11   98.21    8.43
  -1   1 -12   63.31    4.91
   1  -1  12   51.03    7.63
   1  -1  12   44.56    6.07
  -1   1 -12   55.49    4.81
   1  -1  12   57.38    5.22
  -1   1 -13  189.31   13.62
   1  -1  13  117.36   15.06
   1  -1  13  127.30   14.85
  -1   1 -13  161.62   13.51
   1  -1  13  177.76   13.98
  -1   1 -14    1.99    0.74
   1  -1  14    0.69    1.60
   1  -1  14    1.36    1.56
  -1   1 -14    1.55    0.63
   1  -1  14    2.71    1.06
  -1   1 -15    1.27    0.60
   1  -1  15    3.46    1.20
  -1   1 -15    1.95    0.71
  -1   1 -16   28.33    2.66
   1  -1  16   30.45    3.13
  -1   1 -16   30.81    2.75
  -1   1 -17   23.00    2.13
  -1   1 -18    1.46    0.55
  -1   1 -19    1.01    0.44
  -1   1 -19    1.24    0.39
  -1   1 -20    7.02    0.68
  -1   1 -20    5.81    0.62
  -1   1 -21   27.24    2.23
   1   0 -20    1.22    0.27
   1   0 -19    3.14    0.49
   1   0 -18    3.46    0.62
   1   0 -18    3.84    0.61
   1   0 -17   18.49    1.67
   1   0 -17   14.96    1.61
   1   0 -16    5.09    0.88
   1   0 -16    5.33    0.85
   1   0 -15    2.94    0.80
   1   0 -14   49.23    4.22
  -1   0  14   45.80    5.90
   1   0 -14   40.93    6.42
  -1   0  13   21.90    4.46
   1   0 -13   35.88    2.90
   1   0 -13   31.13    2.90
  -1   0  13   26.95    4.34
  -1   0  13   28.21    4.24
   1   0 -13   19.93    4.51
   1   0 -12    2.26    0.71
   1   0 -12    2.92    0.69
  -1   0  12    1.67    2.18
  -1   0  12    1.80    1.47
  -1   0  12    0.87    1.22
   1   0 -12    2.50    2.28
  -1   0  12    5.45    1.24
  -1   0  11   91.05    9.99
  -1   0  11   89.52   10.13
   1   0 -11  105.31    8.71
  -1   0  10   -0.20    0.75
  -1   0  10   -0.22    1.20
  -1   0   9  105.93    9.89
  -1   0   8   24.87    3.16
   1   0  -8   22.08    5.10
   1   0  -7    2.23    2.82
  -1   0   7    2.48    1.10
  -1   0   6   11.27    1.84
   1   0  -6    7.92    3.29
  -1   0   5   44.38    2.79
  -1   0   5   48.40    3.72
  -1   0   4  390.66   30.36
  -1   0   4  392.48   30.37
  -1   0   4  388.99   30.85
  -1   0   3 4858.87  373.74
  -1   0   3 4924.12  373.74
  -1   0   3 4843.59  374.04
  -1   0   2  207.44   15.29
   1   0  -2  106.59   16.30
  -1   0   1  447.16   26.62
   1   0  -1  243.32   26.55
   1   0   0   12.46    1.06
   1   0   0    7.52    2.12
  -1   0  -1  499.51   41.81
   1   0   1  433.13   42.41
  -1   0  -2  144.69   11.83
   1   0   2  152.14   12.16
  -1   0  -3 4712.80  361.78
   1   0   3 4443.13  361.84
   1   0   3 4481.96  362.35
  -1   0  -4   50.10    4.23
  -1   0  -4   53.40    4.27
   1   0   4   43.84    5.06
  -1   0  -5   20.58    1.79
   1   0   5   16.22    2.75
   1   0   6  271.72   23.24
   1   0   7  694.45   56.96
   1   0   8    9.75    2.45
   1   0   9   13.85    3.09
   1   0  10    2.32    1.79
   1   0  11    6.80    2.48
   1   0  11    4.19    1.65
   1   0  11    4.34    1.05
  -1   0 -11    3.50    0.94
  -1   0 -12   24.21    2.39
   1   0  12   18.59    3.33
   1   0  12   16.98    4.17
  -1   0 -12   28.81    2.42
   1   0  12   26.73    2.69
  -1   0 -13    5.75    0.95
   1   0  13    6.72    2.00
   1   0  13    5.80    1.27
  -1   0 -14   54.45    4.16
  -1   0 -14   19.17    5.47
   1   0  14   33.06    5.55
   1   0  14   35.86    5.26
   1   0  14   55.02    4.52
  -1   0 -15    0.19    0.65
   1   0  15   -0.69    1.44
  -1   0 -15   -0.45    2.19
   1   0  15    1.06    1.25
   1   0  15    0.17    0.94
  -1   0 -16   11.81    1.39
  -1   0 -17   19.97    1.99
  -1   0 -18   10.52    1.21
  -1   0 -20   62.01    5.02
   1   1 -20    0.44    0.22
   1   1 -19   12.23    1.14
   1   1 -18    2.95    0.56
   1   1 -17    0.59    0.50
   1   1 -17    1.27    0.53
   1   1 -16    2.18    0.69
   1   1 -16    1.42    0.63
   1   1 -15    1.68    0.68
  -1  -1  14   39.80    5.39
  -1  -1  14   35.97    5.17
   1   1 -14   47.19    3.79
  -1  -1  13   56.93    7.10
  -1  -1  13   51.60    6.82
   1   1 -13   66.07    5.41
   1   1 -12   43.46    3.53
  -1  -1  12   30.01    5.16
  -1  -1  12   33.51    4.86
  -1  -1  12   32.61    4.89
  -1  -1  11   32.65    4.60
  -1  -1  11   36.48    4.58
  -1  -1  10    9.74    2.32
  -1  -1  10   10.62    2.31
  -1  -1   9   66.37    7.03
  -1  -1   9   75.56    7.36
  -1  -1   8    5.36    1.59
  -1  -1   8    7.56    1.72
  -1  -1   7   48.78    4.66
  -1  -1   7   42.35    4.40
  -1  -1   6  150.67   13.09
  -1  -1   5  160.41   13.66
  -1  -1   4   21.07    2.28
  -1  -1   4   18.29    2.91
  -1  -1   4   15.10    2.53
  -1  -1   3    0.07    0.64
  -1  -1   3    0.10    0.49
  -1  -1   3    0.67    1.19
  -1  -1   2   99.44    8.53
  -1  -1   2  103.22    8.58
  -1  -1   2  115.93    9.72
  -1  -1   1   14.62    1.38
  -1  -1   1   16.68    1.35
  -1  -1   1   14.47    1.60
  -1  -1   1   16.43    2.59
  -1  -1   0  446.44   26.92
  -1  -1   0  497.33   28.83
  -1  -1  -1    8.34    0.74
  -1  -1  -1    9.81    0.87
   1   1   2  740.13   57.34
  -1  -1  -2  701.46   58.44
  -1  -1  -2  714.97   57.19
   1   1   3  263.95   22.87
   1   1   3  314.04   23.04
  -1  -1  -3  276.14   22.79
  -1  -1  -3  295.55   23.87
   1   1   4 2005.84  149.36
   1   1   4 1656.50  149.24
  -1  -1  -4 2109.93  150.03
  -1  -1  -4 1880.63  148.89
   1   1   5    6.45    1.51
  -1  -1  -5    7.73    1.79
  -1  -1  -5    9.11    1.07
   1   1   6  204.20   17.59
   1   1   7    6.54    1.78
   1   1   8 1094.77   85.96
   1   1   8 1037.18   86.87
   1   1   9  309.91   25.80
   1   1   9  312.04   26.88
   1   1  10    9.21    2.52
   1   1  10   11.37    2.12
   1   1  11    0.73    1.40
   1   1  11   -0.20    0.96
   1   1  11    0.13    0.74
  -1  -1 -12    2.15    0.68
  -1  -1 -12    2.35    2.15
   1   1  12    0.60    1.32
   1   1  12    1.97    1.33
  -1  -1 -12    3.01    0.72
   1   1  12    4.34    1.05
  -1  -1 -13    7.70    1.04
  -1  -1 -13    7.97    1.11
   1   1  13    7.80    2.06
  -1  -1 -13    2.97    2.49
   1   1  13    3.59    1.92
  -1  -1 -13    8.02    1.11
   1   1  13   10.59    1.46
  -1  -1 -14    1.37    0.62
  -1  -1 -14    0.72    0.70
   1   1  14    2.23    1.52
  -1  -1 -14   -0.83    2.18
   1   1  14    0.35    1.54
  -1  -1 -14    1.13    0.70
   1   1  14    2.87    1.13
  -1  -1 -15    6.40    0.92
  -1  -1 -15    4.09    2.42
   1   1  15    4.42    1.95
  -1  -1 -15    6.23    1.03
  -1  -1 -16   12.97    1.47
  -1  -1 -16   15.32    1.60
  -1  -1 -17    7.62    0.99
  -1  -1 -17    7.22    1.07
  -1  -1 -18   30.11    2.80
  -1  -1 -18   35.01    2.90
  -1  -1 -19    7.03    0.80
  -1  -1 -19    8.46    0.87
  -1  -1 -19    7.41    0.92
  -1  -1 -20   26.56    2.25
  -1  -1 -21   31.50    2.58
   1   2 -19   19.61    1.69
   1   2 -18    5.25    0.68
   1   2 -17    0.22    0.46
   1   2 -16   11.33    1.25
   1   2 -16   11.25    1.23
   1   2 -15   38.10    3.58
   1   2 -15   45.37    3.64
   1   2 -14  107.55    9.17
  -1  -2  14   89.17   10.72
  -1  -2  14  103.09   11.02
   1   2 -14  122.87    9.22
  -1  -2  13  240.51   22.98
  -1  -2  13  232.60   22.89
   1   2 -13  271.61   21.15
  -1  -2  12   33.73    5.00
  -1  -2  12   35.03    5.08
   1   2 -12   44.03    3.65
  -1  -2  11    1.62    1.36
  -1  -2  11    3.56    1.73
  -1  -2  10   15.77    2.73
  -1  -2  10    9.80    2.29
  -1  -2   9  130.23    9.53
  -1  -2   9  117.58   10.71
  -1  -2   9  110.44   10.50
  -1  -2   8   23.27    3.24
  -1  -2   7   -0.17    1.07
  -1  -2   7   -0.36    1.59
  -1  -2   6   73.87    7.74
  -1  -2   6   62.76    6.30
  -1  -2   5    1.08    1.39
  -1  -2   5    2.33    0.63
  -1  -2   5    1.05    1.25
  -1  -2   4    1.62    1.38
  -1  -2   4    3.17    1.58
  -1  -2   4    2.84    0.52
  -1  -2   3   61.13    6.35
  -1  -2   3   60.35    5.00
  -1  -2   3   55.59    6.67
  -1  -2   2  145.66   13.47
  -1  -2   2  170.23   15.29
  -1  -2   2  180.97   13.38
  -1  -2   1 4640.66  388.82
  -1  -2   1 4991.15  389.68
  -1  -2   1 5353.96  388.90
  -1  -2   1 4505.78  390.61
  -1  -2   0  331.26   28.35
   1   2   1  798.71   64.61
  -1  -2  -1  843.31   64.71
  -1  -2  -2   -0.03    0.32
   1   2   2   -0.05    0.42
  -1  -2  -2   -0.82    1.70
  -1  -2  -2   -0.12    0.39
   1   2   3   86.31    7.79
  -1  -2  -3   97.35    7.93
  -1  -2  -3   93.89    9.64
  -1  -2  -3  101.68    7.77
   1   2   4    0.83    0.63
  -1  -2  -4    1.82    0.98
   1   2   4    1.24    0.53
  -1  -2  -4    0.54    0.39
  -1  -2  -4    1.40    1.82
   1   2   5    9.66    1.59
  -1  -2  -5    9.88    2.62
  -1  -2  -5   11.18    1.12
  -1  -2  -5    6.51    1.66
   1   2   5   12.28    1.40
  -1  -2  -6  454.83   34.17
   1   2   6  415.21   33.03
   1   2   6  468.67   32.71
  -1  -2  -7   16.32    2.66
  -1  -2  -7   14.87    1.77
  -1  -2  -7   10.62    2.46
   1   2   7   21.08    2.71
   1   2   7   22.89    2.34
   1   2   8  190.57   15.31
   1   2   8  196.92   14.68
  -1  -2  -9   14.08    3.08
   1   2   9   19.49    2.56
   1   2   9   19.49    3.04
  -1  -2 -10   -0.30    1.64
   1   2  10    1.51    1.08
  -1  -2 -11    3.05    1.99
   1   2  11    2.44    1.55
   1   2  11    5.09    1.51
   1   2  11    5.26    1.05
   1   2  12   71.46    8.77
   1   2  12   76.28    8.32
  -1  -2 -12   59.35    8.89
  -1  -2 -12   89.29    7.26
  -1  -2 -12   90.60    7.24
  -1  -2 -12   91.25    7.27
  -1  -2 -13    2.24    2.00
   1   2  13    0.32    1.41
  -1  -2 -13    1.50    0.74
  -1  -2 -13    1.64    0.68
  -1  -2 -13    2.62    0.76
  -1  -2 -14   61.84    8.74
   1   2  14   61.25    8.45
  -1  -2 -14   83.74    6.94
  -1  -2 -14   89.42    6.92
  -1  -2 -14   81.80    6.94
   1   2  15   11.94    3.01
  -1  -2 -15   17.24    3.61
  -1  -2 -15   21.50    1.94
  -1  -2 -15   18.98    1.86
  -1  -2 -15   15.72    1.74
  -1  -2 -15   17.55    1.89
  -1  -2 -16    5.55    0.90
  -1  -2 -16    8.16    1.12
  -1  -2 -17   88.28    7.42
  -1  -2 -17   93.41    7.53
  -1  -2 -18    1.14    0.53
  -1  -2 -18    0.86    0.60
  -1  -2 -19   63.74    5.39
  -1  -2 -19   68.90    5.47
  -1  -2 -20   28.09    2.28
  -1  -2 -20   26.05    2.25
  -1  -2 -21   49.55    4.04
  -1  -2 -21   50.74    4.04
   1   3 -19   -0.15    0.24
  -1  -3  19    0.09    0.22
   1   3 -18   11.26    1.09
   1   3 -17    6.10    0.78
   1   3 -16    5.71    0.81
   1   3 -15    1.64    0.61
   1   3 -14  210.29   16.91
   1   3 -13    1.74    0.63
  -1  -3  13    3.18    1.68
  -1  -3  13    1.18    1.48
  -1  -3  12   61.13    6.79
  -1  -3  12   59.95    6.79
  -1  -3  12   79.35    5.64
  -1  -3  12   61.81    5.51
  -1  -3  12   41.64    5.39
  -1  -3  11    9.60    1.90
  -1  -3  11   15.47    2.86
  -1  -3  11   14.21    2.93
  -1  -3  11   17.92    1.97
  -1  -3  11   14.06    1.93
  -1  -3  10    1.77    1.39
  -1  -3  10    1.57    0.87
  -1  -3  10    1.79    0.98
  -1  -3   9   40.81    4.62
  -1  -3   9   40.88    3.48
  -1  -3   9   28.72    3.39
  -1  -3   8   69.85    7.47
  -1  -3   8  100.76   10.05
  -1  -3   7  111.15   10.69
  -1  -3   7  145.53   13.09
  -1  -3   6    2.87    1.84
  -1  -3   6    0.99    0.62
  -1  -3   6    1.04    0.42
  -1  -3   6    1.20    1.65
  -1  -3   5  267.97   24.20
  -1  -3   5  279.17   21.97
  -1  -3   5  238.63   24.13
  -1  -3   4   17.88    1.76
  -1  -3   4   14.19    3.46
  -1  -3   3  110.39   12.72
  -1  -3   3  128.74   10.38
  -1  -3   2   80.34    8.27
  -1  -3   2   87.49    7.13
  -1  -3   2   78.44    9.81
  -1  -3   1  122.33   10.56
  -1  -3   1  153.15   11.83
  -1  -3   1  152.02   10.82
  -1  -3   1  117.82   13.27
  -1  -3   0 1185.33   89.82
  -1  -3   0  955.89   91.56
  -1  -3  -1  163.40   13.27
   1   3   2   86.50    7.45
  -1  -3  -2   98.20    7.60
  -1  -3  -2   96.93   10.44
  -1  -3  -3   18.42    1.99
  -1  -3  -3   23.23    2.04
  -1  -3  -3   18.72    4.10
  -1  -3  -4  277.31   24.46
  -1  -3  -4  296.90   23.69
  -1  -3  -4  299.21   23.53
  -1  -3  -4  259.96   26.06
  -1  -3  -5    8.65    1.87
  -1  -3  -5   10.17    1.54
  -1  -3  -5   10.83    1.18
  -1  -3  -5    6.58    2.71
  -1  -3  -6  204.73   18.68
  -1  -3  -6  218.08   18.49
  -1  -3  -6  228.84   17.86
  -1  -3  -6  212.24   20.58
  -1  -3  -7  148.20   12.84
  -1  -3  -7  137.65   14.34
  -1  -3  -7  146.77   11.87
   1   3   8  320.78   27.06
  -1  -3  -8  357.81   27.34
  -1  -3  -8  285.83   27.83
  -1  -3  -9    4.80    1.75
   1   3   9    2.13    1.28
  -1  -3 -10   58.83    6.17
   1   3  10   45.28    5.61
   1   3  11    0.81    1.13
  -1  -3 -11    2.77    1.58
   1   3  12    8.48    2.37
  -1  -3 -12    8.58    2.56
  -1  -3 -12   10.33    1.19
  -1  -3 -12    9.86    1.25
  -1  -3 -13   12.84    2.94
  -1  -3 -13   17.08    1.68
  -1  -3 -13   15.86    1.71
  -1  -3 -14    1.56    1.60
   1   3  14    0.32    1.43
  -1  -3 -14    1.20    0.76
  -1  -3 -14    0.55    0.62
  -1  -3 -15   11.51    1.34
  -1  -3 -15    9.55    1.26
  -1  -3 -15    8.97    1.30
  -1  -3 -16   37.34    3.15
  -1  -3 -16   35.68    3.09
  -1  -3 -16   30.13    2.99
  -1  -3 -16   35.46    3.16
  -1  -3 -17    0.44    0.50
  -1  -3 -17    0.96    0.68
  -1  -3 -18   -0.19    0.46
  -1  -3 -18   -0.19    0.56
  -1  -3 -19    6.38    0.77
  -1  -3 -19    7.54    0.90
  -1  -3 -20   10.12    1.06
  -1  -3 -20   12.00    1.06
  -1  -3 -20   13.42    1.15
  -1  -3 -21   23.73    1.96
   1   4 -18   14.49    1.17
  -1  -4  18   11.25    1.16
   1   4 -17   10.96    1.08
   1   4 -16    1.05    0.48
   1   4 -15    1.49    0.56
  -1  -4  15    1.86    1.03
   1   4 -14    2.54    0.65
  -1  -4  14    2.36    1.09
  -1  -4  14    2.89    1.08
  -1  -4  13  112.36   13.11
   1   4 -13  162.58   11.72
  -1  -4  13  133.36   12.20
  -1  -4  13  154.96   12.23
  -1  -4  13  116.75   12.13
  -1  -4  12   55.22    6.80
   1   4 -12   66.69    5.24
  -1  -4  12   55.65    5.75
  -1  -4  12   70.60    5.80
  -1  -4  12   51.87    5.76
  -1  -4  11    1.57    1.27
   1   4 -11    0.41    0.47
  -1  -4  11    0.64    1.11
  -1  -4  11    1.16    0.97
  -1  -4  11    0.32    1.20
  -1  -4  10   25.06    2.61
  -1  -4  10   20.73    2.64
  -1  -4  10   21.96    3.42
  -1  -4   9   53.86    4.71
  -1  -4   9   46.36    4.78
  -1  -4   9   52.85    5.71
  -1  -4   8   12.78    1.55
  -1  -4   8   10.22    1.69
  -1  -4   8   12.03    2.26
  -1  -4   8   11.84    3.61
  -1  -4   7  142.22   13.03
  -1  -4   7  169.00   15.67
  -1  -4   6   83.69    6.96
  -1  -4   6   70.17    9.48
  -1  -4   5    0.30    0.47
  -1  -4   5    0.50    1.94
  -1  -4   4   -1.56    2.25
  -1  -4   4    0.73    0.53
  -1  -4   4   -0.32    1.53
  -1  -4   3    1.06    2.58
  -1  -4   3    1.17    0.57
  -1  -4   3    0.84    1.50
  -1  -4   2  278.68   21.85
  -1  -4   2  231.14   24.97
  -1  -4   2  257.25   23.18
  -1  -4   1    2.71    2.80
  -1  -4   1    5.51    0.96
  -1  -4   1    5.39    1.71
  -1  -4   0  179.02   19.25
  -1  -4   0  196.85   16.47
  -1  -4  -1   36.44    3.40
  -1  -4  -2   27.57    2.65
  -1  -4  -2   21.09    5.39
  -1  -4  -3  250.51   25.65
  -1  -4  -3  289.24   22.18
   1   4   3  266.28   22.01
  -1  -4  -4   38.43    6.57
  -1  -4  -4   40.92    3.51
   1   4   4   35.07    3.49
  -1  -4  -4   32.20    4.65
  -1  -4  -5   32.36    6.07
  -1  -4  -5   34.25    3.32
   1   4   5   32.04    3.56
  -1  -4  -5   42.92    3.63
  -1  -4  -5   38.85    4.79
  -1  -4  -6   15.32    1.63
  -1  -4  -6   12.99    3.88
   1   4   6   11.13    1.88
  -1  -4  -6   12.23    2.64
  -1  -4  -6   15.01    1.96
  -1  -4  -7   -1.65    2.33
   1   4   7    1.24    1.12
  -1  -4  -8  698.74   69.16
   1   4   8  790.65   67.11
  -1  -4  -8  925.86   67.08
  -1  -4  -9  138.96   11.85
   1   4   9  121.69   11.79
   1   4  10   87.76    9.41
  -1  -4 -10  109.08    9.61
  -1  -4 -11    2.40    1.45
   1   4  11    1.82    1.46
  -1  -4 -12   20.38    2.06
  -1  -4 -12   20.30    3.36
   1   4  12   22.09    3.46
  -1  -4 -13   40.58    3.62
  -1  -4 -13   46.88    5.42
   1   4  13   36.90    5.10
  -1  -4 -13   38.01    3.60
  -1  -4 -13   40.63    3.59
  -1  -4 -14   80.88    6.94
   1   4  14   71.90    8.53
  -1  -4 -14   82.93    8.61
  -1  -4 -14   82.42    6.96
  -1  -4 -14   85.43    6.92
  -1  -4 -15    9.65    1.33
  -1  -4 -15    9.77    1.26
  -1  -4 -16   96.96    7.15
  -1  -4 -16   89.42    7.08
  -1  -4 -16   75.17    6.95
  -1  -4 -17   45.81    3.62
  -1  -4 -17   35.92    3.43
  -1  -4 -17   42.47    3.53
  -1  -4 -18    1.37    0.48
  -1  -4 -19   10.72    1.10
  -1  -4 -19   13.71    1.25
  -1  -4 -20    9.09    0.88
  -1  -4 -20    9.73    0.92
  -1  -4 -20   10.54    0.98
  -1  -5  18    1.79    0.33
   1   5 -17    0.57    0.30
  -1  -5  17    0.12    0.36
   1   5 -16    5.85    0.69
  -1  -5  16    4.30    0.70
  -1  -5  16    6.17    1.14
   1   5 -15    0.10    0.43
  -1  -5  15    1.14    0.98
  -1  -5  15    0.60    0.51
   1   5 -14   49.67    4.05
  -1  -5  14   43.29    4.58
  -1  -5  14   46.74    4.53
   1   5 -13    2.31    0.61
  -1  -5  13    2.39    1.19
  -1  -5  13    2.21    1.14
  -1  -5  13    2.62    1.34
  -1  -5  12    4.58    2.07
   1   5 -12    9.88    1.01
  -1  -5  12    5.86    1.57
  -1  -5  12    4.25    1.40
  -1  -5  12    7.32    1.77
   1   5 -11   20.45    1.85
  -1  -5  11   18.34    2.58
  -1  -5  11   18.85    2.36
  -1  -5  11   19.18    2.61
  -1  -5  10   23.25    2.94
  -1  -5  10   27.86    2.80
  -1  -5  10   24.09    2.93
  -1  -5  10   21.55    3.35
  -1  -5   9    5.14    1.17
  -1  -5   9    3.21    1.24
  -1  -5   9    4.45    1.51
  -1  -5   8    2.88    0.94
  -1  -5   8    3.44    1.23
  -1  -5   8    2.29    1.15
  -1  -5   7    0.21    0.48
  -1  -5   7   -0.58    0.99
  -1  -5   7   -0.07    0.68
  -1  -5   7   -0.50    1.05
  -1  -5   6  157.83   12.30
  -1  -5   6  136.16   12.71
  -1  -5   6  165.69   15.67
  -1  -5   5   14.00    1.68
  -1  -5   5   10.07    3.65
  -1  -5   5   15.36    3.70
  -1  -5   5   11.47    1.78
  -1  -5   4   67.54    5.85
  -1  -5   4   46.37    8.76
  -1  -5   4   68.84    7.98
  -1  -5   3    0.08    0.62
  -1  -5   3   -0.70    2.83
  -1  -5   3    0.18    0.44
  -1  -5   3    0.33    1.51
  -1  -5   2 1119.74   73.42
  -1  -5   2  905.83   78.18
  -1  -5   2  857.84   72.83
  -1  -5   2 1078.02   75.30
  -1  -5   1  254.74   20.50
  -1  -5   1  213.20   24.52
  -1  -5   1  254.59   21.72
  -1  -5   0    6.51    3.72
  -1  -5   0    5.93    1.68
  -1  -5  -1  499.00   40.08
  -1  -5  -2   86.58    7.53
  -1  -5  -3   25.14    6.32
  -1  -5  -3   29.59    2.98
  -1  -5  -4    5.96    3.45
  -1  -5  -4    5.03    1.08
  -1  -5  -5   64.32    5.32
   1   5   5   56.30    5.25
  -1  -5  -6  193.81   24.06
  -1  -5  -6  245.70   20.14
   1   5   6  258.11   20.42
  -1  -5  -7   23.10    2.52
  -1  -5  -7   19.82    5.40
   1   5   7   24.94    2.97
  -1  -5  -7   27.69    3.02
  -1  -5  -8    0.70    2.08
  -1  -5  -8    1.73    1.11
   1   5   8    0.50    1.00
   1   5   9   20.90    3.09
  -1  -5  -9   26.17    3.20
  -1  -5 -10    2.28    1.30
   1   5  10   -0.43    1.02
  -1  -5 -11   62.71    5.36
   1   5  11   54.51    6.59
  -1  -5 -11   72.66    6.79
  -1  -5 -12   16.48    1.79
  -1  -5 -12   17.11    2.90
   1   5  12   17.79    3.04
  -1  -5 -13    6.51    1.07
  -1  -5 -13    5.81    1.97
   1   5  13    5.51    1.93
  -1  -5 -14   75.74    6.36
   1   5  14   73.69    7.99
  -1  -5 -14   79.99    7.91
  -1  -5 -14   73.69    6.37
  -1  -5 -14   74.03    6.33
  -1  -5 -15   24.88    2.52
  -1  -5 -15   26.80    2.49
  -1  -5 -15   25.61    2.51
  -1  -5 -16    8.96    1.15
  -1  -5 -16    6.78    1.03
  -1  -5 -16    7.19    0.91
  -1  -5 -16    6.88    1.01
  -1  -5 -16    7.41    1.12
  -1  -5 -17   23.69    2.04
  -1  -5 -17   22.07    1.96
  -1  -5 -17   18.43    1.83
  -1  -5 -17   18.57    1.99
  -1  -5 -18    1.01    0.39
  -1  -6  17    7.50    0.77
  -1  -6  16    0.16    0.40
  -1  -6  16    0.84    0.73
  -1  -6  15    0.34    0.46
  -1  -6  15    0.91    0.86
  -1  -6  15    0.91    0.50
  -1  -6  14    3.63    0.77
  -1  -6  14    4.24    1.18
  -1  -6  14    5.30    1.33
  -1  -6  13    1.58    0.66
  -1  -6  13    3.08    1.36
  -1  -6  13    2.18    1.10
  -1  -6  12    6.60    1.45
  -1  -6  12    8.55    1.72
  -1  -6  12    4.37    0.93
  -1  -6  12    8.74    1.80
  -1  -6  11  180.90   15.66
  -1  -6  11  183.24   15.92
  -1  -6  11  204.73   15.98
  -1  -6  10    9.50    1.65
  -1  -6  10    8.67    1.85
  -1  -6  10   13.72    2.16
  -1  -6   9   99.39    8.86
  -1  -6   9   87.90    7.78
  -1  -6   9   83.07    7.50
  -1  -6   9   81.96    7.81
  -1  -6   8    0.73    1.19
  -1  -6   8    1.17    1.11
  -1  -6   8    1.20    0.89
  -1  -6   7    1.79    2.40
  -1  -6   7    1.81    0.88
  -1  -6   7    1.10    1.06
  -1  -6   6   13.09    1.82
  -1  -6   6    9.84    3.92
  -1  -6   6   13.51    4.05
  -1  -6   6   11.99    1.92
  -1  -6   6   15.96    1.72
  -1  -6   5   69.32    8.84
  -1  -6   5   70.56    6.27
  -1  -6   5   56.09   10.09
  -1  -6   4    8.25    2.87
  -1  -6   4   11.87    1.68
  -1  -6   4    7.11    4.29
  -1  -6   3   27.46    4.52
  -1  -6   3   20.82    6.23
  -1  -6   3   26.00    2.87
  -1  -6   2  443.34   38.76
  -1  -6   2  371.85   42.03
  -1  -6   2  476.13   37.10
  -1  -6   1   13.05    3.02
  -1  -6   1   14.78    5.99
  -1  -6   1   20.00    2.30
  -1  -6   0  671.73   60.38
  -1  -6  -1   -0.94    3.46
  -1  -6  -1    1.56    0.91
  -1  -6  -2  555.26   44.70
  -1  -6  -3  256.02   32.80
  -1  -6  -3  358.45   28.15
  -1  -6  -4   74.32   12.15
  -1  -6  -4   78.74    7.03
  -1  -6  -5   -0.95    3.19
  -1  -6  -5   -0.10    0.69
  -1  -6  -6   88.47   15.13
  -1  -6  -6  136.90   11.17
  -1  -6  -7   82.65    7.08
  -1  -6  -7   54.40   10.75
   1   6   8    7.45    1.53
  -1  -6  -8    6.73    1.21
  -1  -6  -8    3.63    3.24
   1   6   9   99.52    9.25
  -1  -6 -10   10.08    1.34
  -1  -6 -10    8.75    1.20
   1   6  10    8.89    1.94
  -1  -6 -11   50.91    4.55
   1   6  11   59.29    5.96
  -1  -6 -12   13.58    1.58
  -1  -6 -13    0.57    0.71
  -1  -6 -14   12.62    1.58
  -1  -6 -14   15.38    1.65
  -1  -6 -15    5.85    1.00
  -1  -6 -15    6.39    0.82
  -1  -6 -15    7.37    1.09
  -1  -6 -16  107.00    8.31
  -1  -6 -16  103.37    8.26
  -1  -6 -16   87.61    8.08
  -1  -6 -16  111.41    8.29
  -1  -6 -16  105.44    8.29
  -1  -6 -17   15.30    1.50
  -1  -6 -17   12.03    1.27
  -1  -6 -17   14.29    1.43
  -1  -6 -17   15.35    1.44
  -1  -6 -17   13.35    1.45
  -1  -6 -18    0.27    0.49
  -1  -6 -18   -0.03    0.48
  -1  -6 -19    0.09    0.36
  -1  -6 -20    0.14    0.20
  -1  -6 -20    0.54    0.24
  -1  -7  17   16.81    1.44
  -1  -7  16   19.44    1.68
  -1  -7  16   13.17    1.32
  -1  -7  15   13.35    1.31
  -1  -7  15   12.53    1.31
  -1  -7  14    5.34    0.79
  -1  -7  14    5.51    1.22
  -1  -7  14    5.12    0.76
  -1  -7  13    2.31    0.67
  -1  -7  13    1.19    1.02
  -1  -7  13    2.03    1.26
  -1  -7  13    1.65    0.62
  -1  -7  12   82.82    7.08
  -1  -7  12   70.54    6.30
  -1  -7  12   80.16    6.80
  -1  -7  12   75.52    6.25
  -1  -7  11   27.06    2.61
  -1  -7  11   32.04    3.49
  -1  -7  11   29.29    3.09
  -1  -7  11   26.83    2.52
  -1  -7  10  243.92   20.45
  -1  -7  10  255.51   20.87
  -1  -7  10  287.37   21.35
  -1  -7   9   28.13    2.76
  -1  -7   9   32.25    3.22
  -1  -7   9   32.58    3.59
  -1  -7   8  110.07    9.12
  -1  -7   8  114.27    9.50
  -1  -7   8   95.62    8.70
  -1  -7   7   38.68    3.72
  -1  -7   7   38.97    3.40
  -1  -7   7   35.88    3.27
  -1  -7   6   -1.02    3.21
  -1  -7   6    0.48    0.65
  -1  -7   6    0.09    0.37
  -1  -7   6    0.19    0.48
  -1  -7   6    0.43    0.80
  -1  -7   5   16.60    4.19
  -1  -7   5   15.03    2.09
   1   7  -5   12.15    1.46
  -1  -7   5   20.90    2.35
  -1  -7   5   11.83    5.06
  -1  -7   4  132.73   12.94
  -1  -7   4  114.41   10.79
   1   7  -4  106.29    9.15
  -1  -7   4  116.57    9.68
  -1  -7   4  125.84   10.00
  -1  -7   4   87.81   14.97
  -1  -7   3    3.50    2.19
  -1  -7   3    2.74    1.05
  -1  -7   3    1.14    3.35
  -1  -7   3    2.35    1.00
  -1  -7   2    4.61    4.09
  -1  -7   2    6.43    1.42
  -1  -7   1   -1.16    3.43
  -1  -7   1    1.31    1.00
  -1  -7   0    5.86    5.08
  -1  -7  -1   12.98    6.27
  -1  -7  -1   23.14    2.77
  -1  -7  -2    0.39    0.88
  -1  -7  -3  316.82   37.54
  -1  -7  -3  384.76   30.87
  -1  -7  -4  119.37   19.03
  -1  -7  -4  168.27   13.89
  -1  -7  -5    5.96    4.72
  -1  -7  -5   14.15    2.02
  -1  -7  -5   13.15    3.04
  -1  -7  -6   17.76    6.01
  -1  -7  -6   13.91    2.09
  -1  -7  -6   15.96    3.13
   1   7   7    2.07    0.40
  -1  -7  -7    2.33    3.89
  -1  -7  -7    1.24    0.83
  -1  -7  -7    2.85    2.08
  -1  -7  -8    8.98    1.54
  -1  -7  -8    6.74    4.40
  -1  -7  -9   28.33    2.81
  -1  -7  -9   34.72    2.99
  -1  -7 -10   31.77    2.98
  -1  -7 -10   29.79    2.84
  -1  -7 -11   37.86    3.43
  -1  -7 -12    0.40    0.66
  -1  -7 -13    2.02    0.83
  -1  -7 -14   18.82    1.96
  -1  -7 -15   24.34    2.51
  -1  -7 -15   31.67    2.63
  -1  -7 -15   25.60    2.53
  -1  -7 -16   12.75    1.32
   1   7  16   11.16    1.15
  -1  -7 -16   10.93    1.31
  -1  -7 -16   11.61    1.35
  -1  -7 -17    0.70    0.52
  -1  -7 -17    1.04    0.53
  -1  -7 -17    1.02    0.53
  -1  -7 -18    0.44    0.46
  -1  -7 -18    0.35    0.39
  -1  -7 -18   -0.11    0.36
  -1  -7 -18    0.24    0.40
  -1  -7 -19    5.12    0.60
  -1  -8  16    0.12    0.25
  -1  -8  15    5.29    0.66
  -1  -8  14    2.94    0.56
  -1  -8  14    2.63    0.55
  -1  -8  14    2.81    0.88
  -1  -8  13    6.10    0.85
  -1  -8  13    6.01    1.25
  -1  -8  13    6.45    0.89
  -1  -8  12    6.64    0.90
  -1  -8  12    5.70    0.93
  -1  -8  12    6.50    1.67
  -1  -8  12    6.47    1.33
  -1  -8  11   22.10    2.13
  -1  -8  11   21.59    2.18
  -1  -8  11   25.20    3.07
  -1  -8  11   24.30    2.69
  -1  -8  10   40.59    3.56
  -1  -8  10   41.46    4.08
  -1  -8  10   50.38    4.61
  -1  -8  10   38.39    3.62
  -1  -8   9   18.25    1.80
  -1  -8   9   21.19    2.78
  -1  -8   9   16.76    1.89
  -1  -8   9   19.74    2.35
  -1  -8   8  233.54   18.27
  -1  -8   8  223.46   18.34
  -1  -8   8  220.60   18.71
  -1  -8   7   35.68    3.23
  -1  -8   7   35.71    3.31
  -1  -8   7   43.99    3.79
  -1  -8   6  157.20   12.48
  -1  -8   6  182.17   13.44
  -1  -8   6  169.42   12.94
  -1  -8   6  158.15   12.56
   1   8  -6  129.82   12.61
  -1  -8   6  154.96   13.37
   1   8  -5   91.93    8.20
  -1  -8   5   99.45    8.14
  -1  -8   5  119.00    8.95
  -1  -8   5   97.45    8.05
  -1  -8   5   93.83    8.54
  -1  -8   5  114.70    9.18
  -1  -8   5   97.28   15.58
   1   8  -4    9.46    1.16
  -1  -8   4    8.29    1.08
  -1  -8   4    9.82    1.76
  -1  -8   4    7.60    2.75
  -1  -8   4   10.82    5.88
  -1  -8   4    8.77    1.82
   1   8  -3    0.93    0.54
  -1  -8   3    0.20    0.99
  -1  -8   3    1.40    2.29
  -1  -8   3    0.64    1.08
  -1  -8   3   -1.39    3.46
   1   8  -2    1.46    0.56
  -1  -8   2    2.15    0.95
  -1  -8   2    2.57    2.23
  -1  -8   2    1.42    3.53
  -1  -8   2    1.29    0.99
   1   8  -1   21.28    1.95
  -1  -8   1   19.85    2.28
  -1  -8   1   17.37    3.96
  -1  -8   1   17.36    2.67
  -1  -8   0   -0.29    2.48
   1   8   0    0.12    0.46
  -1  -8   0   -1.45    3.95
  -1  -8  -1   -0.59    2.32
  -1  -8  -1   -1.46    3.63
  -1  -8  -1    0.81    1.10
  -1  -8  -2   10.56    1.94
   1   8   3   39.70    3.57
  -1  -8  -3   62.31    6.39
  -1  -8  -3   39.59   10.37
  -1  -8  -3   68.27    5.17
   1   8   4    2.32    0.46
  -1  -8  -4   -0.89    2.34
  -1  -8  -4    1.46    4.00
  -1  -8  -4    0.96    1.10
   1   8   5   19.22    1.81
  -1  -8  -5   22.09    4.01
  -1  -8  -5   28.84    3.14
   1   8   6   92.81    7.68
  -1  -8  -6  103.74   10.01
  -1  -8  -6  105.22    8.83
  -1  -8  -6   80.46   15.26
   1   8   7   22.29    1.96
  -1  -8  -7   21.31    2.54
  -1  -8  -7   18.42    3.82
  -1  -8  -7   19.63    7.20
  -1  -8  -7   20.98    2.80
  -1  -8  -8   10.75    6.01
   1   8   8   20.27    1.84
   1   8   9   17.34    1.59
  -1  -8  -9   15.28    1.74
  -1  -8  -9   17.57    1.93
   1   8  10    0.88    0.44
  -1  -8 -10    0.14    0.64
  -1  -8 -10    1.01    0.84
   1   8  11   85.00    6.56
  -1  -8 -11   73.70    6.69
  -1  -8 -11   77.03    6.83
   1   8  12    8.50    0.98
  -1  -8 -12    7.82    1.18
   1   8  13   97.53    7.64
  -1  -8 -13   87.45    7.76
  -1  -8 -14    4.25    0.98
   1   8  14    5.04    0.69
  -1  -8 -14    4.96    0.91
  -1  -8 -15    9.53    1.31
  -1  -8 -15    9.21    1.24
  -1  -8 -15   12.61    1.36
  -1  -8 -15   10.95    1.24
  -1  -8 -16    7.19    0.94
  -1  -8 -16    8.93    1.04
  -1  -8 -16    5.76    0.91
  -1  -8 -17    6.16    0.77
  -1  -8 -17    5.61    0.75
  -1  -8 -17    5.84    0.79
  -1  -8 -18   -0.12    0.32
  -1  -8 -18   -0.11    0.34
  -1  -9  15   26.66    2.22
  -1  -9  14    0.68    0.37
  -1  -9  13    5.02    0.71
  -1  -9  12   34.09    2.97
  -1  -9  12   34.37    3.01
  -1  -9  11   -0.03    0.51
  -1  -9  11   -0.68    0.95
  -1  -9  11    0.97    0.62
  -1  -9  10    2.55    0.69
  -1  -9  10    1.47    1.01
  -1  -9  10    3.73    1.62
  -1  -9  10    1.89    0.74
  -1  -9   9   10.84    1.24
  -1  -9   9    8.81    1.68
  -1  -9   9   10.70    1.32
  -1  -9   8    1.34    0.61
  -1  -9   8    1.98    1.60
  -1  -9   8    0.79    0.69
  -1  -9   8    0.29    1.00
  -1  -9   7  195.53   16.07
  -1  -9   7  194.91   16.52
  -1  -9   7  201.01   16.16
  -1  -9   7  220.91   17.04
  -1  -9   6   -0.33    1.03
  -1  -9   6    2.29    1.52
  -1  -9   6   -0.63    0.99
  -1  -9   6    0.27    0.66
  -1  -9   6    0.57    0.51
   1   9  -6   -0.19    0.70
  -1  -9   5   60.29    5.93
  -1  -9   5   46.48   11.47
  -1  -9   5   59.79    4.87
   1   9  -5   49.75    4.92
  -1  -9   5   66.56    5.71
  -1  -9   5   53.82    5.33
  -1  -9   4   24.79    3.38
  -1  -9   4   15.85    7.57
  -1  -9   4   27.99    2.46
  -1  -9   4   26.34    3.10
   1   9  -4   24.45    2.51
  -1  -9   4   25.37    2.96
  -1  -9   3   17.59    2.92
  -1  -9   3   14.82    6.84
  -1  -9   3   25.05    2.77
   1   9  -3   19.65    2.17
  -1  -9   3   22.23    1.99
  -1  -9   3   27.46    2.91
  -1  -9   3   19.70    4.30
  -1  -9   2   22.50    2.64
  -1  -9   2   16.55    4.10
  -1  -9   2   19.51    1.75
  -1  -9   2   11.83    6.95
  -1  -9   2   18.49    2.85
  -1  -9   2   17.99    1.76
   1   9  -2   16.86    1.92
  -1  -9   2   23.47    2.50
   1   9  -1    6.50    1.02
  -1  -9   1    6.88    6.09
  -1  -9   1    4.28    1.56
  -1  -9   1    6.76    0.79
  -1  -9   1    5.32    0.75
  -1  -9   1    7.92    3.36
  -1  -9   1    7.37    1.65
  -1  -9   0   10.16    1.82
  -1  -9   0    8.73    3.41
  -1  -9   0    8.34    0.91
  -1  -9   0    8.71    6.76
  -1  -9   0    7.36    0.92
   1   9   0    9.44    1.17
   1   9   1    1.13    0.62
  -1  -9  -1    0.18    0.37
  -1  -9  -1    0.52    0.42
  -1  -9  -1   -1.41    2.69
  -1  -9  -1    0.79    1.20
  -1  -9  -1    3.51    4.79
  -1  -9  -2    6.35    0.79
  -1  -9  -2    5.64    0.79
  -1  -9  -2    8.19    1.60
  -1  -9  -2    7.44    1.92
  -1  -9  -3    0.51    0.43
  -1  -9  -3    1.55    0.48
  -1  -9  -3    1.76    5.19
  -1  -9  -3    2.33    1.28
  -1  -9  -3    1.65    1.14
  -1  -9  -3    3.18    2.95
  -1  -9  -4   32.87    3.05
  -1  -9  -4   34.03    5.56
  -1  -9  -4   42.58    3.95
  -1  -9  -4   45.45   11.70
  -1  -9  -4   45.25    4.55
   1   9   5   55.04    5.16
  -1  -9  -5   81.68    8.33
  -1  -9  -5   87.51    6.23
  -1  -9  -5   62.13   13.95
  -1  -9  -5   83.32    6.80
   1   9   6    8.69    1.05
  -1  -9  -6    9.13    3.35
  -1  -9  -6   10.46    1.76
  -1  -9  -6    5.06    5.37
  -1  -9  -6   13.31    2.16
   1   9   7    0.44    0.44
  -1  -9  -7    0.65    1.07
  -1  -9  -7    0.87    0.99
  -1  -9  -7    1.63    4.45
  -1  -9  -8    1.54    3.84
   1   9   8   -0.28    0.43
   1   9   9    5.31    0.79
  -1  -9  -9    6.83    1.22
   1   9  10    1.07    0.48
  -1  -9 -10    0.85    0.88
  -1  -9 -10   -0.27    0.64
  -1  -9 -11  212.32   15.71
  -1  -9 -11  179.36   15.46
  -1  -9 -12   28.07    2.64
  -1  -9 -12   28.85    2.84
  -1  -9 -13    5.60    0.97
  -1  -9 -13    8.26    1.22
  -1  -9 -14    1.77    0.76
  -1  -9 -14    2.67    0.82
  -1  -9 -14    2.00    0.62
  -1  -9 -15    3.76    0.79
  -1  -9 -15    3.60    0.76
  -1  -9 -15    5.18    0.85
  -1  -9 -15    4.17    0.70
  -1  -9 -16   41.90    3.49
  -1  -9 -16   42.09    3.47
  -1  -9 -16   36.02    3.40
  -1  -9 -16   46.07    3.53
  -1  -9 -17    5.24    0.68
  -1  -9 -17    5.78    0.67
  -1  -9 -17    4.88    0.70
  -1 -10  14    8.88    0.80
  -1 -10  14    7.72    0.78
  -1 -10  13    0.21    0.34
  -1 -10  12    6.80    0.80
  -1 -10  11    0.63    0.50
  -1 -10  10    3.90    0.73
  -1 -10   9    0.45    0.57
  -1 -10   8   30.42    2.69
  -1 -10   8   27.64    3.12
  -1 -10   7    4.24    0.82
  -1 -10   7    3.93    1.25
   1  10  -6    5.55    1.22
  -1 -10   6    8.47    1.06
  -1 -10   6    9.57    1.07
  -1 -10   6    7.50    1.60
  -1 -10   6    7.61    1.47
   1  10  -5    9.25    1.47
  -1 -10   5   14.27    1.83
  -1 -10   5   12.88    1.32
  -1 -10   5   11.15    2.00
  -1 -10   4   12.08    2.23
  -1 -10   4    8.77    1.84
  -1 -10   4    9.00    1.08
   1  10  -4    8.48    1.28
  -1 -10   3    0.64    1.26
  -1 -10   3    1.86    4.63
  -1 -10   3    0.13    1.27
  -1 -10   3    0.20    0.51
   1  10  -3    0.13    0.65
  -1 -10   2    8.36    2.06
  -1 -10   2   11.57    6.47
  -1 -10   2    6.14    1.74
  -1 -10   2    5.73    3.45
  -1 -10   2    7.47    0.96
   1  10  -2    7.13    1.19
  -1 -10   1   60.07    5.66
  -1 -10   1   56.92    7.68
  -1 -10   1   53.07    4.72
  -1 -10   1   39.58   11.90
  -1 -10   1   60.14    6.32
  -1 -10   1   56.49    4.75
   1  10  -1   62.44    5.03
   1  10   0    4.66    0.97
  -1 -10   0    3.69    0.70
  -1 -10   0    4.22    0.75
  -1 -10   0    5.57    1.67
  -1 -10   0    4.80    3.50
  -1 -10   0    2.01    5.51
  -1 -10  -1  111.89   11.49
  -1 -10  -1   95.93    8.13
  -1 -10  -1   92.87    8.14
   1  10   1  122.23    8.48
  -1 -10  -1  115.72    9.89
  -1 -10  -2   96.94    7.69
  -1 -10  -2   73.14    6.58
  -1 -10  -2   74.49    6.60
  -1 -10  -2   83.12    8.16
   1  10   2  104.84    7.00
  -1 -10  -3   27.33    3.48
  -1 -10  -3   18.96    1.92
  -1 -10  -3   26.29    2.98
  -1 -10  -3   16.13    4.62
  -1 -10  -4   12.13    1.40
  -1 -10  -4   10.54    2.35
  -1 -10  -4   10.01    6.77
  -1 -10  -4   18.79    2.41
  -1 -10  -4    8.36    3.79
  -1 -10  -5    5.56    0.95
  -1 -10  -5    7.83    6.19
  -1 -10  -5    3.41    1.55
  -1 -10  -5    5.07    1.62
  -1 -10  -5    1.94    3.00
  -1 -10  -6    1.89    5.58
  -1 -10  -6    1.43    1.25
  -1 -10  -6    0.12    1.18
  -1 -10  -7    9.58    1.96
  -1 -10  -7    1.80    4.91
  -1 -10  -7    1.53    1.26
  -1 -10  -8   13.16    2.01
  -1 -10  -9  237.82   19.34
  -1 -10 -10   56.29    5.02
  -1 -10 -11   33.97    2.94
  -1 -10 -11   26.26    2.90
  -1 -10 -12   84.67    6.51
  -1 -10 -12   68.18    6.48
  -1 -10 -13   50.95    4.49
  -1 -10 -14    2.66    0.76
  -1 -10 -14    1.55    0.60
  -1 -10 -14    2.20    0.68
  -1 -10 -15   14.91    1.45
  -1 -10 -15   13.11    1.36
  -1 -10 -15   13.17    1.37
  -1 -10 -16   13.76    1.27
  -1 -10 -16   11.99    1.22
  -1 -10 -16   12.29    1.20
  -1 -10 -17   15.09    1.32
  -1 -11  13    0.54    0.28
  -1 -11  12    4.96    0.61
  -1 -11  12    5.59    0.64
  -1 -11  11   -0.30    0.39
  -1 -11  11    0.58    0.41
  -1 -11  10    2.12    0.55
  -1 -11  10    2.87    0.58
  -1 -11   9   26.57    2.37
  -1 -11   9   26.58    2.36
  -1 -11   8    4.26    0.73
  -1 -11   7    0.91    0.58
  -1 -11   7    1.36    0.82
  -1 -11   6   38.27    3.34
   1  11  -5   15.79    2.15
  -1 -11   5   19.37    2.61
  -1 -11   5   24.43    2.02
   1  11  -4   18.50    2.30
  -1 -11   4   22.99    2.91
  -1 -11   4   24.07    2.12
   1  11  -3   20.24    2.39
  -1 -11   3   25.17    2.22
  -1 -11   3   25.69    3.07
  -1 -11   2    0.93    0.61
  -1 -11   2   -0.28    1.44
   1  11  -2    1.02    0.76
  -1 -11   1    2.01    0.67
  -1 -11   1    2.26    0.70
  -1 -11   1    2.29    1.45
   1  11  -1    1.70    0.86
  -1 -11   0   39.87    3.96
  -1 -11   0   30.96    2.85
  -1 -11   0   31.43    2.87
   1  11   0   33.22    3.15
  -1 -11  -1    0.44    0.57
  -1 -11  -1    0.48    0.60
   1  11   1    0.82    0.89
   1  11   2   42.38    3.69
  -1 -11  -2   40.37    4.37
  -1 -11  -2   36.32    3.37
   1  11   3   58.21    5.20
  -1 -11  -3   58.04    5.85
   1  11   4   16.09    1.91
  -1 -11  -4   14.36    2.49
  -1 -11  -5    4.56    0.89
  -1 -11  -5    3.00    1.58
   1  11   5    4.74    1.13
  -1 -11  -6   13.87    1.58
  -1 -11  -6   11.59    2.15
  -1 -11  -7  153.00   13.21
  -1 -11  -7  130.19   12.68
  -1 -11  -8    1.37    1.17
  -1 -11  -8    2.64    0.85
  -1 -11  -8    0.84    0.91
  -1 -11  -9   12.83    1.50
  -1 -11  -9   10.36    1.59
  -1 -11 -10   -0.36    0.86
  -1 -11 -10    1.03    0.79
  -1 -11 -11  210.69   15.03
  -1 -11 -11  160.97   14.99
  -1 -11 -12   31.93    2.83
  -1 -11 -12   28.86    2.85
  -1 -11 -13   55.80    4.03
  -1 -11 -13   39.49    3.90
  -1 -11 -14    3.23    0.63
  -1 -11 -14    3.77    0.63
  -1 -11 -15   12.18    1.19
  -1 -11 -15   12.71    1.19
  -1 -12  11    3.76    0.46
  -1 -12  11    4.18    0.51
  -1 -12  10   13.51    1.29
  -1 -12  10   14.79    1.31
  -1 -12   9   10.58    1.07
  -1 -12   9   10.31    1.06
  -1 -12   8   22.42    2.01
  -1 -12   8   22.29    2.02
  -1 -12   7    0.03    0.50
  -1 -12   7    0.51    0.64
  -1 -12   6    2.01    0.61
  -1 -12   6    2.28    0.89
   1  12  -5   10.82    1.70
  -1 -12   5   17.09    1.53
   1  12  -4   10.65    1.64
  -1 -12   4   15.18    1.47
  -1 -12   4   16.52    2.23
  -1 -12   3    0.77    0.63
   1  12  -3    0.48    0.79
  -1 -12   3    1.96    1.37
   1  12  -2   74.93    6.80
  -1 -12   2   79.92    6.57
  -1 -12   2   86.89    7.50
  -1 -12   1    0.07    0.62
   1  12  -1    1.11    0.84
  -1 -12   1   -0.42    1.41
  -1 -12   0   54.78    4.75
   1  12   0   58.89    5.05
  -1 -12   0   52.64    4.72
   1  12   1   35.08    3.14
  -1 -12  -1   28.69    2.77
   1  12   2   27.09    2.71
  -1 -12  -2   23.83    3.32
   1  12   3   46.04    4.29
  -1 -12  -3   47.68    4.96
   1  12   4   58.64    5.29
  -1 -12  -4   60.84    5.92
   1  12   5    8.65    1.36
  -1 -12  -5    5.35    1.76
  -1 -12  -5    7.75    1.44
  -1 -12  -6   10.36    1.61
   1  12   6   13.79    1.71
  -1 -12  -6   12.28    2.19
  -1 -12  -6   13.57    1.45
  -1 -12  -7    2.08    0.73
  -1 -12  -7    0.65    1.11
  -1 -12  -7    0.67    0.73
  -1 -12  -8    4.61    1.10
  -1 -12  -8    5.84    0.96
   1  12   9    2.48    0.92
  -1 -12  -9    3.87    0.83
  -1 -12  -9    2.32    0.91
   1  12  10    0.89    0.72
  -1 -12 -10    0.35    0.66
  -1 -12 -10    0.93    0.75
   1  12  11    3.78    0.82
  -1 -12 -11    3.56    0.84
  -1 -12 -11    4.07    0.80
  -1 -12 -12   94.22    6.62
  -1 -12 -12   84.80    6.63
  -1 -12 -13    1.42    0.46
  -1 -12 -13    1.92    0.54
  -1 -12 -14   20.75    1.86
  -1 -12 -14   22.64    1.91
  -1 -13   9   20.42    1.75
  -1 -13   8   11.61    1.09
  -1 -13   8   10.85    1.06
  -1 -13   7   11.81    1.17
  -1 -13   6    4.20    0.66
  -1 -13   6    3.36    0.79
  -1 -13   5    2.11    0.58
  -1 -13   5    0.62    0.75
  -1 -13   4   12.24    1.20
   1  13  -4    8.65    1.32
  -1 -13   4    9.90    1.49
  -1 -13   3   71.31    5.74
  -1 -13   3   65.20    5.35
   1  13  -3   57.51    5.55
   1  13  -2    1.27    0.77
  -1 -13   2    1.89    1.38
  -1 -13   2    1.79    0.62
   1  13  -1    0.77    0.77
  -1 -13   1    2.51    1.46
  -1 -13   1    1.79    0.65
  -1 -13   0    1.87    1.48
   1  13   0    1.22    0.80
   1  13   1    4.86    1.06
  -1 -13  -2    0.76    1.38
   1  13   2   -0.73    0.87
  -1 -13  -3   16.80    2.05
   1  13   3   15.89    1.93
  -1 -13  -3   18.43    2.60
  -1 -13  -4    7.84    1.80
  -1 -13  -4    8.21    1.40
   1  13   4    9.11    1.35
  -1 -13  -5   23.11    2.48
   1  13   5   23.79    2.48
  -1 -13  -5   27.80    3.02
  -1 -13  -6    2.22    0.80
   1  13   6    2.21    0.86
  -1 -13  -7   15.59    1.75
  -1 -13  -8   24.75    2.40
  -1 -13  -9   11.51    1.36
   1  13   9   11.61    1.39
  -1 -13 -10    1.96    0.65
   1  13  10    2.56    0.67
  -1 -13 -11    6.63    0.84
  -1 -13 -11    9.55    0.99
   1  13  11    9.22    1.00
  -1 -13 -12   13.47    1.24
  -1 -14   5   45.77    3.87
  -1 -14   4   24.88    2.35
  -1 -14   3   11.26    1.27
  -1 -14   3    7.44    1.15
  -1 -14   3    6.54    2.05
   1  14  -2   39.45    3.89
  -1 -14   2   52.09    4.06
   1  14  -1    6.77    1.06
   1  14   0    1.07    0.68
  -1 -14   0    0.94    0.85
   1  14   1    1.97    0.77
  -1 -14  -1    2.94    0.98
   1  14   2    0.96    0.70
  -1 -14  -2    0.06    0.77
   1  14   3    0.79    0.68
  -1 -14  -3    0.80    0.76
   1  14   4    6.27    1.00
  -1 -14  -4    6.27    1.06
  -1 -14  -5    3.04    0.77
   1  14   5    1.71    0.74
  -1 -14  -5    2.20    0.68
  -1 -14  -6    0.33    0.58
   1  14   6   -0.41    0.61
  -1 -14  -6    0.27    0.47
  -1 -14  -7    3.37    0.67
   1  14   7    2.23    0.66
  -1 -14  -7    1.78    0.68
  -1 -14  -8   48.66    4.10
  -1 -14  -9   30.23    2.60
  -1 -15   0    2.97    0.62
  -1 -15   0    2.07    0.66
  -1 -15  -1    7.36    1.01
  -1 -15  -1    8.90    1.09
  -1 -15  -2    4.33    0.72
  -1 -15  -3    1.00    0.47
  -1 -15  -3    0.37    0.54
  -1 -15  -4   -0.04    0.52
   2 -13  -6   10.51    1.09
  -2  13   5    4.84    1.99
   2 -13  -5   20.80    1.61
   2 -13  -4    9.99    1.34
   2 -13  -4   11.65    1.16
   2 -13  -3    6.18    1.13
  -2  13   3    4.28    2.09
   2 -13  -3    5.13    0.78
  -2  13   3    5.62    0.93
   2 -13  -2   19.93    1.91
   2 -13  -2   21.31    2.26
  -2  13   2   20.64    2.02
  -2  13   1    2.03    2.02
   2 -13  -1    2.71    1.03
  -2  13  -1    7.09    1.17
   2 -13   1   10.54    1.46
  -2  13  -1    5.76    2.48
  -2  13  -2    4.42    0.94
  -2  13  -2    2.48    2.14
   2 -13   2    5.12    1.16
  -2  13  -3    2.45    0.79
   2 -13   3    2.68    0.90
  -2  13  -3    2.90    1.91
  -2  13  -4    1.16    1.47
   2 -13   5   21.23    1.97
   2 -12  -9    7.56    0.87
   2 -12  -8    0.03    0.50
   2 -12  -7    1.46    0.66
   2 -12  -6   59.57    4.41
   2 -12  -6   55.19    4.58
   2 -12  -5    0.49    0.68
   2 -12  -5    1.38    0.97
  -2  12   4   39.20    3.22
   2 -12  -4   36.12    3.49
  -2  12   3   10.27    1.42
   2 -12  -3   10.09    1.77
  -2  12   3    7.09    2.94
  -2  12   2    4.15    1.02
   2 -12  -2    4.97    1.53
   2 -12  -1    0.11    1.23
   2 -12   0   71.28    8.42
  -2  12  -1    7.50    1.38
   2 -12   1   10.62    1.90
  -2  12  -2    0.22    0.83
   2 -12   2    0.10    1.18
  -2  12  -3    6.28    1.22
   2 -12   3    9.56    1.66
  -2  12  -4    8.53    1.42
   2 -12   4    8.36    1.56
  -2  12  -5    2.53    0.94
   2 -12   5    3.45    1.05
  -2  12  -6    0.20    0.72
  -2  12  -7   -0.06    0.66
   2 -11 -11    0.68    0.38
   2 -11 -10    2.32    0.62
   2 -11 -10    3.21    0.59
   2 -11  -9    0.27    0.60
   2 -11  -9    1.21    0.51
   2 -11  -8    4.57    0.72
   2 -11  -8    3.28    0.87
   2 -11  -7    0.05    0.72
   2 -11  -7    0.99    0.55
  -2  11   7   -0.22    1.74
   2 -11  -7    0.21    0.80
   2 -11  -6    3.19    1.20
  -2  11   6    2.14    2.30
   2 -11  -5   14.02    2.10
  -2  11   5   13.91    1.73
   2 -11  -4    5.90    3.43
   2 -11  -4    6.08    1.64
  -2  11   4    6.47    1.24
   2 -11  -3    0.37    3.20
   2 -11  -3   -0.12    1.36
  -2  11   3    1.59    0.93
   2 -11  -2    1.04    1.43
   2 -11  -2    1.57    3.15
  -2  11   2    1.36    0.98
   2 -11  -1   13.70    2.34
  -2  11   1   11.06    1.69
   2 -11   0    0.81    3.31
   2 -11   1   69.42    9.66
   2 -11   1   88.17    7.98
  -2  11  -1   88.33    7.49
   2 -11   2   33.93    5.74
   2 -11   2   31.83    3.48
  -2  11  -2   24.44    2.87
   2 -11   3   55.69    5.23
   2 -11   3   53.50    7.11
  -2  11  -3   48.65    4.77
   2 -11   4   21.61    2.57
   2 -11   4   16.37    4.17
  -2  11  -4   17.22    2.16
   2 -11   4   16.22    1.67
   2 -11   5    0.72    1.12
  -2  11  -5    0.84    0.97
   2 -11   5    0.33    0.55
  -2  11  -6    0.91    0.90
   2 -11   6    1.23    1.09
   2 -11   6    1.01    0.98
   2 -11   6    1.15    0.52
   2 -11   7    4.33    0.68
   2 -11   7    3.97    1.16
  -2  11  -7    3.42    1.08
   2 -11   8    0.58    0.45
   2 -11   8    0.81    0.88
  -2  11  -8   -0.66    0.82
   2 -11   9   16.46    1.46
  -2  11  -9   13.40    1.80
   2 -11   9   16.44    1.87
   2 -11  10    0.78    0.36
   2 -11  10    0.99    0.68
   2 -11  11   -0.08    0.25
   2 -10 -13    0.91    0.36
   2 -10 -13    0.95    0.42
   2 -10 -12    9.08    1.03
   2 -10 -11   67.51    5.66
   2 -10 -10    0.31    0.65
   2 -10 -10    0.30    0.48
   2 -10  -9   10.56    1.37
   2 -10  -9    9.82    1.17
   2 -10  -8    0.87    0.61
   2 -10  -8    0.55    0.86
   2 -10  -7   48.22    3.82
   2 -10  -7   49.17    4.30
   2 -10  -6   11.68    1.47
  -2  10   6   17.25    1.83
   2 -10  -6   15.06    2.12
   2 -10  -5   -0.36    2.94
   2 -10  -5    1.90    1.33
  -2  10   5    1.53    0.93
  -2  10   4   86.91    7.19
   2 -10  -4   86.47    7.70
   2 -10  -3    0.41    3.20
   2 -10  -3    4.90    1.62
  -2  10   3    4.40    1.17
  -2  10   2   31.84    3.16
   2 -10  -2   33.13    3.80
   2 -10  -1    0.43    1.52
  -2  10   1    0.31    1.03
   2 -10   0   55.62    8.12
   2 -10   1   50.32    7.53
   2 -10   2   68.16    5.73
   2 -10   2   56.72    7.82
   2 -10   2   51.86    4.56
  -2  10  -2   57.76    5.04
   2 -10   2   52.39    4.57
   2 -10   3    7.71    3.71
   2 -10   3   11.24    2.20
   2 -10   3    9.31    1.15
  -2  10  -3   12.38    1.70
   2 -10   3   10.33    1.20
   2 -10   4   21.16    2.69
   2 -10   4   16.79    4.36
   2 -10   4   16.41    1.64
   2 -10   4   15.21    1.60
  -2  10  -4   16.95    2.14
   2 -10   5    9.24    1.09
   2 -10   5    8.21    1.01
   2 -10   5   10.20    1.90
   2 -10   5    5.94    3.33
  -2  10  -5    8.16    1.59
   2 -10   6   -0.03    0.55
   2 -10   6   -0.11    0.49
   2 -10   6    0.75    1.13
   2 -10   6    0.93    2.48
  -2  10  -6   -0.45    1.05
   2 -10   7   15.37    2.06
   2 -10   7   18.74    2.18
  -2  10  -7   12.64    1.93
   2 -10   7   16.38    1.50
   2 -10   8    2.26    0.59
   2 -10   8    2.99    1.20
  -2  10  -8    1.42    1.00
   2 -10   9    7.82    0.88
   2 -10   9    9.43    1.48
   2 -10  10    0.37    0.44
   2 -10  10   -0.15    0.86
  -2  10 -10    0.08    0.81
   2 -10  11   12.49    1.15
   2 -10  11   13.66    1.62
   2 -10  12    0.09    0.31
   2 -10  12   -0.87    0.71
   2  -9 -15    0.23    0.26
   2  -9 -14    7.14    0.80
   2  -9 -14    6.14    0.70
   2  -9 -14    6.91    0.76
   2  -9 -13   -0.31    0.37
   2  -9 -13    0.74    0.44
  -2   9  13   -0.14    0.40
   2  -9 -13   -0.29    0.49
  -2   9  12    5.45    0.76
   2  -9 -12    4.77    0.81
  -2   9  11   -0.10    0.51
   2  -9 -11    0.19    0.58
   2  -9 -11    0.80    0.72
  -2   9  10    0.48    0.56
   2  -9 -10    0.94    0.68
   2  -9 -10    0.21    0.77
  -2   9   9    3.15    0.75
   2  -9  -9    3.53    0.83
   2  -9  -9    3.19    0.95
  -2   9   8    3.52    0.75
   2  -9  -8    2.19    0.79
   2  -9  -8    2.86    0.97
  -2   9   7    0.64    0.78
   2  -9  -7    0.10    0.99
  -2   9   7   -0.49    0.66
   2  -9  -7    0.05    0.70
  -2   9   6    2.67    0.92
   2  -9  -6    1.38    2.82
   2  -9  -6    2.58    1.27
  -2   9   6    1.30    0.70
   2  -9  -6    2.51    0.80
  -2   9   5    4.05    1.02
   2  -9  -5    3.50    0.82
  -2   9   5    1.18    0.67
   2  -9  -5    2.98    3.09
   2  -9  -5    3.05    1.43
   2  -9  -4   23.70    2.38
   2  -9  -4   25.66    5.11
  -2   9   4   26.51    2.64
   2  -9  -3   33.89    3.10
   2  -9  -3   26.68    5.60
   2  -9  -3   31.94    4.30
  -2   9   3   36.61    3.37
   2  -9  -2   12.62    4.37
   2  -9  -2   11.76    2.63
  -2   9   2   17.96    1.99
   2  -9  -1   33.94    4.72
  -2   9   1   42.14    3.82
   2  -9   0    0.49    1.27
   2  -9   0    1.28    3.30
   2  -9   0    0.85    0.58
   2  -9   1   97.41    8.02
   2  -9   1   97.84    8.02
   2  -9   1  110.04   11.55
   2  -9   2   32.15    5.78
   2  -9   2   31.80    4.02
   2  -9   2   22.77    2.29
   2  -9   2   25.38    2.31
  -2   9  -2   29.35    2.76
   2  -9   3   74.59    9.23
   2  -9   3   83.32    7.88
   2  -9   3   71.21    6.13
   2  -9   3   72.62    6.12
  -2   9  -3   84.46    6.63
   2  -9   4   63.22    7.81
   2  -9   4   47.43   13.01
   2  -9   4   54.44    4.60
  -2   9  -4   50.93    5.02
   2  -9   4   56.65    4.63
   2  -9   5   23.18    2.94
   2  -9   5   22.21    4.68
   2  -9   5   22.07    2.06
  -2   9  -5   19.33    2.50
   2  -9   5   24.12    2.10
   2  -9   6  105.16    9.27
   2  -9   6   96.51   10.87
   2  -9   6  103.31    8.54
   2  -9   6  114.04    9.41
  -2   9  -6   97.64    9.03
   2  -9   6  108.44    8.58
   2  -9   7   26.03    2.93
   2  -9   7   23.71    4.27
   2  -9   7   24.33    2.25
   2  -9   7   25.99    3.16
  -2   9  -7   21.33    2.75
   2  -9   7   27.19    2.30
   2  -9   8    0.97    0.54
   2  -9   8    1.49    1.15
   2  -9   8    1.83    1.46
  -2   9  -8    0.48    1.00
   2  -9   9    4.91    0.75
   2  -9   9    4.38    1.35
   2  -9   9    5.16    1.60
  -2   9  -9    3.35    1.21
   2  -9  10   20.73    1.76
   2  -9  10   17.73    2.30
  -2   9 -10   12.78    2.14
   2  -9  10   20.29    2.65
   2  -9  11    8.38    0.88
  -2   9 -11    3.82    1.19
   2  -9  11    9.51    1.77
   2  -9  11    5.27    1.36
   2  -9  12    6.87    0.81
   2  -9  12    7.48    1.52
   2  -9  13   11.23    1.09
   2  -9  13   12.27    1.72
   2  -9  14   65.39    5.27
   2  -8 -15    2.63    0.51
   2  -8 -15    2.72    0.51
   2  -8 -14    3.60    0.56
   2  -8 -14    3.84    0.66
  -2   8  14    4.08    0.58
   2  -8 -14    3.39    0.65
  -2   8  13   12.40    1.25
   2  -8 -13   11.63    1.32
  -2   8  12    0.48    0.50
   2  -8 -12    0.24    0.68
   2  -8 -12    0.34    0.62
  -2   8  11    5.64    0.84
   2  -8 -11    3.38    0.95
   2  -8 -11    3.94    0.94
  -2   8  10    7.04    1.00
   2  -8 -10    7.97    1.26
   2  -8 -10    7.71    1.16
  -2   8   9    4.60    0.82
   2  -8  -9    4.43    0.93
   2  -8  -9    5.54    1.09
  -2   8   8    4.06    0.78
  -2   8   8    5.03    0.98
   2  -8  -8    3.18    1.02
   2  -8  -8    2.33    0.84
  -2   8   7    8.23    1.17
   2  -8  -7    5.13    1.01
  -2   8   7    5.06    0.89
   2  -8  -7    7.63    2.92
   2  -8  -6   19.26    5.97
   2  -8  -6   16.80    7.87
  -2   8   6   13.91    3.12
   2  -8  -6   17.76    1.93
  -2   8   6   17.87    1.86
  -2   8   6   25.00    2.18
   2  -8  -6   15.65    4.00
   2  -8  -5  157.05   19.17
   2  -8  -5  136.65   13.47
   2  -8  -5  155.96   12.47
  -2   8   5  137.70   12.37
  -2   8   5  187.35   12.70
   2  -8  -5  145.15   14.87
   2  -8  -4   44.94    9.33
   2  -8  -4   43.93    5.30
   2  -8  -4   53.50    4.33
  -2   8   4   43.24    4.21
  -2   8   4   58.68    4.53
   2  -8  -4   47.42    6.86
   2  -8  -3    7.99    4.78
   2  -8  -3   10.86    2.21
   2  -8  -3    9.75    1.21
  -2   8   3    7.14    1.09
  -2   8   3   12.38    1.43
   2  -8  -3   12.84    3.72
   2  -8  -2   12.91    5.45
   2  -8  -2   12.85    2.49
  -2   8   2   15.90    1.82
   2  -8  -2   13.05    4.00
   2  -8  -2   16.45    1.66
   2  -8  -1   41.94    4.96
  -2   8   1   42.47    3.88
  -2   8   0    9.50    1.30
   2  -8   0    7.52    0.94
   2  -8   0    7.19    0.92
   2  -8   0    6.20    3.51
   2  -8   0    9.64    2.15
   2  -8   1   36.51    3.13
   2  -8   1   35.94    3.13
   2  -8   1   40.85    6.04
  -2   8  -2    0.62    0.74
   2  -8   2    1.53    1.48
   2  -8   2    0.25    0.45
   2  -8   2    0.03    0.45
   2  -8   2    2.66    3.12
   2  -8   3  269.52   23.46
   2  -8   3  256.25   20.49
   2  -8   3  293.13   22.21
   2  -8   3  248.77   20.48
  -2   8  -3  265.35   20.85
   2  -8   4    1.81    2.89
  -2   8  -4    3.99    1.07
   2  -8   4    3.10    0.65
   2  -8   4    4.84    1.78
   2  -8   4    3.67    0.64
   2  -8   4    5.60    1.44
   2  -8   5  651.72   53.25
   2  -8   5  592.56   55.56
   2  -8   5  652.27   50.63
   2  -8   5  708.62   52.21
   2  -8   5  628.77   50.61
  -2   8  -5  615.63   51.02
   2  -8   5  620.81   51.35
   2  -8   6    6.47    3.00
  -2   8  -6    8.76    1.67
   2  -8   6    6.69    3.23
   2  -8   6   13.61    1.32
   2  -8   6   17.34    2.72
   2  -8   6    3.28    4.92
  -2   8  -6    8.38    2.55
   2  -8   6   12.20    1.27
   2  -8   6    7.53    1.97
   2  -8   7  233.43   25.27
  -2   8  -7  231.96   20.40
   2  -8   7  239.85   20.82
   2  -8   7  260.06   19.94
   2  -8   7  232.91   22.01
   2  -8   7  258.55   20.58
   2  -8   7  232.08   21.06
   2  -8   8   24.24    2.12
  -2   8  -8   20.51    2.60
   2  -8   8   24.24    3.16
  -2   8  -9   30.88    3.45
   2  -8   9   36.83    3.95
  -2   8 -10    4.57    1.32
   2  -8  10    5.02    1.82
  -2   8 -11    0.29    0.95
   2  -8  11    0.14    1.37
  -2   8 -12    3.61    1.15
   2  -8  12    5.68    1.65
   2  -8  14    3.39    0.53
   2  -8  14    4.13    1.23
   2  -8  15   14.96    1.34
   2  -8  15   16.88    1.89
   2  -7 -17    0.65    0.25
   2  -7 -16    8.76    0.90
  -2   7  16    8.15    0.85
   2  -7 -16    9.91    0.94
   2  -7 -16    8.68    0.92
   2  -7 -15   35.68    3.19
  -2   7  15   38.96    3.14
   2  -7 -15   36.75    3.21
   2  -7 -14    2.78    0.60
   2  -7 -14    3.64    0.72
   2  -7 -14    3.85    0.75
  -2   7  14    3.87    0.62
   2  -7 -13    1.27    0.71
  -2   7  13    2.92    0.61
   2  -7 -12   56.98    4.80
   2  -7 -12   46.99    4.68
  -2   7  12   64.67    4.65
   2  -7 -12   50.40    4.59
   2  -7 -11    2.57    0.91
   2  -7 -11    2.35    0.81
  -2   7  11    3.11    0.71
   2  -7 -11    2.22    0.65
   2  -7 -10    4.51    1.06
   2  -7 -10    4.87    0.98
  -2   7  10    7.38    0.90
   2  -7 -10    3.90    0.83
   2  -7  -9   14.23    1.82
   2  -7  -9   17.95    1.97
  -2   7   9   18.69    1.74
   2  -7  -8    9.41    1.31
  -2   7   8   10.08    1.16
   2  -7  -7   -0.85    2.86
  -2   7   7    2.03    1.50
   2  -7  -7    2.16    0.79
   2  -7  -7    1.13    2.40
  -2   7   7    2.64    0.63
   2  -7  -6   34.13    7.83
   2  -7  -6   34.75    4.48
   2  -7  -6   44.66    3.85
   2  -7  -6   33.15    5.57
  -2   7   6   46.79    3.76
   2  -7  -5   17.60    5.89
   2  -7  -5   21.26    2.95
   2  -7  -5   23.01    2.16
   2  -7  -5   15.42    3.83
  -2   7   5   22.02    2.04
   2  -7  -4   11.47    1.34
   2  -7  -4   12.94    3.54
   2  -7  -4    9.60    2.02
   2  -7  -4   14.02    4.97
  -2   7   4   11.96    1.26
   2  -7  -3   93.63   13.84
   2  -7  -3  100.68    9.91
   2  -7  -3  113.68    8.88
   2  -7  -3   97.14   11.07
  -2   7   3   95.49    8.79
  -2   7   3  132.31    9.07
   2  -7  -2   32.41    7.17
  -2   7   2   28.83    2.91
  -2   7   2   43.38    3.22
   2  -7  -2   36.25    5.43
   2  -7  -2   37.10    4.17
   2  -7  -1    0.94    1.09
   2  -7  -1    1.04    0.42
  -2   7   1    0.85    0.61
  -2   7   1    0.70    0.46
   2  -7   0    2.00    2.71
   2  -7   0    0.38    1.07
   2  -7   0   -0.82    3.03
  -2   7   0    0.64    0.60
   2  -7   1    3.33    2.71
   2  -7   1    2.41    2.98
   2  -7   2   47.37    4.70
   2  -7   2   36.89    5.58
   2  -7   2   37.26    3.21
   2  -7   2   37.75    6.19
   2  -7   3   34.81    3.00
   2  -7   3   43.67    4.43
   2  -7   3   34.96    6.09
   2  -7   3   40.56    5.63
  -2   7  -3   38.24    3.35
   2  -7   3   30.38    3.52
   2  -7   4    2.21    1.15
   2  -7   4    0.32    2.43
   2  -7   4    0.91    0.41
  -2   7  -4    1.51    0.72
   2  -7   4   -0.62    2.29
   2  -7   5   19.37    2.80
   2  -7   5   12.81    4.37
  -2   7  -5   18.81    2.09
   2  -7   5   20.86    3.97
   2  -7   6   64.78    6.17
   2  -7   6   57.08    9.28
  -2   7  -6   56.61    5.36
   2  -7   6   69.81    7.41
   2  -7   7    2.64    0.59
   2  -7   7    4.60    3.09
  -2   7  -7    1.23    0.92
   2  -7   7    6.36    1.66
  -2   7  -8    1.42    1.00
   2  -7   8    4.01    3.10
   2  -7   8    1.91    0.55
  -2   7  -9   11.09    1.85
   2  -7   9   14.86    5.15
   2  -7   9    9.65    2.24
   2  -7   9   14.99    1.41
  -2   7 -10    5.80    1.46
   2  -7  10    7.92    0.94
   2  -7  10    5.47    1.87
   2  -7  11   42.33    3.29
  -2   7 -11   26.31    3.68
   2  -7  12   29.87    2.48
   2  -7  12   29.22    3.14
  -2   7 -12   20.99    2.92
   2  -7  13   43.37    3.60
   2  -7  13   43.80    4.49
   2  -7  13   39.19    4.12
   2  -7  14    0.88    1.00
   2  -7  14    0.88    1.23
   2  -7  15    1.24    0.82
   2  -7  15    3.16    1.12
   2  -7  16    9.53    1.39
   2  -7  16    9.25    1.24
   2  -6 -17   11.18    1.04
   2  -6 -16   34.49    3.04
  -2   6  16   36.77    3.01
   2  -6 -15    7.71    1.05
  -2   6  15   10.26    1.00
   2  -6 -14    9.25    1.15
   2  -6 -14   10.42    1.28
  -2   6  14   13.63    1.22
   2  -6 -14   10.27    1.31
   2  -6 -13    5.02    0.87
   2  -6 -13    5.15    0.98
   2  -6 -12   14.34    1.55
   2  -6 -12   13.24    1.62
   2  -6 -12   14.37    1.69
   2  -6 -11   22.78    2.31
   2  -6 -11   24.03    2.43
   2  -6 -11   27.30    2.54
   2  -6 -10   51.18    4.93
   2  -6 -10   65.97    5.17
   2  -6 -10   61.23    5.07
   2  -6  -9   10.37    1.31
   2  -6  -9   12.57    1.53
   2  -6  -9   10.34    1.40
   2  -6  -8   40.90    3.70
   2  -6  -8   40.45    3.63
   2  -6  -8   33.37    6.96
   2  -6  -7    2.19    0.71
  -2   6   7    1.99    1.34
   2  -6  -7    0.25    1.75
   2  -6  -7    1.52    2.82
   2  -6  -6    3.63    0.79
  -2   6   6    4.31    0.67
   2  -6  -6    4.17    2.31
   2  -6  -6    3.32    1.08
   2  -6  -6    3.06    2.97
  -2   6   5    6.42    0.78
   2  -6  -5    5.12    2.47
   2  -6  -5    5.82    1.41
   2  -6  -5    3.80    3.32
   2  -6  -4   38.67    4.41
   2  -6  -4   38.08    7.47
  -2   6   4   42.70    3.53
   2  -6  -4   37.09    5.37
  -2   6   3    2.05    0.54
   2  -6  -3    0.83    2.10
   2  -6  -3   -0.31    0.88
   2  -6  -3   -0.73    3.15
  -2   6   2   45.04    3.32
  -2   6   2   32.64    3.08
   2  -6  -2   32.14    4.99
   2  -6  -2   43.43    7.49
  -2   6   1   80.86    5.60
  -2   6   1   58.49    5.37
   2  -6   0   11.50    4.05
   2  -6   0    6.02    2.16
  -2   6   0    6.61    0.90
  -2   6   0   13.84    1.21
   2  -6   1  115.35   14.09
   2  -6   1  159.36   16.64
  -2   6  -1  149.33   11.91
   2  -6   2   10.50    3.16
   2  -6   2   16.19    4.38
   2  -6   3    0.51    1.87
   2  -6   3    1.37    2.15
   2  -6   3    1.91    2.45
  -2   6  -3    0.98    0.55
   2  -6   4  212.14   15.57
   2  -6   4  154.18   17.75
   2  -6   4  174.26   15.73
   2  -6   4  180.04   16.29
  -2   6  -4  172.23   14.48
   2  -6   5   47.05    4.38
   2  -6   5   37.12    5.11
  -2   6  -5   36.69    3.47
   2  -6   6   14.09    2.25
   2  -6   6   15.09    3.17
  -2   6  -6   14.74    1.76
   2  -6   6   14.40    4.41
   2  -6   7    0.29    0.39
  -2   6  -7    0.58    0.80
   2  -6   7    1.41    2.48
   2  -6   7    0.42    0.77
  -2   6  -7    0.87    1.06
   2  -6   8   41.14    7.36
  -2   6  -8   30.41    3.42
   2  -6   8   36.12    3.00
   2  -6   9   14.96    5.28
  -2   6  -9   10.69    1.72
   2  -6   9   13.29    1.84
   2  -6   9   12.92    1.28
   2  -6  10   35.56    7.31
  -2   6 -10   26.57    3.48
   2  -6  10   41.73    3.76
   2  -6  10   37.68    3.10
   2  -6  11    2.46    3.06
  -2   6 -11    3.70    1.28
   2  -6  11    5.32    0.77
   2  -6  11    7.01    1.50
   2  -6  12   40.49    3.30
   2  -6  12   41.98    3.96
   2  -6  12   33.58    4.20
  -2   6 -12   30.81    3.79
   2  -6  13   80.13    6.44
   2  -6  13   79.11    7.05
   2  -6  13   69.65    7.26
   2  -6  14    6.94    0.82
   2  -6  14    7.43    1.50
   2  -6  14    4.73    1.58
   2  -6  15    6.58    1.34
   2  -6  15    7.12    1.55
   2  -6  16   46.07    4.14
   2  -6  16   44.70    4.33
   2  -6  17    1.61    0.66
   2  -6  17    0.73    0.73
   2  -5 -18   19.08    1.66
   2  -5 -17   -0.04    0.29
  -2   5  17    0.16    0.30
   2  -5 -17   -0.32    0.44
   2  -5 -17    0.43    0.31
   2  -5 -16   15.54    1.50
   2  -5 -16   14.95    1.54
   2  -5 -15   -0.07    0.57
   2  -5 -15    0.20    0.64
   2  -5 -14    1.94    0.73
   2  -5 -14    3.19    0.62
   2  -5 -13   25.83    2.28
   2  -5 -13   21.36    2.17
   2  -5 -12   15.01    1.63
   2  -5 -12   13.75    1.71
   2  -5 -11   36.39    3.52
   2  -5 -11   45.02    3.72
   2  -5 -10    0.04    0.63
   2  -5 -10    0.64    0.74
   2  -5 -10    0.37    0.67
   2  -5  -9   72.63    6.49
   2  -5  -9   79.16    6.58
   2  -5  -9   83.83    6.65
   2  -5  -8    1.09    0.63
   2  -5  -8    1.76    0.68
  -2   5   8    2.95    1.94
   2  -5  -8   -1.32    2.66
   2  -5  -7    4.25    0.80
   2  -5  -7    5.33    3.17
  -2   5   7    3.54    1.35
   2  -5  -6    2.65    2.68
   2  -5  -6    3.92    1.11
   2  -5  -6    3.50    1.93
   2  -5  -5    3.89    3.18
   2  -5  -5    5.54    1.29
  -2   5   4   15.16    1.40
   2  -5  -4   11.35    4.03
   2  -5  -3   26.25    5.62
   2  -5  -2   23.01    5.20
   2  -5  -2   16.23    2.85
   2  -5  -1   77.57    8.14
   2  -5   0    1.65    2.22
   2  -5   0    3.67    1.75
   2  -5   1  226.73   20.81
   2  -5   1  198.55   19.09
   2  -5   2    4.16    2.54
   2  -5   2    1.94    1.79
   2  -5   3  386.61   34.71
   2  -5   3  411.31   35.49
   2  -5   4    8.51    3.17
   2  -5   4    7.13    2.87
  -2   5  -5   -0.14    0.50
   2  -5   5    0.43    0.98
   2  -5   5    2.09    2.10
  -2   5  -6    6.83    1.08
   2  -5   6    8.76    2.01
   2  -5   6    5.15    2.97
   2  -5   6    6.30    1.47
   2  -5   7   12.33    1.76
  -2   5  -7   11.40    2.05
  -2   5  -7    9.54    1.43
   2  -5   7   10.16    2.40
   2  -5   7    9.32    3.76
   2  -5   8   38.85    3.73
  -2   5  -8   33.63    3.38
   2  -5   8   31.55    6.34
   2  -5   8   34.36    4.84
  -2   5  -9   30.35    2.20
   2  -5   9   22.05    2.16
   2  -5   9   23.01    2.61
  -2   5  -9   18.74    2.56
   2  -5   9   22.13    5.57
  -2   5 -10    0.05    0.38
   2  -5  10   -0.08    0.43
   2  -5  10   -0.09    0.82
  -2   5 -10    1.02    0.98
   2  -5  11   34.43    3.24
   2  -5  11   38.56    3.83
  -2   5 -11   27.91    3.68
  -2   5 -12    5.95    0.75
   2  -5  12    3.56    0.67
   2  -5  12    4.18    1.34
  -2   5 -12    4.63    1.31
   2  -5  13  156.76   14.56
   2  -5  13  155.55   14.03
   2  -5  14    8.54    1.62
   2  -5  14    5.66    1.75
   2  -5  14    6.69    0.93
  -2   5 -15    1.51    0.52
   2  -5  15    1.28    1.00
   2  -5  15    1.17    1.24
  -2   5 -16    0.75    0.43
   2  -5  16    0.77    0.94
   2  -5  16    1.02    0.92
   2  -5  17    2.80    0.82
   2  -5  17    2.38    0.91
   2  -5  18    0.55    0.57
   2  -4 -18    1.63    0.33
  -2   4  18    1.83    0.34
   2  -4 -18    1.75    0.40
   2  -4 -17    0.94    0.39
   2  -4 -17    0.48    0.45
   2  -4 -16    6.78    0.91
   2  -4 -16    7.54    0.98
   2  -4 -15    2.89    0.73
   2  -4 -15    3.31    0.82
   2  -4 -14    0.04    0.64
   2  -4 -14   -0.40    0.72
   2  -4 -13   46.20    4.22
   2  -4 -13   51.65    4.24
   2  -4 -13   47.65    4.13
   2  -4 -13   47.06    4.26
   2  -4 -12   16.27    2.89
   2  -4 -12   14.51    1.65
   2  -4 -12   15.72    1.74
   2  -4 -11   39.14    4.51
   2  -4 -11   26.71    2.78
   2  -4 -11   36.84    3.00
   2  -4 -11   28.21    2.84
   2  -4 -10    0.22    1.28
  -2   4  10    0.80    2.10
   2  -4 -10    0.27    0.60
   2  -4 -10    0.66    0.72
   2  -4  -9  107.73    7.44
   2  -4  -9  135.02    9.25
   2  -4  -8    1.17    2.36
   2  -4  -8    3.39    1.38
   2  -4  -7   72.87    9.89
   2  -4  -7   89.72    7.47
  -2   4   7   65.66    6.99
   2  -4  -6    6.28    3.14
  -2   4   6    4.18    1.29
   2  -4  -5    0.56    2.23
   2  -4  -4    0.53    2.80
   2  -4  -3   13.27    3.95
   2  -4  -3   17.38    2.49
   2  -4  -2    0.49    2.31
   2  -4  -2    0.53    1.00
   2  -4  -1   27.61    3.69
   2  -4   0   14.71    3.89
   2  -4   0   16.42    2.83
   2  -4   1  112.89   11.28
   2  -4   1  124.68   12.66
   2  -4   2   26.39    4.60
   2  -4   2   20.02    3.84
   2  -4   3   57.60    6.91
   2  -4   3   41.53    6.03
   2  -4   4  158.28   15.47
   2  -4   4  155.93   15.43
   2  -4   5   58.01    7.53
   2  -4   6    3.97    1.43
   2  -4   6    1.46    2.05
  -2   4  -7   18.05    2.36
  -2   4  -7   15.25    1.74
   2  -4   7   14.70    2.81
   2  -4   7   12.33    4.02
   2  -4   8    1.17    0.67
  -2   4  -8    0.94    0.75
   2  -4   8    0.87    1.26
   2  -4   9   -0.30    0.71
  -2   4  -9   -0.08    0.72
  -2   4 -10    1.88    0.50
  -2   4 -10    2.73    0.51
   2  -4  10    1.73    0.99
   2  -4  10    2.04    2.40
  -2   4 -10    0.62    0.88
  -2   4 -11    0.88    0.50
  -2   4 -11    0.65    0.43
  -2   4 -11    0.19    0.92
   2  -4  11   -0.09    0.90
   2  -4  11    0.72    2.79
  -2   4 -12  111.49    7.90
  -2   4 -12  106.18    7.87
   2  -4  12   85.90    8.33
  -2   4 -12   82.93    8.22
  -2   4 -12   65.31    8.23
   2  -4  12   71.54   11.62
  -2   4 -13   13.95    1.27
  -2   4 -13   14.97    1.26
   2  -4  13    8.34    1.14
  -2   4 -13    9.30    1.63
   2  -4  13   11.04    1.80
   2  -4  13    8.97    4.01
  -2   4 -14  295.16   20.58
   2  -4  14  244.41   21.04
  -2   4 -14  302.05   20.56
  -2   4 -15   14.68    1.42
   2  -4  15   11.81    1.89
   2  -4  15    9.69    2.00
  -2   4 -15   14.22    1.36
  -2   4 -16   32.57    2.47
   2  -4  16   24.25    2.81
   2  -4  16   18.50    2.86
  -2   4 -16   27.41    2.39
  -2   4 -17    2.23    0.51
   2  -4  17    2.80    0.90
   2  -4  17    2.14    0.94
  -2   4 -18    5.26    0.64
   2  -4  18    5.25    0.95
   2  -3 -19   14.34    1.23
   2  -3 -19   14.51    1.26
   2  -3 -18    2.80    0.45
   2  -3 -18    3.03    0.51
   2  -3 -17   28.74    2.55
   2  -3 -16   59.07    4.81
   2  -3 -16   55.06    4.85
   2  -3 -15    0.08    0.59
   2  -3 -15    0.32    0.66
   2  -3 -14   35.38    3.18
   2  -3 -14   37.37    3.22
   2  -3 -14   35.80    3.23
  -2   3  13    0.85    2.44
   2  -3 -13   -0.05    0.68
   2  -3 -13    0.58    0.68
   2  -3 -13    0.85    0.74
   2  -3 -12   28.84    3.98
   2  -3 -12   26.59    2.44
   2  -3 -12   26.14    2.48
   2  -3 -11   31.23    3.00
   2  -3 -11   32.69    3.05
   2  -3 -10    5.14    1.88
  -2   3  10    3.45    2.43
   2  -3 -10    3.55    0.82
   2  -3 -10    4.77    0.88
   2  -3 -10    6.95    1.01
   2  -3  -9   47.59    4.21
   2  -3  -9   40.46    6.88
   2  -3  -9   58.98    5.78
   2  -3  -8   12.00    2.33
   2  -3  -8   12.98    4.00
   2  -3  -7   18.19    2.53
   2  -3  -7   14.35    4.10
  -2   3   7   11.51    1.83
   2  -3  -6    0.99    0.98
  -2   3   6    0.63    0.75
   2  -3  -5    0.72    0.93
   2  -3  -5   -0.95    2.32
   2  -3  -4   25.87    2.79
   2  -3  -4   26.33    4.92
   2  -3  -4   22.67    2.88
   2  -3  -3  146.30   12.27
   2  -3  -3  128.69   14.26
   2  -3  -2   17.17    2.34
   2  -3  -2   13.03    3.60
   2  -3  -1  288.20   23.97
   2  -3   0   65.42    8.01
   2  -3   0   69.26    6.71
   2  -3   1    0.34    1.90
   2  -3   1   -0.59    1.16
   2  -3   2   80.60    8.66
   2  -3   2   73.83    7.75
   2  -3   3   31.24    4.52
   2  -3   3   25.23    4.03
   2  -3   4  210.27   18.37
   2  -3   4  193.44   18.31
   2  -3   5  421.96   34.36
   2  -3   5  383.48   34.68
   2  -3   6   26.37    3.55
  -2   3  -6   27.09    3.07
   2  -3   7  477.57   39.34
  -2   3  -7  472.47   38.35
   2  -3   8   29.02    3.70
   2  -3   8   25.34    4.68
   2  -3   9    0.67    0.72
   2  -3   9    1.67    2.15
  -2   3  -9    1.18    0.72
   2  -3  10    2.35    0.92
  -2   3 -10    1.76    0.86
   2  -3  10    0.60    2.03
  -2   3 -11   13.20    1.29
  -2   3 -11   14.02    1.29
  -2   3 -11    8.69    1.69
   2  -3  11   10.10    1.65
   2  -3  11   13.59    3.94
  -2   3 -12   41.01    3.41
  -2   3 -12   42.95    3.40
   2  -3  12   36.37    3.87
  -2   3 -12   31.75    3.73
   2  -3  12   29.48    6.51
  -2   3 -13   58.56    4.76
  -2   3 -13   62.50    4.75
  -2   3 -13   48.48    5.08
   2  -3  13   47.81    5.19
   2  -3  13   35.89    7.69
  -2   3 -14   24.10    2.07
  -2   3 -14   22.42    2.02
   2  -3  14   15.27    2.43
   2  -3  14   11.86    4.17
  -2   3 -15    1.07    0.58
   2  -3  15    0.36    1.07
  -2   3 -15    1.17    0.51
  -2   3 -16   89.08    6.73
   2  -3  16   80.43    7.13
  -2   3 -16   87.49    6.70
  -2   3 -17    1.70    0.55
   2  -3  17    0.33    0.84
   2  -3  17    1.06    0.89
  -2   3 -17    1.04    0.51
  -2   3 -18   21.24    1.81
   2  -3  18   20.60    2.13
  -2   3 -18   19.10    1.75
  -2   3 -19    0.46    0.33
   2  -2 -19    4.08    0.46
   2  -2 -19    3.49    0.45
   2  -2 -18    4.09    0.59
   2  -2 -18    4.75    0.62
   2  -2 -17    2.67    0.62
   2  -2 -16   42.51    3.71
   2  -2 -15   58.19    4.63
   2  -2 -15   52.41    4.66
   2  -2 -14   54.19    4.34
   2  -2 -14   51.69    4.38
   2  -2 -13  150.28   14.04
   2  -2 -13  160.31   12.08
   2  -2 -13  153.41   12.08
   2  -2 -13  149.65   12.09
   2  -2 -12    1.42    1.56
   2  -2 -12    1.03    0.69
   2  -2 -12    2.16    0.74
   2  -2 -12    1.43    0.73
   2  -2 -11   25.25    2.48
   2  -2 -11   26.35    2.49
   2  -2 -11   28.68    4.17
   2  -2 -10    6.12    0.93
   2  -2 -10    4.14    0.84
   2  -2 -10    6.83    2.01
  -2   2  10    5.01    1.95
   2  -2 -10    4.11    0.80
   2  -2  -9    5.17    1.85
  -2   2   9    6.32    1.88
   2  -2  -9    4.19    2.52
  -2   2   8   58.86    6.05
   2  -2  -8   54.60    6.10
  -2   2   7   28.62    3.14
   2  -2  -7   31.55    3.93
  -2   2   6    7.33    1.32
   2  -2  -6    9.22    1.81
  -2   2   5   12.34    1.80
   2  -2  -5   13.81    2.02
  -2   2   4   14.43    1.98
   2  -2  -4   15.33    2.01
   2  -2  -3  417.91   33.64
   2  -2  -1  614.69   49.46
   2  -2   0  442.86   35.99
   2  -2   1  812.56   62.64
   2  -2   1  718.25   63.46
   2  -2   2 1900.06  155.90
   2  -2   2 1981.70  155.28
   2  -2   3  225.75   20.16
   2  -2   3  237.71   20.03
   2  -2   4   36.75    4.56
  -2   2  -5  423.61   32.67
   2  -2   5  364.61   33.39
  -2   2  -6  363.07   29.25
   2  -2   6  392.45   30.08
   2  -2   6  306.41   30.82
   2  -2   7    2.32    1.96
  -2   2  -7    4.13    0.86
   2  -2   7    5.37    1.47
   2  -2   8   21.34    4.24
   2  -2   8   14.84    2.87
   2  -2   9   86.25   10.33
   2  -2   9   89.14    9.13
   2  -2  10   33.65    5.66
   2  -2  10   34.70    3.10
  -2   2 -10   26.34    3.05
   2  -2  11    0.58    1.84
  -2   2 -11    3.03    0.56
   2  -2  11    3.88    1.00
  -2   2 -11    2.59    0.94
  -2   2 -12   18.18    1.74
  -2   2 -12   17.77    1.67
   2  -2  12   17.11    2.11
  -2   2 -12   15.08    2.03
  -2   2 -13    0.27    0.53
   2  -2  13    0.09    0.89
  -2   2 -13    0.23    0.90
   2  -2  13   -0.64    1.90
  -2   2 -14   53.17    4.17
   2  -2  14   46.52    4.62
  -2   2 -14   49.57    4.51
   2  -2  14   44.09    7.58
   2  -2  15    3.60    1.24
  -2   2 -15    4.62    0.78
  -2   2 -16   32.70    2.80
   2  -2  16   31.81    3.25
  -2   2 -16   34.93    2.80
  -2   2 -17   -0.30    0.49
   2  -2  17    0.44    0.91
  -2   2 -17    0.25    0.45
  -2   2 -18    0.99    0.43
  -2   2 -18    1.00    0.50
  -2   2 -19    1.96    0.39
  -2   2 -19    2.02    0.45
  -2   2 -20   24.55    2.07
   2  -1 -19    1.14    0.28
   2  -1 -18    5.61    0.70
   2  -1 -17    0.06    0.48
   2  -1 -16   43.05    3.75
   2  -1 -15    2.46    0.74
  -2   1  15    2.64    2.52
   2  -1 -14   89.81    7.20
   2  -1 -14   91.56    7.14
   2  -1 -13   51.88    4.34
   2  -1 -13   49.54    6.20
   2  -1 -13   54.13    4.30
   2  -1 -12   11.30    1.41
   2  -1 -12   13.53    2.99
  -2   1  12   12.08    2.68
   2  -1 -12   12.22    1.39
   2  -1 -11   47.58    4.02
   2  -1 -11   47.70    4.00
  -2   1  11   56.87    5.99
   2  -1 -11   44.16    5.87
   2  -1 -10    1.91    1.94
  -2   1  10    1.48    1.38
  -2   1   9   59.26    6.03
   2  -1  -9   46.72    6.12
  -2   1   8   87.49    7.28
   2  -1  -8   52.59    6.99
  -2   1   7   86.35    7.76
   2  -1  -7   71.40    7.92
  -2   1   6   84.59    7.07
   2  -1  -6   92.13   11.12
   2  -1  -6   71.43    7.19
  -2   1   6   68.45    6.25
  -2   1   6   71.56    6.30
   2  -1  -5    1.79    3.65
  -2   1   5    2.75    1.04
   2  -1  -5    0.48    1.14
  -2   1   5    1.26    0.60
   2  -1  -4  569.28   46.98
   2  -1  -4  501.56   43.14
  -2   1   4  608.76   43.18
  -2   1   4  505.58   42.81
   2  -1  -3 1179.42   90.64
   2  -1  -3 1066.31   86.84
  -2   1   3 1100.65   86.81
   2  -1  -2   95.96   11.71
   2  -1  -2  100.85    8.36
  -2   1   2   98.28    8.53
   2  -1  -1 9999.00  776.69
  -2   1   1 9491.44  777.02
   2  -1   0 2146.22  172.68
   2  -1   1  371.96   31.32
  -2   1  -1  394.27   31.08
  -2   1  -2  257.97   21.05
   2  -1   3  246.08   22.65
  -2   1  -3  283.41   22.05
   2  -1   4   30.06    3.74
   2  -1   4   26.67    3.37
  -2   1  -4   27.41    2.80
   2  -1   5   -0.23    1.28
   2  -1   5    0.55    0.99
  -2   1  -5   -0.14    0.51
   2  -1   6    4.79    1.84
   2  -1   6    7.40    1.58
  -2   1  -6    4.01    0.82
   2  -1   7    2.61    1.75
   2  -1   7    2.84    1.31
  -2   1  -7    1.76    0.55
   2  -1   8   89.29    9.88
   2  -1   8   92.96    9.08
   2  -1   9   11.77    3.18
   2  -1  10  240.91   18.92
   2  -1  10  184.46   21.26
   2  -1  11   29.64    2.86
  -2   1 -11   26.86    2.82
   2  -1  11   21.02    4.66
  -2   1 -12    3.29    0.69
   2  -1  12    1.66    1.96
  -2   1 -12    3.79    0.63
   2  -1  12    2.36    1.02
  -2   1 -12    3.00    1.07
  -2   1 -13    4.35    0.86
  -2   1 -13    4.66    0.81
  -2   1 -13    4.40    1.15
   2  -1  13    4.12    1.23
  -2   1 -14   25.81    2.33
   2  -1  14   21.30    4.90
   2  -1  14   13.73    3.24
  -2   1 -14   26.01    2.21
  -2   1 -14   23.47    2.22
   2  -1  14   21.97    2.65
  -2   1 -14   23.13    2.61
  -2   1 -15   24.43    2.23
  -2   1 -15   24.01    2.13
  -2   1 -15   22.41    2.08
   2  -1  15   23.15    2.58
   2  -1  15   17.29    3.24
   2  -1  16    4.92    1.21
  -2   1 -16    4.02    0.78
  -2   1 -16    4.10    0.71
   2  -1  17    0.74    0.87
  -2   1 -17    0.42    0.51
  -2   1 -18   28.29    2.48
  -2   1 -18   28.22    2.49
  -2   1 -19    7.68    0.82
  -2   1 -19    7.19    0.84
  -2   1 -20    6.49    0.70
  -2   1 -20    7.93    0.76
  -2   1 -21    3.29    0.38
   2   0 -19   16.41    1.43
   2   0 -18    1.47    0.44
   2   0 -18    1.65    0.42
   2   0 -17    2.11    0.54
   2   0 -17    2.35    0.56
   2   0 -16   20.38    1.97
   2   0 -15   12.81    1.44
  -2   0  14    4.53    2.80
   2   0 -14    1.20    0.68
   2   0 -13  120.78    9.10
  -2   0  13  127.18   11.25
   2   0 -13   90.10   11.20
   2   0 -13  110.60    9.12
   2   0 -12  309.65   33.32
  -2   0  12  425.29   33.24
   2   0 -12  433.19   31.13
   2   0 -12  400.96   31.16
   2   0 -12  388.23   31.14
  -2   0  11   32.74    4.30
   2   0 -11   20.73    4.28
   2   0 -11   30.33    2.62
   2   0 -11   29.13    2.64
   2   0 -11   27.98    2.63
   2   0 -10   -0.73    1.87
  -2   0  10    2.22    1.38
   2   0  -9   18.98    3.87
   2   0  -9   28.17    6.88
  -2   0   9   33.19    3.89
   2   0  -8    6.57    2.39
   2   0  -8    8.69    5.08
  -2   0   8   17.88    2.54
  -2   0   7   29.03    3.15
   2   0  -7   12.98    3.12
   2   0  -7   23.37    5.85
   2   0  -6    0.67    1.43
   2   0  -6    1.23    3.35
  -2   0   6    0.14    0.99
  -2   0   6    0.60    0.43
   2   0  -5  107.91   13.08
  -2   0   5  120.61    9.42
  -2   0   5  128.39    9.44
   2   0  -4   -0.31    1.11
   2   0  -4    0.53    3.47
  -2   0   4    0.74    0.47
  -2   0   4    0.82    0.49
   2   0  -3  540.81   53.82
   2   0  -3  539.23   56.22
   2   0  -2 2268.77  203.20
   2   0  -2 1944.83  205.32
   2   0  -1   45.22    4.04
  -2   0   1   49.14    4.23
   2   0   0 8225.05  652.41
   2   0   1    5.31    3.06
  -2   0  -1    3.98    0.91
   2   0   2  179.94   13.89
   2   0   2  157.90   15.13
  -2   0  -2  158.14   13.51
   2   0   3   44.03    4.49
  -2   0  -3   44.67    4.00
   2   0   4  253.59   22.42
   2   0   4  283.01   22.91
  -2   0  -4  284.68   22.16
   2   0   5   70.39    6.77
   2   0   5   77.75    7.68
  -2   0  -5   80.29    6.72
  -2   0  -5   87.19    6.79
   2   0   6   25.94    3.73
  -2   0  -6   26.55    2.61
  -2   0  -6   28.58    2.60
   2   0   7   48.35    5.91
  -2   0  -7   48.66    4.24
  -2   0  -7   50.26    4.30
   2   0   8   48.09    6.03
   2   0   9  270.31   24.22
   2   0  10    7.38    2.49
   2   0  11   76.42    6.45
  -2   0 -11   74.53    6.42
   2   0  11   57.01    8.39
   2   0  12   23.21    2.75
  -2   0 -12   28.89    2.86
  -2   0 -12   29.37    2.53
   2   0  12   22.35    4.62
   2   0  13   -0.08    0.86
  -2   0 -13    0.77    0.87
  -2   0 -13    1.04    0.62
   2   0  13    0.51    1.81
   2   0  13    1.21    1.32
   2   0  14    4.09    1.17
  -2   0 -14    3.47    0.80
   2   0  14    4.56    1.77
   2   0  15    2.42    1.03
  -2   0 -15    3.40    0.81
   2   0  15    1.81    1.57
  -2   0 -15   -0.45    2.31
   2   0  15    1.80    1.39
   2   0  16   33.73    3.15
  -2   0 -16   27.74    2.74
  -2   0 -17    0.18    0.46
  -2   0 -17    0.13    0.65
  -2   0 -18    1.84    0.51
  -2   0 -19    7.15    0.82
  -2   0 -20    2.84    0.48
  -2   0 -21    4.69    0.47
   2   1 -19    2.29    0.37
   2   1 -18    1.84    0.44
   2   1 -17    2.29    0.51
   2   1 -17    1.91    0.52
   2   1 -16    0.39    0.54
   2   1 -16    0.61    0.54
   2   1 -15   13.51    1.47
   2   1 -14   38.45    2.64
  -2  -1  14   12.58    2.75
  -2  -1  13  326.64   34.66
   2   1 -13  446.72   32.89
  -2  -1  13  426.99   34.93
   2   1 -13  272.70   34.85
   2   1 -12   88.46    7.42
  -2  -1  12   98.65    9.40
   2   1 -12   52.07    9.19
  -2  -1  12   83.15    9.07
  -2  -1  12   52.16    8.80
   2   1 -12   99.00    7.41
   2   1 -12   92.77    7.47
   2   1 -11   11.46    1.30
  -2  -1  11    9.06    2.26
   2   1 -11    3.32    2.37
  -2  -1  11    9.86    2.45
  -2  -1  11    5.74    2.82
   2   1 -11   10.13    1.24
  -2  -1  11   17.35    1.80
  -2  -1  10  113.20   12.15
  -2  -1  10  106.49   12.09
  -2  -1   9  284.41   20.12
  -2  -1   9  209.04   20.98
   2   1  -9  152.71   23.06
  -2  -1   9  228.10   21.12
  -2  -1   8  339.92   26.11
  -2  -1   8  326.89   26.04
  -2  -1   7   32.20    3.64
   2   1  -7   18.19    5.65
  -2  -1   6   42.73    4.15
   2   1  -6   17.67    5.74
  -2  -1   5    0.24    0.79
  -2  -1   5    1.26    1.86
  -2  -1   4  888.71   33.85
  -2  -1   4  150.10   33.06
  -2  -1   3 1054.49   80.74
  -2  -1   3  999.61   80.77
  -2  -1   3  994.65   80.55
  -2  -1   2  441.10   36.86
  -2  -1   2  529.94   36.88
  -2  -1   2  445.76   36.80
  -2  -1   2  430.15   38.90
  -2  -1   2  436.69   36.79
  -2  -1   1  679.23   54.09
  -2  -1   1  688.37   54.19
  -2  -1   1  616.79   56.15
  -2  -1   1  684.42   54.18
   2   1   0  208.52   17.03
  -2  -1   0  300.30   20.45
  -2  -1  -1  900.72   74.45
  -2  -1  -1  912.28   76.28
  -2  -1  -1  936.37   74.16
  -2  -1  -1  952.77   74.15
  -2  -1  -2  137.64   11.49
  -2  -1  -2  134.05   11.13
  -2  -1  -2  136.31   11.16
  -2  -1  -2  126.93   13.10
   2   1   3    3.32    1.13
   2   1   3    2.63    1.99
  -2  -1  -3    2.28    0.69
  -2  -1  -3    0.33    2.03
  -2  -1  -3    2.36    0.69
  -2  -1  -3    3.67    1.09
   2   1   4   48.67    5.25
   2   1   4   56.79    5.24
  -2  -1  -4   53.07    4.74
  -2  -1  -4   57.79    6.90
  -2  -1  -4   57.65    4.79
   2   1   5   56.06    5.58
   2   1   5   56.97    5.50
   2   1   6   14.88    2.59
   2   1   6   20.72    2.68
   2   1   7  167.06   16.43
   2   1   7  207.65   16.45
   2   1   8   13.68    2.67
   2   1   9  113.70   11.34
   2   1  10   70.58    8.16
   2   1  11   80.85    8.86
   2   1  11  100.63    8.16
  -2  -1 -11  107.77    8.24
  -2  -1 -12  102.33    8.76
   2   1  12   72.49   10.64
   2   1  12   78.60    9.68
  -2  -1 -12  113.59    8.79
   2   1  12  114.45    9.07
  -2  -1 -12  118.54    9.11
  -2  -1 -13   12.43    1.28
  -2  -1 -13    8.86    1.10
  -2  -1 -13    9.76    1.23
   2   1  13    7.42    2.02
  -2  -1 -13   13.02    1.37
   2   1  13   10.69    1.53
  -2  -1 -14  110.57    8.44
   2   1  14   74.11   10.03
   2   1  14   79.90    9.55
  -2  -1 -14   55.00    9.94
  -2  -1 -14  100.67    8.32
   2   1  14  126.86    8.85
  -2  -1 -15   16.23    1.70
  -2  -1 -15    9.49    3.15
   2   1  15   12.61    3.09
  -2  -1 -15   14.47    1.56
   2   1  15   18.86    2.06
  -2  -1 -16  156.80   13.15
  -2  -1 -16  171.05   13.26
  -2  -1 -17   43.66    3.80
  -2  -1 -17   45.30    3.91
  -2  -1 -18    4.86    0.71
  -2  -1 -18    4.20    0.74
  -2  -1 -18    5.22    0.86
  -2  -1 -19    3.65    0.57
  -2  -1 -19    3.42    0.60
  -2  -1 -20    0.42    0.35
  -2  -1 -20    0.58    0.34
  -2  -1 -21   11.91    1.06
  -2  -1 -21   11.95    1.06
   2   2 -19    3.44    0.41
   2   2 -18    1.07    0.40
   2   2 -17    2.44    0.53
   2   2 -16    9.61    1.09
   2   2 -15   33.70    2.98
   2   2 -14   42.75    3.05
  -2  -2  14   17.72    3.28
   2   2 -13  143.65    8.89
  -2  -2  13  126.31   11.00
   2   2 -13   82.60   11.25
  -2  -2  13  125.24   11.02
  -2  -2  13   55.76    9.02
  -2  -2  12  110.70   11.11
  -2  -2  12  110.08   11.15
  -2  -2  12  101.00   11.57
   2   2 -12  112.56    9.38
  -2  -2  11   26.67    2.60
  -2  -2  11   18.01    3.31
  -2  -2  11   20.94    3.51
  -2  -2  11   14.35    3.97
  -2  -2  10   80.28    8.32
  -2  -2  10   83.30    7.17
  -2  -2   9    5.03    1.59
   2   2  -9    2.91    3.06
  -2  -2   9    4.94    1.02
  -2  -2   8   25.49    3.27
   2   2  -8   14.22    5.14
  -2  -2   7   51.16    5.34
  -2  -2   6  506.78   40.18
  -2  -2   6  480.22   40.20
  -2  -2   5   94.33   10.57
  -2  -2   5  112.05    9.45
  -2  -2   5  107.64    9.51
  -2  -2   4   76.74    6.99
  -2  -2   4   74.88    8.67
  -2  -2   4   83.87    7.04
  -2  -2   4   76.29    7.08
  -2  -2   3  188.71   16.56
  -2  -2   3  207.21   18.65
  -2  -2   3  214.22   16.40
  -2  -2   3  191.07   16.49
  -2  -2   2  125.45    9.78
  -2  -2   2  123.62   11.81
  -2  -2   2  147.32    9.39
  -2  -2   2  120.36    9.44
  -2  -2   1    9.27    1.65
  -2  -2   1   11.94    3.26
  -2  -2   1   10.90    1.28
  -2  -2   0    5.47    2.71
  -2  -2   0    6.31    0.82
  -2  -2  -1   13.22    3.43
  -2  -2  -1   12.39    1.34
  -2  -2  -1   10.12    1.73
  -2  -2  -2  487.85   39.45
  -2  -2  -3   93.57    7.24
  -2  -2  -3  102.96    9.68
  -2  -2  -3   89.02    6.48
  -2  -2  -4   48.20    5.97
  -2  -2  -4   38.17    3.72
   2   2   4   41.60    3.53
   2   2   4   40.92    3.68
  -2  -2  -5  339.32   23.40
  -2  -2  -5  366.09   26.01
   2   2   5  356.18   23.67
   2   2   5  316.95   23.37
  -2  -2  -6  240.39   18.28
  -2  -2  -6  243.59   20.43
   2   2   6  221.35   18.68
   2   2   6  186.79   18.41
  -2  -2  -7  216.65   18.96
   2   2   7  200.79   17.80
   2   2   8    3.19    1.44
   2   2   8    1.12    0.85
   2   2   9   18.87    2.50
   2   2   9   18.20    3.17
   2   2  10    1.78    1.44
  -2  -2 -10    0.29    1.73
   2   2  10    1.84    1.07
  -2  -2 -11    0.65    1.71
   2   2  11    1.90    1.10
   2   2  11    2.70    0.83
  -2  -2 -12    7.39    2.76
   2   2  12   11.96    2.39
  -2  -2 -12   15.87    1.63
   2   2  12   19.52    1.95
  -2  -2 -13   19.90    1.97
  -2  -2 -13   14.02    3.47
   2   2  13   13.32    3.15
   2   2  13   13.81    2.75
  -2  -2 -13   22.47    2.01
  -2  -2 -13   18.10    1.86
   2   2  13   27.09    2.39
  -2  -2 -14   52.03    4.36
   2   2  14   35.15    5.80
  -2  -2 -14   27.11    5.70
  -2  -2 -14   58.04    4.40
  -2  -2 -14   45.04    4.22
  -2  -2 -14   54.17    4.35
  -2  -2 -15  228.65   18.14
   2   2  15  177.55   19.99
  -2  -2 -15  175.33   20.09
  -2  -2 -15  210.53   18.00
  -2  -2 -15  259.09   18.16
  -2  -2 -16   49.23    4.41
  -2  -2 -16   55.65    4.54
  -2  -2 -17  174.89   14.71
  -2  -2 -17  194.93   14.84
  -2  -2 -18   51.68    4.42
  -2  -2 -18   54.08    4.52
  -2  -2 -19    6.73    0.82
  -2  -2 -19    6.74    0.81
  -2  -2 -19    6.92    0.92
  -2  -2 -20    4.68    0.61
  -2  -2 -20    5.47    0.61
  -2  -2 -21   51.23    4.32
  -2  -2 -21   56.36    4.34
  -2  -3  19    5.66    0.55
  -2  -3  18    6.41    0.78
   2   3 -18   10.11    0.83
   2   3 -17    1.74    0.45
   2   3 -16    6.28    0.83
   2   3 -15    1.01    0.55
   2   3 -14    2.30    0.70
  -2  -3  14    0.21    1.27
  -2  -3  13   38.42    4.77
  -2  -3  13   50.28    3.71
  -2  -3  12   11.25    2.58
  -2  -3  12    8.66    2.01
  -2  -3  11    2.80    1.45
  -2  -3  11    2.40    1.05
  -2  -3  11   -0.36    1.36
  -2  -3  10    3.06    1.44
  -2  -3  10    3.56    1.04
  -2  -3  10    4.26    2.87
  -2  -3   9    8.80    1.93
   2   3  -9    4.71    3.75
  -2  -3   9    7.02    1.90
  -2  -3   9    6.80    1.21
  -2  -3   9    5.75    1.18
  -2  -3   8   -0.19    1.05
  -2  -3   8   -0.63    1.26
  -2  -3   8   -0.39    0.68
  -2  -3   7   50.32    5.09
  -2  -3   7   44.83    5.09
  -2  -3   6   22.36    2.73
  -2  -3   6   20.04    2.41
  -2  -3   5  753.29   55.44
  -2  -3   5  643.41   55.28
  -2  -3   5  659.12   57.40
  -2  -3   4  260.33   19.89
  -2  -3   4  222.20   20.02
  -2  -3   4  233.03   22.25
  -2  -3   3    8.70    1.18
  -2  -3   3    6.59    1.00
  -2  -3   3    9.61    1.64
  -2  -3   3    6.07    2.76
  -2  -3   2   63.46    5.39
  -2  -3   2   58.95    8.02
  -2  -3   2   63.12    5.40
  -2  -3   1  452.46   36.05
  -2  -3   1  439.09   39.11
  -2  -3   0   13.95    4.68
  -2  -3   0   92.97    8.13
  -2  -3  -1   36.19    2.93
  -2  -3  -1   27.29    5.27
  -2  -3  -2  229.80   18.56
   2   3   3 1392.41  127.17
  -2  -3  -3 1437.21  129.99
  -2  -3  -3 1812.23  127.10
  -2  -3  -4    1.86    2.45
  -2  -3  -4    3.35    0.72
  -2  -3  -4    2.78    0.64
   2   3   4    2.88    0.91
   2   3   4    2.90    0.74
   2   3   5  348.25   32.51
  -2  -3  -5  408.64   32.53
  -2  -3  -5  426.78   35.75
  -2  -3  -5  440.40   32.36
   2   3   6  184.30   19.19
   2   3   6  264.83   18.98
  -2  -3  -6  240.39   19.34
  -2  -3  -6  249.16   22.14
  -2  -3  -6  228.79   19.52
   2   3   7   20.08    3.01
   2   3   7   30.72    2.80
  -2  -3  -7   25.85    3.21
  -2  -3  -7   25.34    3.06
  -2  -3  -7   32.96    5.17
   2   3   8  389.62   34.03
   2   3   8  487.12   33.65
  -2  -3  -8  406.53   34.17
  -2  -3  -8  379.01   33.55
  -2  -3  -8  379.81   35.52
   2   3   9   46.35    4.40
  -2  -3  -9   37.60    4.93
   2   3  10  104.20    8.80
  -2  -3 -10   84.19    9.37
  -2  -3 -11    7.02    2.13
   2   3  11    6.60    1.53
  -2  -3 -12   33.73    3.00
  -2  -3 -12   33.37    3.00
   2   3  12   25.58    4.28
  -2  -3 -12   31.35    4.67
  -2  -3 -13   10.83    1.26
  -2  -3 -13    8.99    2.52
   2   3  13    6.17    2.22
  -2  -3 -14   14.78    1.46
  -2  -3 -14   10.08    1.26
  -2  -3 -14   12.46    2.89
   2   3  14   12.26    2.92
  -2  -3 -15    8.29    1.18
  -2  -3 -15    7.95    1.02
  -2  -3 -15    8.50    2.52
   2   3  15    6.89    2.39
  -2  -3 -16   13.94    1.53
  -2  -3 -16   13.61    1.47
  -2  -3 -16   10.46    1.31
  -2  -3 -17   96.30    8.14
  -2  -3 -17  105.06    8.28
  -2  -3 -18    1.40    0.51
  -2  -3 -18    1.57    0.69
  -2  -3 -19   47.76    4.15
  -2  -3 -19   54.24    4.27
  -2  -3 -20    1.63    0.37
  -2  -3 -20    1.39    0.38
  -2  -3 -21   21.48    1.93
  -2  -3 -21   26.34    1.97
   2   4 -18    2.44    0.35
   2   4 -17    0.34    0.34
  -2  -4  17   -0.12    0.41
   2   4 -16    6.52    0.79
   2   4 -15   40.45    3.23
  -2  -4  15   29.33    3.61
   2   4 -14   40.88    3.55
  -2  -4  14   30.72    4.04
   2   4 -13   41.60    3.49
  -2  -4  13   49.62    4.06
  -2  -4  12   -0.51    1.30
  -2  -4  12   -0.30    1.44
  -2  -4  12   -0.61    1.57
   2   4 -12    0.03    0.52
  -2  -4  12   -0.26    1.00
  -2  -4  12    0.10    0.92
  -2  -4  11   73.64    7.44
  -2  -4  11   68.72    7.60
  -2  -4  11   76.84    6.34
  -2  -4  11   79.95    6.26
  -2  -4  10   -0.69    1.17
  -2  -4  10    1.08    1.38
  -2  -4  10    1.48    0.97
  -2  -4  10    0.77    0.93
  -2  -4  10    0.82    1.22
  -2  -4   9   29.04    2.77
  -2  -4   9   26.05    2.85
  -2  -4   9   24.28    3.44
  -2  -4   9   19.69    3.53
  -2  -4   8   37.92    3.58
  -2  -4   8   37.32    3.70
  -2  -4   8   37.15    4.32
  -2  -4   7   -0.16    0.88
  -2  -4   6  331.39   30.61
  -2  -4   6  431.41   30.88
  -2  -4   5   54.10    8.23
  -2  -4   5   65.05    5.53
  -2  -4   5   60.54    6.17
  -2  -4   5   64.71    5.92
  -2  -4   4   61.82    9.24
  -2  -4   4   75.11    6.50
  -2  -4   4   79.22    6.70
  -2  -4   3   65.96    5.60
  -2  -4   3   62.88    8.82
  -2  -4   3   62.31    5.55
  -2  -4   2    5.92    0.97
  -2  -4   2    2.82    2.55
  -2  -4   1   14.20    4.22
  -2  -4   1   12.64    1.54
  -2  -4   0   53.10    8.11
  -2  -4  -1  432.79   38.70
  -2  -4  -2  120.44   10.03
  -2  -4  -3   55.59    4.90
  -2  -4  -3   52.68    8.20
  -2  -4  -4  260.71   24.43
   2   4   4  217.73   20.12
  -2  -4  -5   23.19    5.16
  -2  -4  -5   23.80    1.98
  -2  -4  -5   26.58    2.03
  -2  -4  -6  139.44   15.26
  -2  -4  -6  133.85   11.44
  -2  -4  -6  145.32   11.70
  -2  -4  -7  310.50   33.51
  -2  -4  -7  400.54   30.29
  -2  -4  -7  352.35   30.61
  -2  -4  -8   24.39    5.07
  -2  -4  -8   24.55    3.33
  -2  -4  -8   32.81    3.41
  -2  -4  -9  110.48   10.12
   2   4  10   15.26    2.93
  -2  -4 -10   23.31    3.11
   2   4  11   69.67    8.00
  -2  -4 -11   87.22    8.12
  -2  -4 -12   69.43    5.58
   2   4  12   54.33    7.07
  -2  -4 -12   63.02    6.96
  -2  -4 -12   64.96    5.59
  -2  -4 -12   64.63    5.56
  -2  -4 -13   22.81    2.06
  -2  -4 -13   21.79    3.41
   2   4  13   14.86    3.24
  -2  -4 -13   19.41    2.05
  -2  -4 -13   17.67    1.97
  -2  -4 -14    0.93    0.61
  -2  -4 -14    0.90    0.69
  -2  -4 -14   -0.26    1.35
   2   4  14    0.32    1.47
  -2  -4 -14    1.12    0.53
  -2  -4 -14    2.19    0.78
  -2  -4 -15    5.66    1.03
  -2  -4 -15    5.68    2.08
   2   4  15    7.06    2.19
  -2  -4 -15    4.93    1.00
  -2  -4 -15    5.75    0.82
  -2  -4 -16    2.41    0.62
  -2  -4 -16    2.88    0.80
  -2  -4 -16    1.89    0.83
  -2  -4 -17    0.74    0.52
  -2  -4 -17    0.37    0.58
  -2  -4 -18   41.98    3.54
  -2  -4 -19    2.15    0.46
  -2  -4 -20    9.72    0.89
  -2  -4 -20    8.10    0.83
  -2  -4 -21   17.62    1.50
  -2  -4 -21   17.84    1.51
  -2  -5  18    4.93    0.53
  -2  -5  17    8.44    0.87
   2   5 -16    0.83    0.35
  -2  -5  16    0.23    0.45
   2   5 -15    5.49    0.73
  -2  -5  15    6.46    1.38
   2   5 -14    5.01    0.75
  -2  -5  14    8.14    1.38
  -2  -5  14    6.86    1.60
   2   5 -13   45.65    3.77
  -2  -5  13   48.51    4.31
  -2  -5  12    2.71    1.82
   2   5 -12    1.67    0.58
  -2  -5  12    3.74    1.18
  -2  -5  12    3.59    1.25
  -2  -5  12    1.93    1.45
  -2  -5  11    6.55    2.38
  -2  -5  11    4.56    1.73
   2   5 -11    9.14    1.05
  -2  -5  11   12.11    1.68
  -2  -5  11   10.77    1.75
  -2  -5  10    5.34    1.73
  -2  -5  10    4.23    1.98
  -2  -5  10    7.14    1.44
  -2  -5  10    8.71    1.62
  -2  -5  10    4.41    2.30
  -2  -5   9    6.40    1.69
  -2  -5   9    7.37    1.32
  -2  -5   9    8.98    1.60
  -2  -5   9    5.05    2.35
  -2  -5   9    8.18    1.79
  -2  -5   8    0.60    0.83
  -2  -5   8   -0.10    1.01
  -2  -5   8    0.51    0.90
  -2  -5   7    2.48    1.02
  -2  -5   7    3.06    0.87
  -2  -5   7    1.80    0.95
  -2  -5   6    0.62    0.68
  -2  -5   6    1.69    0.64
  -2  -5   6    1.63    1.00
  -2  -5   5    5.18    1.06
  -2  -5   5    4.29    0.92
  -2  -5   5    3.96    2.87
  -2  -5   4   59.63    5.42
  -2  -5   4   53.11    9.00
  -2  -5   4   63.24    5.48
  -2  -5   3    9.86    1.16
  -2  -5   3    9.87    3.93
  -2  -5   3    9.99    1.46
  -2  -5   2   34.24    6.99
  -2  -5   2   33.67    3.33
  -2  -5   1   14.37    4.79
  -2  -5   1   20.23    2.22
  -2  -5   0  673.77   59.02
  -2  -5  -1  160.83   17.96
  -2  -5  -2  206.01   16.95
  -2  -5  -3  562.07   44.31
  -2  -5  -3  476.39   48.71
   2   5   4   51.80    4.73
  -2  -5  -4   59.73    5.01
  -2  -5  -4   46.26    8.43
   2   5   5   71.35    7.18
  -2  -5  -5   98.21    7.34
  -2  -5  -5   82.63   11.83
   2   5   6    0.35    0.72
  -2  -5  -6    0.73    0.64
  -2  -5  -6   -0.75    3.25
   2   5   7   79.14    7.74
  -2  -5  -7  100.78    7.62
  -2  -5  -7   83.24   11.60
  -2  -5  -7   76.95    7.22
   2   5   8   30.19    3.77
  -2  -5  -8   38.18    3.68
  -2  -5  -8   27.19    6.07
  -2  -5  -8   30.29    3.11
   2   5   9   27.80    3.49
  -2  -5  -9   24.18    3.05
  -2  -5  -9   17.09    4.80
  -2  -5 -10    0.17    1.10
   2   5  10   -0.47    1.13
   2   5  11   50.33    5.86
  -2  -5 -11   53.38    5.58
  -2  -5 -11   47.11    4.34
  -2  -5 -11   54.99    4.50
   2   5  12   33.54    5.18
  -2  -5 -12   46.07    5.28
  -2  -5 -12   42.84    4.00
  -2  -5 -12   55.08    4.23
  -2  -5 -13    6.02    1.84
   2   5  13    4.34    1.80
  -2  -5 -13    3.59    0.89
  -2  -5 -13    4.19    0.89
  -2  -5 -13    4.78    0.88
   2   5  14   42.43    5.86
  -2  -5 -14   54.35    5.91
  -2  -5 -14   52.75    4.49
  -2  -5 -14   56.94    4.49
  -2  -5 -14   50.72    4.48
  -2  -5 -14   46.03    4.29
  -2  -5 -14   54.59    4.54
  -2  -5 -15    4.72    0.89
  -2  -5 -15    5.23    0.99
  -2  -5 -15    4.01    0.89
  -2  -5 -15    3.89    0.70
  -2  -5 -16   16.04    1.70
  -2  -5 -16   15.15    1.61
  -2  -5 -16   16.06    1.68
  -2  -5 -16   14.19    1.48
  -2  -5 -17   -0.04    0.63
  -2  -5 -17   -0.03    0.43
  -2  -5 -17   -0.08    0.61
  -2  -5 -18    1.43    0.62
  -2  -5 -18    1.33    0.44
  -2  -5 -19   14.70    1.32
  -2  -5 -19   11.78    1.15
  -2  -5 -20    1.13    0.41
  -2  -5 -20    1.66    0.39
  -2  -5 -21    1.27    0.25
  -2  -6  17   13.76    1.24
  -2  -6  16   24.05    2.05
  -2  -6  16   22.64    2.06
  -2  -6  15    0.80    0.77
  -2  -6  15   -0.13    0.53
  -2  -6  14   53.33    3.93
  -2  -6  14   34.20    3.43
  -2  -6  13    1.30    1.41
  -2  -6  13    0.91    0.99
  -2  -6  12   14.00    2.29
  -2  -6  12   12.90    1.84
  -2  -6  12   12.32    2.00
  -2  -6  11    6.39    1.78
  -2  -6  11    3.62    1.20
  -2  -6  11    7.25    1.66
  -2  -6  11    5.46    2.20
  -2  -6  10    6.37    1.89
  -2  -6  10    7.05    2.21
  -2  -6  10    5.68    1.36
  -2  -6  10    8.28    1.76
  -2  -6  10    5.35    2.47
  -2  -6   9   13.43    2.02
  -2  -6   9   10.42    1.67
  -2  -6   9    8.91    2.86
  -2  -6   9    6.70    1.90
  -2  -6   8    6.49    1.28
  -2  -6   8    7.41    1.60
  -2  -6   8    4.56    2.44
  -2  -6   8    6.23    1.69
  -2  -6   7    2.36    0.93
  -2  -6   7    3.72    1.27
  -2  -6   6   29.66    3.23
  -2  -6   6   30.34    3.07
  -2  -6   6   37.45    3.47
  -2  -6   5  229.64   19.23
  -2  -6   5  246.59   19.24
  -2  -6   4  104.57    8.87
  -2  -6   4   81.28   12.92
  -2  -6   3  184.66   22.90
  -2  -6   3  221.94   18.03
  -2  -6   2   21.35    2.49
  -2  -6   2   18.78    5.88
  -2  -6   1    2.15    0.95
  -2  -6   1    4.51    3.90
  -2  -6   0   30.65    3.23
  -2  -6   0   24.53    6.83
  -2  -6  -1  163.69   19.39
  -2  -6  -2  384.64   31.22
  -2  -6  -3  467.49   50.03
  -2  -6  -3  567.41   44.75
  -2  -6  -4    0.93    4.06
  -2  -6  -4    6.68    1.29
  -2  -6  -5   25.55    2.83
  -2  -6  -5   25.34    6.92
  -2  -6  -6   -0.94    2.96
  -2  -6  -6   -0.20    0.71
  -2  -6  -7    0.90    0.72
   2   6   7    1.76    0.82
  -2  -6  -8   16.32    5.25
  -2  -6  -8   18.49    2.17
   2   6   8   17.79    2.45
  -2  -6  -9   10.18    4.20
   2   6   9   10.41    1.97
  -2  -6 -10    4.11    0.91
   2   6  10    3.87    1.49
  -2  -6 -11    0.58    0.59
  -2  -6 -11    1.60    0.79
  -2  -6 -11    0.75    1.21
   2   6  11    0.90    1.07
  -2  -6 -12    6.65    1.03
  -2  -6 -12    6.40    1.17
  -2  -6 -12    8.17    1.91
  -2  -6 -13   24.80    2.71
  -2  -6 -13   30.18    2.72
  -2  -6 -14   70.57    6.40
  -2  -6 -14   74.51    6.40
  -2  -6 -14   75.31    6.40
  -2  -6 -14   82.07    6.44
  -2  -6 -15   25.08    2.53
  -2  -6 -15   27.49    2.55
  -2  -6 -15   22.87    2.29
  -2  -6 -15   30.34    2.57
  -2  -6 -15   28.65    2.53
  -2  -6 -16    3.01    0.83
  -2  -6 -16    2.63    0.76
  -2  -6 -16    1.97    0.52
  -2  -6 -16    2.95    0.82
  -2  -6 -16    3.22    0.77
  -2  -6 -17   11.64    1.24
  -2  -6 -17    8.82    0.99
  -2  -6 -17   11.10    1.19
  -2  -6 -17    9.61    1.20
  -2  -6 -18   11.74    1.23
  -2  -6 -18   10.75    1.22
  -2  -6 -19    2.17    0.52
  -2  -6 -20    5.11    0.57
  -2  -7  17    9.61    0.87
  -2  -7  16   17.97    1.50
  -2  -7  16   15.50    1.47
  -2  -7  15    3.97    0.62
  -2  -7  15    3.76    0.63
  -2  -7  14    1.74    0.56
  -2  -7  14    1.01    0.58
  -2  -7  13   48.66    4.47
  -2  -7  13   60.08    4.86
  -2  -7  12   74.31    5.83
  -2  -7  12   58.14    5.36
  -2  -7  11   97.16    7.41
  -2  -7  11   97.00    8.40
  -2  -7  11   82.20    6.89
  -2  -7  11   90.67    7.27
  -2  -7  10    2.29    1.58
  -2  -7  10    0.90    1.43
  -2  -7  10   -0.48    2.40
  -2  -7  10    0.84    1.05
  -2  -7  10    0.60    0.74
  -2  -7  10    1.42    1.36
  -2  -7   9   85.81    7.49
  -2  -7   9   87.26    7.49
  -2  -7   9   69.71    7.00
  -2  -7   9   90.17    8.67
  -2  -7   8   48.79    4.89
  -2  -7   8   49.84    6.02
  -2  -7   8   43.41    4.44
  -2  -7   8   51.22    4.85
  -2  -7   7    1.20    2.30
  -2  -7   7    1.20    0.85
  -2  -7   7    0.60    1.14
  -2  -7   7    1.27    1.39
  -2  -7   6    3.57    1.45
  -2  -7   6    2.55    0.66
  -2  -7   6    3.14    0.93
  -2  -7   6    4.49    1.38
  -2  -7   6    3.88    1.03
  -2  -7   6    6.68    2.38
  -2  -7   5   25.77    2.63
  -2  -7   5   26.98    3.00
  -2  -7   5   23.54    6.68
  -2  -7   4   -0.19    0.88
  -2  -7   4   -1.07    2.91
  -2  -7   4    0.12    0.80
  -2  -7   3    2.89    1.03
  -2  -7   3    3.01    1.08
  -2  -7   3    3.28    3.86
  -2  -7   2    7.76    5.16
  -2  -7   2   20.50    2.52
  -2  -7   1   36.97    9.78
  -2  -7   1   68.52    6.12
  -2  -7   0   50.82   10.49
  -2  -7   0   56.68    5.47
  -2  -7  -1   21.61    6.56
  -2  -7  -2   29.85    3.33
  -2  -7  -3   59.85   11.90
  -2  -7  -3   76.28    6.91
  -2  -7  -4   13.88    6.41
  -2  -7  -4   28.89    3.17
  -2  -7  -5   81.11   13.70
  -2  -7  -5   89.72    8.03
  -2  -7  -6   13.54    1.98
  -2  -7  -6   13.87    5.72
  -2  -7  -7    2.45    0.95
  -2  -7  -7    1.14    3.13
  -2  -7  -8    7.06    1.36
  -2  -7  -8   13.37    5.98
  -2  -7  -9   -1.05    3.09
  -2  -7  -9    0.48    0.64
  -2  -7 -10    2.41    0.83
  -2  -7 -10    2.13    0.67
  -2  -7 -11    7.57    1.10
  -2  -7 -11    8.63    1.30
  -2  -7 -12  142.40   12.11
  -2  -7 -12  157.51   12.29
  -2  -7 -13   16.81    1.91
  -2  -7 -13   20.82    2.14
  -2  -7 -14   10.27    1.33
  -2  -7 -14   13.16    1.45
  -2  -7 -14   10.11    1.34
  -2  -7 -14    8.83    1.37
  -2  -7 -15    9.55    1.28
  -2  -7 -15   10.72    1.33
  -2  -7 -15   10.32    1.32
  -2  -7 -15    9.91    1.34
  -2  -7 -16    1.38    0.71
  -2  -7 -16    1.21    0.68
  -2  -7 -16    1.82    0.70
  -2  -7 -16    1.76    0.74
  -2  -7 -17    1.68    0.61
  -2  -7 -17    1.59    0.61
  -2  -7 -17    1.24    0.60
  -2  -7 -17    1.92    0.67
  -2  -7 -18   20.18    1.93
  -2  -7 -18   18.90    1.91
  -2  -7 -18   22.65    1.95
  -2  -7 -18   24.19    2.00
  -2  -7 -19    2.71    0.48
  -2  -7 -20    0.78    0.25
  -2  -7 -20    1.02    0.26
  -2  -8  16   31.12    2.58
  -2  -8  15    1.15    0.38
  -2  -8  15    1.41    0.41
  -2  -8  14    0.56    0.46
  -2  -8  14    0.45    0.42
  -2  -8  13    3.47    0.73
  -2  -8  13    4.14    0.70
  -2  -8  12    4.43    0.89
  -2  -8  12    6.47    0.88
  -2  -8  11    8.25    1.24
  -2  -8  11   11.35    1.67
  -2  -8  11    8.91    1.14
  -2  -8  10  295.00   22.96
  -2  -8  10  265.05   22.57
  -2  -8  10  271.53   22.48
  -2  -8   9   19.64    2.43
  -2  -8   9   25.34    2.98
  -2  -8   9   19.83    2.09
  -2  -8   9   19.37    1.94
  -2  -8   8   30.34    3.12
  -2  -8   8   37.28    3.55
  -2  -8   8   37.84    4.00
  -2  -8   7    1.38    0.94
  -2  -8   7    1.46    0.69
  -2  -8   7    2.49    1.41
  -2  -8   7    0.79    2.44
  -2  -8   6   55.53    5.51
  -2  -8   6   62.55    5.17
  -2  -8   6   50.24    4.78
  -2  -8   5    3.59    1.16
  -2  -8   5    4.90    4.11
  -2  -8   5    5.43    2.67
  -2  -8   5    4.22    0.66
  -2  -8   5    3.53    0.76
  -2  -8   5    6.13    1.14
  -2  -8   5    4.69    1.45
  -2  -8   4   36.66    4.56
  -2  -8   4   28.11    3.28
  -2  -8   4   21.84    7.60
  -2  -8   4   24.07    2.42
  -2  -8   4   29.94    2.73
  -2  -8   4   32.40    3.18
  -2  -8   4   25.33    2.34
  -2  -8   3    8.31    1.60
  -2  -8   3    6.71    1.60
  -2  -8   3   10.61    5.36
   2   8  -2  331.13   28.49
  -2  -8   2  427.71   29.12
  -2  -8   2  286.73   36.44
  -2  -8   2  393.14   29.56
  -2  -8   1    0.55    2.17
  -2  -8   1    1.09    0.99
  -2  -8   1   -1.37    3.75
   2   8  -1    2.20    0.53
  -2  -8   0    1.39    4.10
  -2  -8   0    4.22    1.33
  -2  -8   0    4.48    2.54
  -2  -8  -1   23.73    8.25
  -2  -8  -1   38.16    5.19
  -2  -8  -2  107.97    9.78
  -2  -8  -3   71.88   13.79
  -2  -8  -3   79.04    7.35
  -2  -8  -3   74.87    8.43
  -2  -8  -4   -1.41    4.17
  -2  -8  -4    1.24    1.04
  -2  -8  -4    0.29    2.33
  -2  -8  -5    6.32    1.56
  -2  -8  -5    4.23    5.24
  -2  -8  -5    7.15    2.89
  -2  -8  -6    3.64    1.18
  -2  -8  -6    8.40    5.41
  -2  -8  -7    0.15    0.84
  -2  -8  -7    5.50    4.85
  -2  -8  -8  121.22   19.85
  -2  -8  -8  166.78   13.92
  -2  -8  -9  136.59   22.70
  -2  -8  -9  214.45   17.03
  -2  -8 -10    0.12    0.78
  -2  -8 -11   16.14    1.77
  -2  -8 -11   18.30    2.01
  -2  -8 -12    2.39    0.92
  -2  -8 -12    2.43    0.74
  -2  -8 -13   30.33    3.09
  -2  -8 -13   35.27    3.07
  -2  -8 -13   30.56    2.93
  -2  -8 -14   65.16    5.76
  -2  -8 -14   80.86    5.93
  -2  -8 -14   62.47    5.82
  -2  -8 -15   26.95    2.66
  -2  -8 -15   34.67    2.83
  -2  -8 -15   28.62    2.74
  -2  -8 -15   28.75    2.75
  -2  -8 -16    2.01    0.71
  -2  -8 -16    1.05    0.60
  -2  -8 -16    1.70    0.66
  -2  -8 -16    1.73    0.66
  -2  -8 -17    2.74    0.65
  -2  -8 -17    2.69    0.59
  -2  -8 -17    2.75    0.65
  -2  -8 -17    2.95    0.66
  -2  -8 -18    0.91    0.40
  -2  -8 -18    0.52    0.44
  -2  -8 -18    1.01    0.44
  -2  -8 -19    4.78    0.53
  -2  -9  15   15.62    1.37
  -2  -9  14    1.45    0.41
  -2  -9  13   30.01    2.72
  -2  -9  13   33.38    2.77
  -2  -9  12   20.28    1.79
  -2  -9  12   17.02    1.81
  -2  -9  11   15.78    1.60
  -2  -9  11   15.81    1.69
  -2  -9  10    4.04    0.78
  -2  -9  10    4.57    0.92
  -2  -9   9   62.25    5.32
  -2  -9   9   58.84    5.72
  -2  -9   9   67.05    5.44
  -2  -9   8    8.33    1.48
  -2  -9   8    6.76    1.09
  -2  -9   7    0.44    0.69
  -2  -9   7   -0.45    0.93
  -2  -9   6   40.24    4.16
  -2  -9   6   53.08    4.84
  -2  -9   6   43.72    3.90
  -2  -9   5   -0.16    0.87
  -2  -9   5    0.77    1.28
  -2  -9   5    0.23    0.63
  -2  -9   5    0.27    0.49
  -2  -9   5    0.10    0.98
  -2  -9   5   -0.17    0.96
  -2  -9   4    3.86    1.03
  -2  -9   4    3.19    0.75
  -2  -9   4    2.86    0.64
  -2  -9   4    3.24    1.23
  -2  -9   4    3.14    1.33
  -2  -9   4    3.00    3.75
   2   9  -3   19.07    2.06
  -2  -9   3   23.22    2.10
  -2  -9   3   17.23    6.97
  -2  -9   3   26.67    3.18
  -2  -9   3   20.90    1.96
  -2  -9   3   21.91    2.67
  -2  -9   2    3.22    4.76
  -2  -9   2    2.39    1.41
  -2  -9   2    4.67    1.30
  -2  -9   2    2.76    0.55
   2   9  -2    3.40    0.71
  -2  -9   1   21.80    2.67
  -2  -9   1   20.96    1.83
  -2  -9   1   19.05    1.84
   2   9  -1   20.70    2.02
  -2  -9   1   24.04    3.11
  -2  -9   1   13.14    7.04
  -2  -9   0   82.33    7.22
  -2  -9   0   98.10    8.04
  -2  -9   0   95.22    9.87
   2   9   0   97.56    7.43
  -2  -9   0  100.95    8.68
  -2  -9  -1    0.56    0.38
  -2  -9  -1    0.34    2.63
  -2  -9  -1    6.72    5.92
  -2  -9  -2   87.32    7.40
  -2  -9  -2   89.42    7.42
  -2  -9  -2  112.74    8.37
  -2  -9  -2  115.16    9.01
  -2  -9  -3   10.52    1.11
  -2  -9  -3   10.40    1.13
  -2  -9  -3   14.51    2.03
  -2  -9  -3   11.23    3.62
  -2  -9  -3   15.19    2.37
  -2  -9  -3   13.54    6.86
  -2  -9  -4   13.89    1.38
  -2  -9  -4   16.19    2.53
  -2  -9  -4   18.58    8.29
  -2  -9  -4   13.45    1.41
  -2  -9  -4   19.70    2.33
  -2  -9  -5    0.37    1.10
  -2  -9  -5   -1.68    4.58
  -2  -9  -5    0.03    0.46
  -2  -9  -5    0.57    1.10
  -2  -9  -5    0.04    0.60
  -2  -9  -6    0.78    1.03
  -2  -9  -6   -0.18    1.02
  -2  -9  -6    1.65    4.12
  -2  -9  -7   -0.69    1.00
  -2  -9  -7    1.61    4.02
  -2  -9  -7    0.32    1.11
  -2  -9  -7    1.36    0.76
  -2  -9  -8    2.94    1.23
  -2  -9  -8    2.98    1.17
  -2  -9  -9  102.15    8.60
  -2  -9 -10   82.85    7.09
  -2  -9 -11  110.18    9.26
  -2  -9 -12    3.98    1.03
  -2  -9 -12    3.24    0.78
  -2  -9 -12    3.00    1.05
  -2  -9 -13    2.36    0.95
  -2  -9 -13    2.61    0.92
  -2  -9 -13    1.67    0.65
  -2  -9 -14    4.68    0.83
  -2  -9 -14    3.97    0.93
  -2  -9 -15   23.10    2.09
  -2  -9 -15   17.75    1.88
  -2  -9 -15   21.76    2.03
  -2  -9 -15   20.80    2.01
  -2  -9 -16   17.08    1.80
  -2  -9 -16   23.06    1.99
  -2  -9 -16   21.90    1.94
  -2  -9 -16   20.59    1.92
  -2  -9 -17   15.33    1.60
  -2  -9 -17   15.63    1.57
  -2  -9 -17   19.13    1.51
  -2  -9 -17   15.80    1.57
  -2  -9 -18    3.59    0.53
  -2  -9 -18    4.51    0.48
  -2  -9 -18    3.50    0.52
  -2 -10  14    0.40    0.27
  -2 -10  13    0.41    0.34
  -2 -10  12    9.42    1.01
  -2 -10  11    0.52    0.58
  -2 -10  11   -0.03    0.46
  -2 -10  10   33.12    3.00
  -2 -10  10   33.49    2.94
  -2 -10   9   48.90    4.16
  -2 -10   9   46.46    4.06
  -2 -10   8    1.59    0.77
  -2 -10   7    6.78    1.22
  -2 -10   7   10.35    1.28
  -2 -10   6   13.68    1.58
  -2 -10   5    7.25    1.08
  -2 -10   5    6.61    1.30
  -2 -10   5    6.07    0.91
  -2 -10   5    4.89    1.43
  -2 -10   5    4.90    1.56
  -2 -10   4    0.08    0.83
  -2 -10   4    0.84    0.70
  -2 -10   4   -0.39    1.04
  -2 -10   4   -1.67    4.57
  -2 -10   4    0.84    0.56
  -2 -10   4    0.92    1.16
   2  10  -3    3.88    0.87
  -2 -10   3    1.77    4.43
  -2 -10   3    5.31    1.72
  -2 -10   3    4.51    0.73
  -2 -10   3    4.35    0.73
  -2 -10   3    4.66    0.78
  -2 -10   3    4.86    1.51
  -2 -10   2  186.16   14.86
  -2 -10   2  180.16   15.50
  -2 -10   2  144.04   23.96
  -2 -10   2  176.01   13.98
  -2 -10   2  175.84   14.00
   2  10  -2  162.03   14.15
  -2 -10   1   78.90    6.58
  -2 -10   1   90.11    8.19
  -2 -10   1   97.80    7.63
   2  10  -1   76.26    6.77
   2  10   0   -0.37    0.62
  -2 -10   0    0.66    1.27
  -2 -10   0    3.87    5.28
  -2 -10   0    0.53    1.39
  -2 -10   0   -0.11    0.45
  -2 -10  -1   -1.96    4.37
   2  10   1    1.08    0.68
  -2 -10  -1    0.63    0.48
   2  10   2    1.85    0.69
  -2 -10  -2    0.88    1.30
  -2 -10  -2    1.97    6.21
  -2 -10  -2    1.07    1.40
  -2 -10  -2    1.00    0.49
  -2 -10  -3    1.31    1.27
  -2 -10  -3    0.64    0.49
  -2 -10  -3    1.46    1.29
  -2 -10  -4    3.23    1.52
  -2 -10  -4    5.87    6.17
  -2 -10  -4    2.87    0.69
  -2 -10  -4    3.94    1.42
  -2 -10  -4    3.49    0.75
  -2 -10  -5    1.40    0.72
  -2 -10  -5    1.29    1.30
  -2 -10  -5    0.63    1.27
  -2 -10  -5    3.85    4.81
  -2 -10  -6  136.39   10.63
  -2 -10  -6  122.54   11.75
  -2 -10  -6  119.63   11.17
  -2 -10  -7   18.06    8.13
  -2 -10  -7   25.02    3.60
  -2 -10  -7   25.11    2.87
  -2 -10  -7   25.04    3.24
  -2 -10  -8   29.44    2.59
  -2 -10  -8   20.25    2.85
  -2 -10  -8   13.54    7.09
  -2 -10  -9  122.62    9.48
  -2 -10  -9  104.43    9.47
  -2 -10 -10    3.19    1.01
  -2 -10 -10    2.79    1.00
  -2 -10 -11  116.22   10.24
  -2 -10 -11  130.10   10.24
  -2 -10 -12  156.98   12.91
  -2 -10 -13  100.42    7.92
  -2 -10 -13   91.26    8.15
  -2 -10 -14   -0.36    0.71
  -2 -10 -14   -0.12    0.63
  -2 -10 -15   10.64    1.20
  -2 -10 -15    8.39    1.09
  -2 -10 -15    9.25    1.10
  -2 -10 -16    1.66    0.58
  -2 -10 -16    1.28    0.50
  -2 -10 -16    1.75    0.51
  -2 -10 -17   -0.12    0.43
  -2 -10 -17    0.35    0.33
  -2 -10 -17    0.02    0.33
  -2 -11  13    3.40    0.41
  -2 -11  12    0.48    0.34
  -2 -11  11    5.57    0.71
  -2 -11  10    1.09    0.48
  -2 -11  10    1.45    0.51
  -2 -11   9    2.10    0.60
  -2 -11   9    1.36    0.55
  -2 -11   8    2.49    0.65
  -2 -11   8    2.57    0.64
  -2 -11   7    2.71    0.69
  -2 -11   7    3.94    0.72
  -2 -11   7    2.59    0.85
  -2 -11   6   -0.03    0.61
  -2 -11   6   -0.19    0.57
  -2 -11   6    0.33    0.82
  -2 -11   5    2.19    0.67
  -2 -11   5    2.75    0.65
  -2 -11   5    3.48    1.12
  -2 -11   4   42.78    3.72
  -2 -11   4   40.08    4.39
  -2 -11   4   44.03    3.70
  -2 -11   3  168.13   14.26
  -2 -11   3  177.42   13.51
   2  11  -3  142.32   13.62
  -2 -11   3  174.07   13.47
  -2 -11   2   79.33    6.58
  -2 -11   2   66.75    5.51
  -2 -11   2   67.34    5.54
   2  11  -2   59.07    5.69
  -2 -11   1   71.49    6.07
  -2 -11   1   55.90    4.96
  -2 -11   1   60.93    5.01
   2  11  -1   60.39    5.21
   2  11   0    9.36    1.30
  -2 -11   0    8.16    1.04
  -2 -11   0    7.45    2.11
  -2 -11   0   12.79    7.16
  -2 -11   0    7.90    1.06
  -2 -11   0   11.63    2.16
  -2 -11  -1    1.72    0.61
  -2 -11  -1    4.33    4.83
   2  11   1    2.55    0.87
  -2 -11  -2    4.30    0.78
  -2 -11  -2    4.87    1.83
  -2 -11  -2    2.18    4.88
  -2 -11  -2    5.99    1.76
   2  11   2    7.27    1.13
  -2 -11  -3   95.48   10.46
  -2 -11  -3  112.12   10.04
   2  11   3  118.75    9.38
  -2 -11  -4   82.66    7.48
  -2 -11  -4   77.88    8.01
  -2 -11  -5   25.92    2.47
  -2 -11  -5   25.00    3.23
  -2 -11  -6   55.18    4.61
  -2 -11  -6   54.08    5.30
  -2 -11  -6   48.15    4.79
  -2 -11  -7   13.34    1.49
  -2 -11  -7    8.72    1.93
  -2 -11  -7    9.73    1.54
  -2 -11  -8    9.87    1.91
  -2 -11  -8   12.60    1.51
  -2 -11  -8   10.67    1.58
  -2 -11  -9    0.70    0.83
  -2 -11  -9   -0.13    0.90
  -2 -11 -10  332.60   24.60
  -2 -11 -10  278.83   24.59
  -2 -11 -11    2.94    1.02
  -2 -11 -11    4.75    1.05
  -2 -11 -12   61.69    4.88
  -2 -11 -12   50.35    4.83
  -2 -11 -13    4.86    0.95
  -2 -11 -13    6.44    0.99
  -2 -11 -13    3.77    0.82
  -2 -11 -14    0.76    0.54
  -2 -11 -15    0.13    0.52
  -2 -11 -15   -0.28    0.41
  -2 -11 -16    9.41    0.98
  -2 -11 -16    8.46    0.87
  -2 -11 -16    8.67    0.90
  -2 -12  11    0.07    0.27
  -2 -12  11   -0.11    0.30
  -2 -12  10   -0.07    0.37
  -2 -12  10   -0.04    0.36
  -2 -12   9    0.48    0.43
  -2 -12   9    0.50    0.44
  -2 -12   8    1.30    0.53
  -2 -12   8    1.77    0.54
  -2 -12   7   13.87    1.40
  -2 -12   7   13.57    1.37
  -2 -12   6    0.67    0.58
  -2 -12   6    0.74    0.56
  -2 -12   6    0.84    0.80
  -2 -12   5    1.87    0.62
  -2 -12   5    1.54    0.64
  -2 -12   5    0.73    1.95
  -2 -12   5    1.40    0.91
  -2 -12   4    0.10    0.60
  -2 -12   4    0.61    0.56
  -2 -12   4    0.68    1.04
  -2 -12   3   72.58    6.73
  -2 -12   3   76.99    5.97
   2  12  -3   64.03    6.11
  -2 -12   3   70.80    5.93
  -2 -12   2  102.84    8.80
  -2 -12   2  103.09    7.96
   2  12  -2   86.15    8.10
  -2 -12   2   95.86    7.92
  -2 -12   1  199.19   15.50
  -2 -12   1  174.68   14.47
  -2 -12   1  188.23   14.51
   2  12  -1  168.07   14.68
   2  12   0    0.97    0.81
  -2 -12   0   -0.07    0.58
  -2 -12   0    0.41    0.62
  -2 -12   0    0.14    1.46
  -2 -12  -1    0.23    0.65
  -2 -12  -1    0.31    0.60
   2  12   1    1.50    0.86
  -2 -12  -2   30.25    3.80
   2  12   2   31.70    3.06
  -2 -12  -3   15.87    2.64
   2  12   3   16.19    1.95
  -2 -12  -4   12.05    1.86
  -2 -12  -4    9.46    2.24
   2  12   4   14.75    1.73
  -2 -12  -5   20.66    2.48
   2  12   5   23.02    2.39
  -2 -12  -5   22.84    3.01
  -2 -12  -6   16.56    2.15
  -2 -12  -6   18.77    1.95
   2  12   6   22.47    2.23
  -2 -12  -6   18.10    2.65
  -2 -12  -7    2.47    0.81
   2  12   7    4.74    1.11
  -2 -12  -7    2.63    0.96
  -2 -12  -8   31.96    2.72
  -2 -12  -8   23.54    2.71
  -2 -12  -9    6.38    1.03
  -2 -12  -9    1.48    0.90
  -2 -12 -10   10.73    1.32
  -2 -12 -10    8.59    1.33
  -2 -12 -11    4.16    0.92
  -2 -12 -11    3.92    0.88
  -2 -12 -12   13.48    1.57
  -2 -12 -12   19.26    1.74
  -2 -12 -12   17.65    1.72
   2  12  13    0.57    0.54
  -2 -12 -13    0.50    0.49
  -2 -12 -13    0.21    0.61
  -2 -12 -13    0.41    0.46
  -2 -12 -14   10.31    1.12
  -2 -12 -14    9.11    0.98
  -2 -12 -14   10.78    1.04
  -2 -13   9    0.43    0.32
  -2 -13   9   -0.09    0.30
  -2 -13   8    7.33    0.76
  -2 -13   8    5.63    0.74
  -2 -13   7   37.06    3.06
  -2 -13   7   35.06    3.04
  -2 -13   6    0.90    0.51
  -2 -13   6    1.63    0.53
  -2 -13   6    1.09    0.61
  -2 -13   5   11.52    1.24
  -2 -13   5   12.78    1.24
  -2 -13   5   10.35    1.44
  -2 -13   4    9.51    1.06
  -2 -13   4   10.21    1.09
  -2 -13   4    7.99    2.52
  -2 -13   4    6.44    1.29
  -2 -13   4    9.15    1.38
  -2 -13   3    0.64    0.62
  -2 -13   3    0.07    0.93
  -2 -13   3    1.15    0.58
  -2 -13   2   46.91    4.06
  -2 -13   2   39.66    3.57
  -2 -13   2   42.87    3.61
   2  13  -2   40.28    3.79
   2  13  -1    2.23    0.83
  -2 -13   1    2.96    0.77
  -2 -13   1    3.14    0.69
  -2 -13   1    3.05    1.18
   2  13   0   76.03    6.44
  -2 -13   0   71.37    6.22
  -2 -13   0   87.97    7.22
  -2 -13  -1    3.47    0.78
  -2 -13  -1    3.84    1.35
   2  13   1    3.76    0.97
  -2 -13  -2    0.68    1.45
  -2 -13  -2    1.48    1.11
   2  13   2    0.25    0.77
  -2 -13  -3   10.09    1.68
   2  13   3   11.75    1.49
  -2 -13  -3    8.42    2.08
  -2 -13  -4   -0.39    1.34
   2  13   4   -0.06    0.77
  -2 -13  -4    0.45    0.99
   2  13   5    0.06    0.80
  -2 -13  -5    0.83    0.90
  -2 -13  -6   12.99    1.65
   2  13   6   12.74    1.63
  -2 -13  -7    0.10    0.68
  -2 -13  -7    0.21    0.78
   2  13   7    0.48    0.75
  -2 -13  -8   27.45    2.58
  -2 -13  -8   26.91    2.69
   2  13   8   31.40    2.78
  -2 -13  -9    3.25    0.82
  -2 -13  -9    2.68    0.82
  -2 -13  -9    2.75    0.72
   2  13   9    3.53    0.85
  -2 -13 -10    0.24    0.56
  -2 -13 -10    1.84    0.70
  -2 -13 -11    0.73    0.55
  -2 -13 -11   -0.27    0.56
   2  13  11    0.33    0.56
  -2 -13 -12   12.93    1.34
   2  13  12   14.57    1.45
  -2 -13 -12   15.41    1.40
  -2 -13 -13    0.91    0.39
  -2 -13 -13    0.77    0.35
  -2 -14   7   -0.01    0.28
  -2 -14   6    1.52    0.40
  -2 -14   5    6.49    0.77
  -2 -14   4    8.40    0.89
  -2 -14   4    5.71    0.99
  -2 -14   3    0.58    0.51
  -2 -14   3    0.50    0.75
  -2 -14   3    0.19    1.61
  -2 -14   3    0.05    0.68
  -2 -14   2    1.47    0.89
  -2 -14   2   -1.57    2.10
  -2 -14   2    0.18    0.83
  -2 -14   1   29.00    2.65
  -2 -14   1   25.12    4.12
   2  14  -1   23.13    2.43
   2  14   0    0.05    0.62
   2  14   1   23.03    2.42
  -2 -14  -1   28.07    2.66
   2  14   2    0.75    0.68
  -2 -14  -2    0.19    0.92
   2  14   3   18.04    1.91
  -2 -14  -3   17.50    2.04
  -2 -14  -4    1.44    0.84
   2  14   4    1.64    0.74
  -2 -14  -5    4.08    0.93
   2  14   5    3.26    0.89
  -2 -14  -5    5.37    0.91
  -2 -14  -6   13.94    1.62
   2  14   6   16.42    1.72
  -2 -14  -6   15.94    1.65
  -2 -14  -7    5.79    0.85
  -2 -14  -7    6.37    1.10
   2  14   7    8.12    1.06
  -2 -14  -7    6.22    0.96
  -2 -14  -8    0.27    0.54
   2  14   8    0.22    0.55
  -2 -14  -8    0.17    0.59
  -2 -14  -9    5.16    0.76
   2  14   9    5.33    0.84
  -2 -15   2   21.33    2.00
  -2 -15   1    4.52    0.79
  -2 -15   1    4.20    0.81
  -2 -15   0    3.44    0.85
  -2 -15  -1    2.14    0.70
  -2 -15  -1    2.81    1.77
  -2 -15  -1    1.43    0.76
  -2 -15  -2    1.48    0.65
  -2 -15  -2    1.16    1.60
  -2 -15  -3   -0.08    0.59
  -2 -15  -3   -0.10    0.69
  -2 -15  -4   -0.03    0.52
  -2 -15  -4   -0.30    0.70
  -2 -15  -4    0.54    1.56
  -2 -15  -5    1.21    0.47
  -2 -15  -5    1.46    0.66
  -2 -15  -6    3.16    0.68
   3 -13  -1    5.88    0.93
   3 -13   0    2.41    0.68
   3 -13   1    1.39    0.64
   3 -12  -6    5.46    0.74
   3 -12  -5   10.53    1.11
   3 -12  -5    8.98    1.20
   3 -12  -4    1.20    0.63
  -3  12   4    0.55    1.62
   3 -12  -4    1.79    0.77
  -3  12   3   34.07    6.81
   3 -12  -3  101.97    6.57
   3 -12  -2    6.33    1.27
  -3  12   2    3.09    2.21
  -3  12   1    1.44    0.78
   3 -12  -1    1.86    1.09
  -3  12   1   -0.25    2.28
  -3  12   0    0.31    0.76
   3 -12   0    2.87    1.08
  -3  12  -1    0.26    0.78
  -3  12  -2   -0.50    2.10
   3 -12   2    2.83    1.14
  -3  12  -3    1.95    0.84
  -3  12  -3   -0.92    2.09
   3 -12   3    1.69    1.02
   3 -12   4    4.51    0.93
  -3  12  -4    3.39    0.93
   3 -12   4    3.02    1.00
  -3  12  -4    0.60    1.82
   3 -12   5    8.24    1.19
  -3  12  -5    7.59    1.20
   3 -12   5    8.01    1.21
   3 -11  -9    4.45    0.64
   3 -11  -8    0.68    0.52
   3 -11  -7   16.61    1.67
   3 -11  -6    0.41    0.63
  -3  11   6    0.38    1.70
   3 -11  -6    0.49    0.75
   3 -11  -5   67.59    5.00
   3 -11  -5   65.17    5.28
   3 -11  -4    9.21    1.60
  -3  11   4    2.76    2.66
  -3  11   3    2.45    0.91
   3 -11  -3    3.87    1.33
   3 -11  -3    3.39    2.76
  -3  11   2   15.59    1.92
   3 -11  -2   14.91    3.96
   3 -11  -2   17.25    2.36
  -3  11   1   28.28    2.66
   3 -11  -1   27.00    3.09
  -3  11   0    2.02    0.99
   3 -11   0    1.76    2.90
  -3  11   0   -0.35    3.04
   3 -11   0    4.13    1.52
  -3  11  -1    3.89    1.17
   3 -11   1    5.61    3.27
   3 -11   2   -0.34    2.68
  -3  11  -2   -0.69    2.99
   3 -11   2    2.53    1.40
   3 -11   3    1.28    2.66
   3 -11   3    2.51    1.41
  -3  11  -4   29.14    3.05
   3 -11   4   31.36    4.79
   3 -11   4   35.25    3.35
  -3  11  -5    0.16    0.88
   3 -11   5   -0.09    0.99
  -3  11  -5    1.07    2.22
   3 -11   5   -1.02    2.27
   3 -11   6    1.04    0.92
  -3  11  -6    1.66    0.93
   3 -11   6    1.11    0.93
  -3  11  -6    1.10    1.86
   3 -11   7    0.07    0.80
  -3  11  -7    0.29    0.77
   3 -11   8    0.06    0.71
  -3  11  -8    0.87    0.77
   3 -11   9    0.49    0.66
  -3  11  -9   -0.46    0.67
   3 -10 -11   -0.37    0.39
   3 -10 -10    6.13    0.78
   3 -10 -10    5.23    0.80
   3 -10  -9    5.70    0.89
   3 -10  -8    2.36    0.59
   3 -10  -8    2.57    0.73
   3 -10  -7    6.57    1.03
   3 -10  -7    5.38    0.83
   3 -10  -6    2.13    0.65
   3 -10  -6    1.66    0.83
   3 -10  -6    1.80    1.01
  -3  10   6   -0.26    2.11
   3 -10  -5    2.62    0.72
   3 -10  -5    2.83    1.21
   3 -10  -4   64.52    5.42
   3 -10  -4   61.95    7.93
   3 -10  -4   77.32    6.21
  -3  10   4   73.98    5.72
   3 -10  -3   -0.62    1.33
   3 -10  -3   -2.25    3.32
  -3  10   3    0.65    0.88
   3 -10  -2   33.72    6.01
   3 -10  -2   35.52    3.93
  -3  10   2   34.53    3.40
   3 -10  -1    4.49    1.81
  -3  10   1    1.34    0.96
   3 -10   0   54.06    5.29
   3 -10   0   39.61    6.95
  -3  10   0   49.99    4.66
   3 -10   1   22.45    5.05
  -3  10  -1   19.92    2.38
   3 -10   2    6.91    3.80
   3 -10   2    6.81    1.90
   3 -10   3   -0.39    1.37
   3 -10   3   -1.56    3.31
   3 -10   4    7.92    1.78
   3 -10   4    7.67    3.53
  -3  10  -4    6.01    3.46
  -3  10  -4    4.54    1.34
   3 -10   5    1.82    1.35
   3 -10   5   -0.33    2.62
  -3  10  -5    2.41    2.77
   3 -10   5    1.23    0.55
  -3  10  -5    0.83    1.08
   3 -10   6    4.36    2.68
  -3  10  -6    2.73    2.72
   3 -10   6    3.62    1.29
   3 -10   6    3.21    0.64
  -3  10  -6    4.96    1.25
  -3  10  -7    1.01    2.18
   3 -10   7    1.52    0.99
  -3  10  -7    1.26    0.98
   3 -10   7    0.57    0.49
  -3  10  -8    2.00    1.03
   3 -10   8    2.92    0.57
  -3  10  -9    0.08    0.91
   3 -10   9    0.58    0.41
  -3  10 -10    0.43    0.78
   3 -10  10    1.55    0.40
   3  -9 -13    4.22    0.53
   3  -9 -12    0.32    0.40
   3  -9 -12    0.45    0.29
   3  -9 -12    0.70    0.39
  -3   9  11   15.15    1.59
   3  -9 -11   19.91    1.67
  -3   9  10    1.20    0.54
   3  -9 -10    3.03    0.72
   3  -9 -10    1.29    0.59
  -3   9   9   50.37    4.43
   3  -9  -9   51.43    4.47
   3  -9  -9   56.00    4.57
  -3   9   8   -0.12    0.64
   3  -9  -8    0.35    0.65
   3  -9  -8   -0.31    0.74
   3  -9  -7    2.01    0.75
   3  -9  -7    2.63    0.93
  -3   9   7    1.46    0.66
  -3   9   7    0.26    2.29
   3  -9  -6    0.09    0.67
   3  -9  -6    0.60    1.04
  -3   9   6   -0.76    0.70
   3  -9  -5    1.05    0.70
  -3   9   5    1.20    0.89
   3  -9  -5    1.40    2.65
   3  -9  -5    1.14    1.23
  -3   9   5    1.74    2.54
   3  -9  -4    1.28    0.75
   3  -9  -4    0.76    3.01
  -3   9   4    0.56    0.84
   3  -9  -3   31.00    2.99
  -3   9   3   36.23    3.30
   3  -9  -3   26.76    5.61
   3  -9  -2   85.84    7.14
   3  -9  -2   75.25   10.00
  -3   9   2   86.15    7.39
   3  -9  -1    0.36    0.66
  -3   9   1    0.87    0.99
   3  -9   0  126.99   10.13
  -3   9   0  116.97   10.39
   3  -9   1    3.50    3.86
  -3   9  -1    3.82    1.13
   3  -9   2    3.45    3.70
  -3   9  -2    2.13    1.08
   3  -9   3    4.60    3.37
   3  -9   3    2.88    0.67
   3  -9   4   -0.80    3.24
  -3   9  -4   -0.09    1.03
   3  -9   4    0.22    0.52
   3  -9   5   20.85    4.71
  -3   9  -5   18.65    2.36
   3  -9   5   18.68    1.80
   3  -9   6   26.01    4.69
   3  -9   6   24.62    2.92
  -3   9  -6   22.41    2.72
   3  -9   6   25.26    2.16
   3  -9   7   26.31    2.90
   3  -9   7   21.47    4.20
  -3   9  -7   21.95    2.78
   3  -9   7   24.98    2.22
   3  -9   8    1.11    0.99
   3  -9   8    0.03    0.47
  -3   9  -8   -0.60    1.12
  -3   9  -9   20.37    2.74
   3  -9   9   26.10    2.22
   3  -9  10    1.94    0.50
  -3   9 -10    1.93    1.05
   3  -9  11    5.50    0.66
  -3   9 -11    3.36    1.12
   3  -9  11    4.65    1.18
   3  -9  12    1.46    0.38
   3  -9  12    3.06    0.94
   3  -9  13    2.54    0.81
   3  -9  13    3.80    1.00
   3  -8 -14    7.10    0.78
   3  -8 -14    7.28    0.77
   3  -8 -13    4.08    0.66
  -3   8  13    3.92    0.60
   3  -8 -13    4.02    0.64
  -3   8  12    6.08    0.80
   3  -8 -12    6.22    0.88
  -3   8  11    0.23    0.53
   3  -8 -11    0.25    0.62
   3  -8 -11    0.04    0.61
  -3   8  10   32.69    2.82
   3  -8 -10   32.58    2.93
   3  -8 -10   28.43    2.85
  -3   8   9    7.09    0.98
   3  -8  -9    6.16    1.07
   3  -8  -9    6.45    1.15
  -3   8   8    9.31    1.14
   3  -8  -8    7.45    1.25
   3  -8  -8    8.01    1.21
   3  -8  -7   -0.20    0.70
  -3   8   7    1.61    2.17
  -3   8   7    0.09    0.59
  -3   8   6    5.24    0.99
  -3   8   6   -0.33    2.45
   3  -8  -6    2.94    2.77
  -3   8   6    3.28    0.83
   3  -8  -6    4.91    0.95
  -3   8   5    8.83    1.31
   3  -8  -5    7.76    1.19
  -3   8   5    8.16    1.13
  -3   8   4    1.75    0.89
   3  -8  -4    1.08    3.61
  -3   8   4    0.34    1.46
   3  -8  -4    1.48    1.25
   3  -8  -4    0.94    0.71
   3  -8  -4   -2.29    3.12
  -3   8   4    0.64    0.62
   3  -8  -3   20.73    6.54
  -3   8   3   23.18    3.95
   3  -8  -3   26.28    3.44
   3  -8  -3   25.86    2.20
   3  -8  -3   20.73    4.83
  -3   8   3   15.37    2.02
  -3   8   3   24.66    2.37
   3  -8  -2  134.19   17.63
  -3   8   2  106.83   12.52
   3  -8  -2  122.74   11.83
   3  -8  -2  133.55   10.46
   3  -8  -2  111.74   13.05
  -3   8   2  126.12   10.63
   3  -8  -1    8.37    3.82
   3  -8  -1    6.66    1.90
  -3   8   1    2.64    2.11
  -3   8   1    6.54    1.21
  -3   8   0   18.15    2.13
   3  -8   0   18.32    3.14
   3  -8   0   20.24    6.34
   3  -8   1    3.37    3.45
  -3   8  -1    1.14    1.80
  -3   8  -1    1.58    0.86
   3  -8   1    0.09    0.54
   3  -8   2  155.59   13.63
   3  -8   2  200.82   17.30
  -3   8  -2  196.18   14.14
   3  -8   2  202.19   15.66
  -3   8  -2  185.65   16.59
   3  -8   3    2.21    0.62
   3  -8   3    4.05    1.77
   3  -8   3    2.04    3.53
  -3   8  -3    2.60    1.99
  -3   8  -4  152.69   14.71
   3  -8   4  160.39   13.87
   3  -8   4  171.82   15.45
   3  -8   4  148.30   12.16
   3  -8   5    3.78    1.49
  -3   8  -5    1.68    1.73
   3  -8   5    5.62    3.19
  -3   8  -5    2.68    1.11
   3  -8   5    3.02    0.65
   3  -8   6   21.64    4.55
   3  -8   6   18.91    2.78
  -3   8  -6   24.76    2.70
   3  -8   6   23.69    2.11
   3  -8   7   19.86    4.06
  -3   8  -7   15.27    4.02
  -3   8  -7   16.94    2.48
   3  -8   7   22.70    2.87
   3  -8   7   21.67    1.92
   3  -8   8   67.02    6.21
  -3   8  -8   59.47    6.17
   3  -8   8   67.22    6.54
   3  -8   8   72.16    5.67
  -3   8  -9    0.52    1.05
   3  -8   9    1.52    1.45
   3  -8   9    1.88    1.16
   3  -8   9    2.00    0.58
  -3   8 -10    9.96    1.82
   3  -8  10   12.11    1.22
   3  -8  10   10.41    2.14
   3  -8  10   12.58    1.89
   3  -8  11    3.43    0.60
  -3   8 -11    2.87    1.21
   3  -8  11    4.11    1.23
   3  -8  11    3.62    1.53
   3  -8  12    3.99    0.59
  -3   8 -12    4.69    1.07
  -3   8 -12    2.72    1.14
   3  -8  12    3.53    1.43
   3  -8  12    4.09    1.20
   3  -8  13    1.97    0.43
   3  -8  13    1.52    0.89
   3  -8  13    1.07    1.09
   3  -8  14    3.16    0.90
   3  -8  14    4.96    1.20
   3  -8  15    0.04    0.53
   3  -7 -15    3.16    0.46
   3  -7 -15    3.19    0.50
   3  -7 -14   10.27    1.09
  -3   7  14   11.26    1.08
   3  -7 -14    9.91    1.13
   3  -7 -13   12.52    1.37
  -3   7  13   14.31    1.33
   3  -7 -13   12.50    1.40
   3  -7 -12    2.49    0.58
  -3   7  12    2.29    0.59
   3  -7 -12    2.70    0.75
   3  -7 -11    1.64    0.61
  -3   7  11    2.88    0.66
   3  -7 -11    0.52    0.74
   3  -7 -11    1.71    0.76
   3  -7 -10    0.34    0.57
  -3   7  10    1.74    0.63
   3  -7 -10    1.04    0.79
   3  -7 -10    0.56    0.75
   3  -7  -9    0.57    0.62
  -3   7   9    1.30    0.64
   3  -7  -9    0.93    0.79
   3  -7  -9    0.68    0.73
   3  -7  -8    1.48    0.67
  -3   7   8    2.22    2.17
  -3   7   8    2.28    0.68
   3  -7  -8    1.43    0.81
   3  -7  -8    1.84    0.89
   3  -7  -7   13.04    4.95
   3  -7  -7   10.37    1.42
  -3   7   7    5.99    2.89
  -3   7   7   12.80    1.34
   3  -7  -6  151.52   20.15
  -3   7   6  145.24   15.87
   3  -7  -6  166.57   14.41
   3  -7  -6  157.73   16.37
  -3   7   6  197.39   14.53
  -3   7   6  183.37   14.36
   3  -7  -5    9.69    1.30
   3  -7  -5   10.14    3.45
   3  -7  -5    8.48    1.95
  -3   7   5    7.50    2.32
   3  -7  -5    4.96    4.36
  -3   7   5   10.53    1.23
  -3   7   5   12.82    1.46
   3  -7  -4   10.17    1.32
   3  -7  -4   11.95    2.21
   3  -7  -4   10.99    3.68
  -3   7   4   10.44    2.69
   3  -7  -4    4.00    3.79
  -3   7   4   10.61    1.28
  -3   7   4   13.07    1.48
   3  -7  -3    1.52    0.70
   3  -7  -3    2.04    1.31
   3  -7  -3    1.46    2.77
  -3   7   3    1.65    1.69
   3  -7  -3    0.99    2.94
  -3   7   3    1.52    0.78
  -3   7   3    1.39    0.64
   3  -7  -2    0.84    1.21
   3  -7  -2    0.75    2.76
  -3   7   2   -0.12    0.71
   3  -7  -2   -2.95    4.10
  -3   7   2   -0.36    0.55
   3  -7  -1   86.89    7.43
   3  -7  -1   74.88    8.52
  -3   7   1   92.05    6.05
   3  -7   0    7.80    2.04
   3  -7   0    7.56    4.52
  -3   7   0    8.36    1.30
   3  -7   1  154.49   13.28
   3  -7   1  200.26   20.54
   3  -7   1  199.68   16.66
  -3   7  -1  192.17   13.70
   3  -7   2    8.05    1.98
   3  -7   2   10.92    3.73
   3  -7   2    3.59    3.52
   3  -7   2    6.63    0.86
  -3   7  -2    9.12    1.31
   3  -7   3   43.39    6.11
   3  -7   3   42.61    4.64
   3  -7   3   35.31    3.08
   3  -7   3   31.79    6.25
  -3   7  -4   26.56    4.23
   3  -7   4   28.95    5.12
   3  -7   4   26.06    3.60
   3  -7   4   17.68    4.92
   3  -7   4   25.72    2.26
   3  -7   5   67.10    5.62
  -3   7  -5   70.37    7.81
   3  -7   5   72.01    7.09
   3  -7   5   65.61    9.96
   3  -7   5   61.77    8.10
  -3   7  -5   72.50    6.12
   3  -7   6    1.19    1.23
  -3   7  -6    2.37    1.62
   3  -7   6   -2.32    2.98
  -3   7  -6    0.52    0.89
   3  -7   6    1.66    2.79
   3  -7   6    0.69    0.45
   3  -7   7   57.99    4.67
   3  -7   7   56.67    5.88
   3  -7   7   51.85    6.84
  -3   7  -7   52.21    5.18
   3  -7   7   41.18    8.45
   3  -7   8   -0.17    0.46
  -3   7  -8    0.80    1.03
   3  -7   8   -1.67    3.08
   3  -7   9    0.30    1.01
  -3   7  -9    0.32    1.12
   3  -7  10    3.61    1.28
   3  -7  10    0.30    1.52
  -3   7 -10    1.64    1.19
   3  -7  11   -0.79    1.08
   3  -7  11    0.29    1.43
  -3   7 -11    0.76    1.04
  -3   7 -12    3.37    1.25
   3  -7  12    4.71    1.30
   3  -7  12    5.86    1.75
  -3   7 -13    1.34    0.91
   3  -7  13    1.55    1.04
   3  -7  14   21.37    1.83
   3  -7  14   19.04    2.30
   3  -7  15    4.80    1.01
   3  -7  15    5.24    1.25
   3  -7  16    8.20    1.24
   3  -7  16    7.62    1.07
   3  -6 -16    0.03    0.28
  -3   6  15   41.60    3.25
   3  -6 -15   36.04    3.23
  -3   6  14   58.74    4.32
   3  -6 -14   44.83    4.30
   3  -6 -13   24.76    2.34
   3  -6 -13   21.42    2.35
   3  -6 -12    0.26    0.58
  -3   6  12    1.05    0.55
   3  -6 -12   -0.24    0.72
   3  -6 -11    1.25    0.67
  -3   6  11    2.92    0.68
   3  -6 -11    1.80    0.79
   3  -6 -11    1.09    0.79
   3  -6 -10    0.67    0.68
  -3   6  10    0.54    2.24
  -3   6  10    0.95    0.57
   3  -6 -10    1.93    0.82
   3  -6 -10    0.97    0.79
   3  -6  -9    0.64    0.69
   3  -6  -9    0.37    0.70
   3  -6  -9    0.12    0.79
  -3   6   9   -1.13    2.23
  -3   6   9    0.54    0.61
   3  -6  -8  164.10   13.58
   3  -6  -8  170.08   13.64
   3  -6  -8  134.81   18.28
  -3   6   8  199.25   13.53
  -3   6   7    2.58    0.64
  -3   6   7    2.15    0.71
   3  -6  -7    4.38    3.66
   3  -6  -7    2.26    0.81
  -3   6   7    4.55    2.60
   3  -6  -7    0.53    1.96
   3  -6  -6    7.04    1.18
  -3   6   6    9.36    2.22
   3  -6  -6    6.89    2.78
   3  -6  -6   12.55    5.05
  -3   6   6   10.62    1.12
  -3   6   6   10.36    1.25
   3  -6  -5   22.31    2.29
   3  -6  -5   15.45    3.82
  -3   6   5   17.68    3.40
   3  -6  -5   18.96    2.94
   3  -6  -5   21.57    6.14
  -3   6   5   28.46    2.40
  -3   6   5   25.79    2.22
   3  -6  -4   36.51    7.81
  -3   6   4   37.85    5.25
   3  -6  -4   46.88    4.87
   3  -6  -4   45.81    6.08
  -3   6   4   50.22    3.93
  -3   6   4   40.27    3.70
   3  -6  -4   43.16    3.80
  -3   6   3    5.27    0.79
   3  -6  -3    3.50    3.26
  -3   6   3    5.17    0.92
  -3   6   2    7.86    0.97
  -3   6   2    9.69    1.20
   3  -6  -2    6.84    3.75
  -3   6   1   16.18    1.70
  -3   6   1   21.74    1.94
  -3   6   0   18.47    1.91
   3  -6   0   10.49    4.54
  -3   6  -1    1.91    0.73
   3  -6   1    0.78    2.90
   3  -6   1    2.88    1.86
  -3   6  -2   52.77    4.57
   3  -6   2   40.24    6.98
   3  -6   2   58.69    9.27
   3  -6   3   -1.74    1.94
   3  -6   3   -0.74    2.61
  -3   6  -3    0.30    0.64
   3  -6   4    4.39    2.73
   3  -6   4    4.31    3.22
   3  -6   5   15.70    1.46
  -3   6  -5   16.64    1.92
   3  -6   5   17.55    4.68
  -3   6  -5   16.74    3.04
   3  -6   5   12.96    3.46
  -3   6  -6   15.69    1.97
   3  -6   6   16.59    4.66
   3  -6   6   17.49    3.67
  -3   6  -6   14.72    2.88
   3  -6   6   19.33    2.66
  -3   6  -7   12.66    1.79
   3  -6   7    9.96    4.12
  -3   6  -7   12.80    2.53
   3  -6   7    9.78    2.96
   3  -6   7   13.95    2.25
   3  -6   8  102.12    9.28
   3  -6   8   89.37   12.81
  -3   6  -8  102.53    8.78
   3  -6   9    9.96    4.09
  -3   6  -9    8.94    1.62
   3  -6  10   16.10    5.06
  -3   6 -10   13.24    2.12
   3  -6  10   18.51    2.22
  -3   6 -11   72.41    7.68
   3  -6  11  103.30    7.82
   3  -6  12    1.19    1.16
  -3   6 -12    1.21    1.20
  -3   6 -13    0.40    0.97
   3  -6  13    1.39    1.43
   3  -6  13    0.09    0.98
   3  -6  14    4.37    1.23
   3  -6  14    4.21    1.53
   3  -6  15   40.07    3.78
   3  -6  15   38.60    4.02
   3  -6  16   23.83    2.47
   3  -6  16   26.27    2.73
   3  -6  17    2.27    0.66
   3  -6  17    2.44    0.81
   3  -5 -17   10.16    0.96
  -3   5  16   41.33    3.16
   3  -5 -16   33.89    3.19
   3  -5 -15   31.45    2.87
  -3   5  15   37.62    2.89
   3  -5 -15   31.33    2.93
   3  -5 -14    4.98    0.78
  -3   5  14    2.85    1.95
   3  -5 -14    3.80    0.83
   3  -5 -13   11.99    1.43
   3  -5 -13   14.19    1.46
   3  -5 -13   12.14    1.48
   3  -5 -12    4.22    0.87
   3  -5 -11    3.94    0.93
   3  -5 -11    6.61    1.08
  -3   5  10    1.73    2.35
   3  -5 -10    2.27    0.77
   3  -5 -10    2.31    0.84
   3  -5  -9   32.34    2.61
  -3   5   9    7.55    3.33
   3  -5  -8    4.51    0.89
   3  -5  -8    4.85    0.95
   3  -5  -8    4.70    3.51
  -3   5   8    2.85    2.44
   3  -5  -7   30.09    2.66
  -3   5   7   18.10    4.05
   3  -5  -7   24.93    6.41
   3  -5  -6    1.43    0.66
   3  -5  -6    3.08    1.06
   3  -5  -6   -0.50    1.84
  -3   5   6    2.43    1.29
   3  -5  -6    1.62    3.12
   3  -5  -5   10.23    1.21
  -3   5   5   10.66    2.25
   3  -5  -5   12.76    4.69
  -3   5   4   32.96    2.86
  -3   5   4   24.71    3.92
   3  -5  -4   27.30    6.51
   3  -5  -3   12.13    4.49
  -3   5   3   11.64    1.31
   3  -5  -2   11.73    4.70
  -3   5   2   10.24    1.21
   3  -5  -1  197.36   22.31
  -3   5   1  264.61   20.53
   3  -5   0  162.41   18.37
   3  -5   0  136.24   16.00
  -3   5   0  178.42   14.00
   3  -5   1    7.86    3.64
   3  -5   1    7.39    2.55
  -3   5  -1    8.51    1.06
   3  -5   2   -0.63    2.11
  -3   5  -2    1.27    0.60
   3  -5   2    1.38    2.05
  -3   5  -3   96.07    7.89
   3  -5   3   89.80   11.58
   3  -5   3   84.67   10.65
   3  -5   4  341.57   29.77
   3  -5   4  293.39   28.78
  -3   5  -5   90.89    8.43
   3  -5   5   67.92    9.93
   3  -5   5   75.19   10.12
  -3   5  -6    0.23    1.10
   3  -5   6    1.12    1.12
  -3   5  -6    0.27    0.70
   3  -5   6    3.19    2.47
  -3   5  -7    0.85    1.01
  -3   5  -7   -0.08    0.86
   3  -5   7    0.62    1.29
   3  -5   7   -0.69    2.65
   3  -5   8    2.47    1.03
  -3   5  -8    3.46    0.58
  -3   5  -8    2.57    1.06
   3  -5   8    2.71    1.62
   3  -5   8    0.73    2.71
   3  -5   9   27.02    4.78
  -3   5  -9   36.44    2.96
   3  -5   9   33.92    6.81
  -3   5  -9   28.38    3.44
  -3   5 -10    7.70    1.57
   3  -5  10    2.42    2.73
   3  -5  10    4.48    1.22
  -3   5 -10    5.51    0.77
  -3   5 -11    6.83    1.60
  -3   5 -11   10.10    1.08
   3  -5  11    9.09    1.65
  -3   5 -12   34.86    2.74
   3  -5  12   28.29    3.25
  -3   5 -13   19.29    1.71
   3  -5  13   15.81    2.26
  -3   5 -13   14.36    2.15
  -3   5 -14   19.49    1.68
   3  -5  14   13.04    2.15
  -3   5 -14   15.96    2.08
   3  -5  15    3.79    1.12
   3  -5  15    4.99    1.55
   3  -5  16    0.14    0.80
   3  -5  16   -0.29    1.02
   3  -5  17    0.43    0.69
   3  -5  17    0.89    0.84
   3  -5  18    0.72    0.51
   3  -4 -17    0.22    0.27
  -3   4  17    1.09    0.30
   3  -4 -17    0.45    0.36
   3  -4 -16   11.42    1.20
   3  -4 -15   10.27    1.13
   3  -4 -15   10.72    1.22
   3  -4 -14   11.92    1.33
   3  -4 -14   13.55    1.40
   3  -4 -14   13.18    1.44
   3  -4 -13   10.51    1.30
   3  -4 -13   10.54    1.33
   3  -4 -13   12.02    1.43
   3  -4 -12   92.66    7.62
   3  -4 -12   89.74    7.66
   3  -4 -11   30.85    3.11
   3  -4 -11   32.58    3.18
   3  -4 -11   41.17    3.29
   3  -4 -10   23.06    2.23
   3  -4 -10   27.24    2.36
   3  -4 -10   23.38    2.29
   3  -4  -9    0.99    0.65
   3  -4  -9    1.02    0.70
  -3   4   9   -1.16    2.31
   3  -4  -8    5.34    0.94
  -3   4   8    1.94    2.34
   3  -4  -8    2.17    2.81
   3  -4  -7   47.45    4.02
  -3   4   7   44.66    4.89
   3  -4  -7   52.50    8.46
  -3   4   7   34.21    5.37
   3  -4  -6   34.74    6.91
  -3   4   6   30.55    3.85
   3  -4  -5    7.76    3.91
  -3   4   5   14.38    2.39
   3  -4  -4    6.83    3.76
  -3   4   4    6.47    1.75
   3  -4  -3    4.60    3.45
   3  -4  -3    3.74    1.61
  -3   4   3    5.76    1.71
   3  -4  -2    1.26    2.89
   3  -4  -2    0.72    1.26
   3  -4  -1  382.20   32.34
   3  -4   0    6.85    3.34
   3  -4   0   11.53    2.59
   3  -4   1   -0.54    2.43
   3  -4   1    3.89    1.88
   3  -4   2   52.05    7.49
   3  -4   2   44.85    6.21
   3  -4   3  360.01   30.49
   3  -4   3  315.11   29.35
   3  -4   4  264.73   22.92
   3  -4   4  218.72   22.17
   3  -4   5    4.62    2.43
   3  -4   5    6.00    2.90
  -3   4  -5    9.41    1.96
  -3   4  -6   17.03    2.48
  -3   4  -6   12.32    1.61
   3  -4   6   13.37    3.50
   3  -4   6   14.17    3.70
   3  -4   7    7.04    2.12
  -3   4  -7    5.36    1.09
   3  -4   7    6.54    3.15
  -3   4  -7    8.69    1.78
  -3   4  -8   48.49    4.32
   3  -4   8   34.14    6.83
   3  -4   8   43.65    5.76
  -3   4  -9   35.30    2.84
  -3   4  -9   33.93    2.86
  -3   4  -9   26.37    3.25
   3  -4   9   22.41    4.41
  -3   4 -10   67.09    5.10
  -3   4 -10   64.21    5.10
   3  -4  10   56.54    5.51
  -3   4 -11   20.77    1.80
  -3   4 -11   20.38    1.80
   3  -4  11   15.76    2.23
  -3   4 -11   12.06    2.25
   3  -4  11   18.45    5.28
  -3   4 -12  308.81   21.91
  -3   4 -12  303.10   21.92
   3  -4  12  231.26   22.30
  -3   4 -12  182.86   22.27
   3  -4  12  185.25   25.83
  -3   4 -13  121.15    8.71
   3  -4  13   91.26    9.11
  -3   4 -13   77.49    8.99
  -3   4 -13  112.33    8.69
  -3   4 -14   10.14    1.10
  -3   4 -14    7.60    1.52
   3  -4  14    8.21    1.64
  -3   4 -14    9.06    1.06
  -3   4 -15   51.66    3.94
   3  -4  15   35.18    4.27
  -3   4 -15   37.33    4.18
  -3   4 -15   49.81    3.91
  -3   4 -16    3.23    0.60
  -3   4 -16    3.04    0.54
   3  -4  16    2.04    0.98
   3  -4  16    1.62    1.19
  -3   4 -17    0.45    0.33
   3  -4  17    0.49    0.74
   3  -4  17    0.17    0.92
   3  -4  18    8.58    1.32
   3  -4  18   11.71    1.32
   3  -3 -18   -0.02    0.20
   3  -3 -18    0.01    0.22
   3  -3 -17    0.05    0.33
   3  -3 -17   -0.07    0.39
   3  -3 -16    7.76    0.95
   3  -3 -15   14.17    1.37
   3  -3 -15   13.67    1.46
   3  -3 -14   11.50    1.27
  -3   3  14    7.64    2.77
   3  -3 -14   11.94    1.37
   3  -3 -14   10.14    1.35
   3  -3 -13   58.79    5.04
   3  -3 -13   61.10    5.09
   3  -3 -13   57.21    5.09
   3  -3 -12    6.10    1.01
  -3   3  12    4.03    2.83
   3  -3 -12    6.38    1.04
   3  -3 -12    5.91    1.07
   3  -3 -11   15.91    1.74
   3  -3 -11   14.46    1.73
   3  -3 -10  189.24   13.31
   3  -3 -10  135.29   11.31
   3  -3 -10  168.81   11.45
   3  -3 -10  147.78   11.37
   3  -3  -9   11.61    1.36
   3  -3  -9   12.20    1.42
   3  -3  -9   13.51    2.46
   3  -3  -9   12.36    4.14
   3  -3  -8    3.82    0.79
   3  -3  -8    7.44    1.75
   3  -3  -8    4.00    3.25
  -3   3   8    0.27    2.03
   3  -3  -7    2.94    1.25
   3  -3  -7    1.33    2.96
  -3   3   7    1.68    0.86
   3  -3  -6    4.78    1.48
   3  -3  -6    5.18    3.25
  -3   3   6    3.98    1.22
   3  -3  -5    3.13    2.70
   3  -3  -5    1.10    1.10
  -3   3   5    0.81    0.92
   3  -3  -4    2.19    1.28
  -3   3   4    0.50    1.01
   3  -3  -3   -1.14    2.55
   3  -3  -3    1.31    1.29
  -3   3   3   -0.17    1.02
   3  -3  -2  871.30   70.83
  -3   3   2  882.71   70.69
   3  -3  -1   21.95    3.23
   3  -3   0  903.98   72.47
   3  -3   0  874.09   74.48
   3  -3   1  932.57   77.59
   3  -3   1  937.47   75.92
   3  -3   2   54.08    7.18
   3  -3   2   51.50    6.16
   3  -3   3  249.12   22.53
   3  -3   3  241.40   21.78
   3  -3   4  156.11   15.73
   3  -3   4  139.54   15.29
  -3   3  -4  180.43   14.35
   3  -3   5  125.41   13.40
   3  -3   5  126.67   13.65
  -3   3  -5  146.80   12.16
   3  -3   6    4.87    2.24
   3  -3   6    4.57    2.23
  -3   3  -6    2.17    1.15
   3  -3   7   79.91    7.73
  -3   3  -7   67.32    6.12
  -3   3  -7   76.10    6.84
  -3   3  -8    2.30    0.83
   3  -3   8    1.74    1.53
  -3   3  -8    2.35    1.00
   3  -3   9    4.41    0.99
   3  -3   9    5.46    2.81
  -3   3  -9    4.36    1.15
   3  -3   9    3.28    1.82
   3  -3  10    7.20    3.49
  -3   3 -10   13.84    1.26
  -3   3 -10   13.48    1.26
   3  -3  10   11.40    1.65
  -3   3 -10    8.17    1.71
   3  -3  10    9.58    2.69
   3  -3  11   14.63    4.48
  -3   3 -11   16.06    1.48
  -3   3 -11   16.05    1.48
  -3   3 -11   10.31    1.96
   3  -3  11   13.66    1.89
  -3   3 -12   78.44    6.05
  -3   3 -12   81.39    6.06
   3  -3  12   64.86    6.45
  -3   3 -12   50.86    6.44
   3  -3  12   47.94    9.18
  -3   3 -13   43.65    3.41
  -3   3 -13   44.40    3.42
   3  -3  13   30.76    3.79
  -3   3 -13   28.45    3.73
   3  -3  13   22.92    6.00
  -3   3 -14   20.88    1.79
   3  -3  14   13.25    2.14
  -3   3 -14   12.84    2.09
  -3   3 -14   19.08    1.77
  -3   3 -15    7.94    1.00
   3  -3  15    6.35    1.46
  -3   3 -15    6.44    1.39
  -3   3 -15    9.03    1.01
  -3   3 -16   30.77    2.59
   3  -3  16   23.05    2.91
  -3   3 -16   29.88    2.57
  -3   3 -17    0.67    0.48
   3  -3  17    1.63    0.88
   3  -3  17    0.09    0.92
  -3   3 -17    1.19    0.45
  -3   3 -18    0.35    0.41
  -3   3 -18    0.24    0.34
   3  -3  18    0.21    0.64
   3  -3  18    0.13    0.72
  -3   3 -19   -0.13    0.25
   3  -2 -18   17.51    1.45
   3  -2 -18   15.96    1.44
   3  -2 -17    2.46    0.47
   3  -2 -17    1.97    0.50
   3  -2 -16    2.02    0.58
  -3   2  15    1.62    2.12
   3  -2 -15    2.39    0.57
   3  -2 -15    2.04    0.66
   3  -2 -14   27.62    2.40
   3  -2 -14   27.69    2.50
   3  -2 -14   24.09    2.46
   3  -2 -13    0.82    0.61
  -3   2  13   -0.91    2.65
   3  -2 -13    0.10    0.67
   3  -2 -13   -0.45    0.72
   3  -2 -12   29.93    4.17
   3  -2 -12   30.23    2.65
   3  -2 -12   28.66    2.69
   3  -2 -12   28.82    2.71
   3  -2 -11    2.02    1.64
   3  -2 -11    1.32    0.73
   3  -2 -11    0.86    0.68
   3  -2 -10    8.43    2.24
   3  -2 -10    7.83    1.07
   3  -2 -10    6.49    1.01
   3  -2  -9   57.07    4.97
   3  -2  -9   48.17    8.17
   3  -2  -9   70.02    6.65
   3  -2  -8    1.23    1.28
   3  -2  -7  177.84   15.51
   3  -2  -6  257.29   18.39
  -3   2   6  188.73   17.82
   3  -2  -5   54.59    4.93
  -3   2   5   42.43    4.75
   3  -2  -4  999.31   72.56
  -3   2   4  812.31   72.59
  -3   2   3  140.27   12.19
  -3   2   2   53.74    5.35
   3  -2  -1  734.42   56.28
  -3   2   1  663.30   55.94
   3  -2   0    2.60    1.34
   3  -2   1  114.13   10.53
  -3   2  -1  113.98   10.13
   3  -2   2   65.12    6.85
   3  -2   2   64.58    7.82
  -3   2  -2   65.55    6.24
   3  -2   3   86.96   10.20
   3  -2   3   99.26    9.81
  -3   2  -3  108.80    9.16
   3  -2   4   64.13    7.72
   3  -2   4   60.87    7.34
  -3   2  -4   78.56    6.72
   3  -2   5  991.18   85.94
  -3   2  -5 1097.33   84.91
   3  -2   6   52.93    6.51
  -3   2  -6   63.63    5.79
   3  -2   7   88.18   10.89
   3  -2   7  123.63   10.22
  -3   2  -7   99.22    9.03
   3  -2   8   29.67    3.98
   3  -2   8   21.42    4.50
  -3   2  -8   27.03    2.96
  -3   2  -9   25.73    2.99
   3  -2   9   34.53    2.97
   3  -2   9   30.58    5.46
   3  -2   9   27.56    4.31
   3  -2  10    0.07    0.66
  -3   2 -10   -0.18    0.82
   3  -2  10    1.15    1.93
   3  -2  10   -0.70    1.64
   3  -2  11    2.49    2.31
  -3   2 -11    0.82    0.44
  -3   2 -11    1.08    0.44
  -3   2 -11    1.38    1.01
   3  -2  11    0.87    0.79
  -3   2 -12  228.94   16.01
  -3   2 -12  193.87   15.95
  -3   2 -12  212.89   15.98
   3  -2  12  172.67   16.34
  -3   2 -12  157.47   16.30
   3  -2  12  121.67   18.92
  -3   2 -13    0.47    0.53
  -3   2 -13    1.06    0.55
  -3   2 -13    0.40    0.50
   3  -2  13    1.18    1.04
  -3   2 -13    1.06    1.07
   3  -2  13    2.05    2.65
  -3   2 -14    0.38    0.53
  -3   2 -14    1.01    0.56
  -3   2 -14    1.09    0.54
  -3   2 -14    0.69    1.03
   3  -2  14   -0.09    1.04
   3  -2  14    0.69    2.30
  -3   2 -15    0.45    0.52
   3  -2  15    0.27    0.95
  -3   2 -15   -0.33    0.98
  -3   2 -15    0.27    0.56
  -3   2 -16    6.91    0.93
   3  -2  16    7.66    1.36
  -3   2 -16    7.41    0.95
  -3   2 -17   27.70    2.27
   3  -2  17   25.46    2.63
  -3   2 -17   27.65    2.26
  -3   2 -18    2.17    0.52
   3  -2  18    2.13    0.81
  -3   2 -18    1.44    0.48
  -3   2 -19    0.40    0.31
  -3   2 -19    0.22    0.36
  -3   2 -20   24.83    2.06
   3  -1 -18    1.99    0.35
   3  -1 -17    7.56    0.85
   3  -1 -16    1.65    0.58
   3  -1 -15    2.40    0.71
  -3   1  15    2.01    2.38
   3  -1 -14    8.70    1.19
   3  -1 -14    9.30    1.10
  -3   1  14    6.99    2.94
   3  -1 -13    0.54    0.67
   3  -1 -13    0.19    0.54
   3  -1 -12   68.70    5.90
   3  -1 -12   76.59    7.84
   3  -1 -12   74.81    5.86
   3  -1 -11   -0.69    0.66
   3  -1 -11    1.14    1.52
  -3   1  11   -0.32    2.67
   3  -1 -11    0.13    0.57
   3  -1 -10  251.87   20.06
   3  -1 -10  220.49   18.11
   3  -1  -9    0.04    0.51
   3  -1  -9    1.28    1.48
  -3   1   9   -1.13    2.27
   3  -1  -8    2.06    1.36
   3  -1  -7  315.09   26.51
   3  -1  -6    0.18    0.87
  -3   1   6    0.51    0.60
  -3   1   6    0.63    0.67
   3  -1  -5  408.51   37.63
   3  -1  -5  417.62   32.03
  -3   1   5  369.24   31.64
   3  -1  -4  431.26   37.91
   3  -1  -4  429.02   32.31
  -3   1   4  365.11   32.15
   3  -1  -3  648.20   54.04
   3  -1  -3  638.75   48.68
  -3   1   3  564.08   48.81
   3  -1  -2  726.04   55.23
  -3   1   2  639.92   55.52
  -3   1   1  212.97   17.77
   3  -1   0  320.14   29.93
   3  -1   1   25.27    3.10
  -3   1  -1   22.88    2.76
   3  -1   2   84.75    8.00
  -3   1  -2   84.18    7.60
  -3   1  -3  188.38   15.80
   3  -1   4   93.06    9.93
  -3   1  -4  109.28    9.13
   3  -1   5  219.85   20.70
   3  -1   5  223.73   21.02
  -3   1  -5  264.93   20.08
   3  -1   6  177.57   16.13
   3  -1   6  172.18   16.97
  -3   1  -6  195.65   15.54
  -3   1  -7   32.26    3.40
   3  -1   7   42.41    4.51
   3  -1   7   28.55    4.84
   3  -1   8  167.06   18.12
   3  -1   8  220.85   17.64
  -3   1  -8  187.30   16.13
  -3   1  -8  203.75   16.25
   3  -1   9   24.66    4.88
   3  -1   9   29.17    4.19
   3  -1  10   85.61    6.45
  -3   1 -10   65.40    6.50
   3  -1  10   62.28    8.89
   3  -1  10   63.23    7.95
   3  -1  11   -0.55    1.85
   3  -1  11    1.49    0.82
  -3   1 -11    0.40    0.91
  -3   1 -12  112.13    9.14
  -3   1 -12  125.33    9.16
   3  -1  12  100.06    9.49
  -3   1 -12  103.54    9.54
  -3   1 -13  177.84   12.91
  -3   1 -13  162.36   12.89
   3  -1  13  141.48   13.24
  -3   1 -13  142.96   13.27
  -3   1 -14   69.03    5.12
  -3   1 -14   61.30    5.10
   3  -1  14   53.23    5.46
  -3   1 -14   54.01    5.49
   3  -1  15   19.02    2.47
  -3   1 -15   20.84    2.53
  -3   1 -15   23.67    2.10
  -3   1 -15   22.47    2.08
  -3   1 -16   83.00    6.45
  -3   1 -16   74.65    6.42
   3  -1  16   69.94    6.77
  -3   1 -16   79.37    6.45
  -3   1 -17    9.99    1.13
  -3   1 -17    9.57    1.10
   3  -1  17    9.84    1.44
  -3   1 -17    8.45    1.06
  -3   1 -18    2.04    0.53
  -3   1 -18    1.94    0.55
  -3   1 -19   11.04    1.08
  -3   1 -19   10.36    1.08
  -3   1 -20    0.67    0.30
  -3   1 -20    0.49    0.32
   3   0 -18    0.22    0.29
   3   0 -17    9.58    0.98
   3   0 -17    8.88    0.94
   3   0 -16   25.44    2.29
  -3   0  15   -0.28    1.13
   3   0 -15    2.45    0.67
  -3   0  14    5.46    2.85
   3   0 -14    6.23    0.99
   3   0 -13   10.26    1.34
   3   0 -13   10.55    1.29
   3   0 -12   18.11    3.45
   3   0 -12   17.71    1.81
   3   0 -12   16.33    1.77
   3   0 -11   63.76    7.46
   3   0 -11   64.87    5.41
   3   0 -11   67.95    5.41
   3   0 -10    6.20    2.34
  -3   0  10    3.74    2.84
   3   0 -10    8.08    1.12
   3   0 -10    9.78    1.14
   3   0  -9   77.40   11.49
   3   0  -9   50.61    6.48
   3   0  -8    3.20    1.67
   3   0  -8    1.77    4.20
   3   0  -7    5.24    1.94
   3   0  -7    2.59    4.31
   3   0  -6  200.01   21.73
   3   0  -6  191.05   17.02
  -3   0   6  193.46   16.03
  -3   0   6  194.79   16.00
   3   0  -5  697.89   66.12
   3   0  -5  709.67   61.63
  -3   0   5  784.99   61.12
  -3   0   5  783.91   61.14
   3   0  -4    0.67    0.90
   3   0  -4   -1.47    3.76
  -3   0   4   -0.29    0.59
  -3   0   4   -0.10    0.60
   3   0  -3   48.57    8.36
   3   0  -3   42.26    4.07
  -3   0   3   37.74    4.02
  -3   0   3   42.52    4.05
   3   0  -2   16.10    1.83
  -3   0   2   15.15    1.97
   3   0  -1  472.98   51.25
   3   0  -1  630.09   47.79
  -3   0   1  564.44   48.16
   3   0   0    7.43    4.47
   3   0   1  412.98   36.49
   3   0   2  229.23   21.85
  -3   0  -2  232.65   19.11
   3   0   3  229.32   18.13
   3   0   3  238.77   20.16
  -3   0  -3  199.33   17.55
   3   0   4    1.71    1.10
  -3   0  -4    2.67    0.88
   3   0   5    7.95    1.87
   3   0   5    7.28    1.74
  -3   0  -5    7.86    1.30
  -3   0  -5    5.77    1.16
   3   0   6   82.42    7.94
   3   0   6   82.18    8.81
  -3   0  -6   91.16    7.76
  -3   0  -6   95.36    7.83
   3   0   7  485.71   44.70
  -3   0  -7  555.43   43.28
  -3   0  -7  539.14   43.22
   3   0   8  349.51   32.69
  -3   0  -8  375.51   30.73
  -3   0  -8  396.55   30.82
   3   0   9    4.76    2.20
  -3   0 -10    0.81    0.87
   3   0  10    0.44    1.56
   3   0  11   56.16    4.85
  -3   0 -11   52.92    4.92
   3   0  11   42.48    6.98
   3   0  12    9.00    1.44
  -3   0 -12    8.37    1.51
  -3   0 -12    8.62    1.08
   3   0  12    8.42    2.96
   3   0  13    5.90    1.28
  -3   0 -13    6.44    1.51
  -3   0 -13    9.24    1.10
   3   0  13    5.01    2.83
  -3   0 -14    3.45    0.79
   3   0  14    1.70    2.01
   3   0  14    1.48    1.31
  -3   0 -14    3.44    0.71
   3   0  14    3.98    1.11
  -3   0 -14    2.26    1.14
  -3   0 -15   51.52    4.07
  -3   0 -15   47.99    3.93
   3   0  15   44.94    4.31
   3   0  16   10.63    1.58
  -3   0 -16    9.45    1.14
   3   0  17    2.64    0.99
  -3   0 -17    4.45    0.80
  -3   0 -18    1.07    0.50
  -3   0 -18    1.20    0.52
  -3   0 -19    0.66    0.41
  -3   0 -19    0.13    0.46
  -3   0 -20   11.65    1.10
  -3   0 -21    0.10    0.22
   3   1 -18    3.02    0.44
   3   1 -17    0.35    0.37
   3   1 -16    0.42    0.41
  -3  -1  15    0.09    1.10
   3   1 -15   -0.24    0.50
  -3  -1  14   41.77    6.36
   3   1 -14   51.11    4.32
  -3  -1  13    2.33    3.02
   3   1 -13    7.24    1.04
   3   1 -12   90.33   11.90
  -3  -1  12   72.48   11.65
   3   1 -12  133.13   10.13
   3   1 -12  127.82   10.07
   3   1 -11   -0.38    2.14
  -3  -1  11   -1.33    2.84
   3   1 -11    1.27    0.69
   3   1 -11    0.26    0.56
   3   1 -10    5.12    2.32
  -3  -1  10    3.16    2.74
   3   1 -10    6.05    0.95
   3   1 -10    6.02    0.91
   3   1  -9   24.65    4.60
   3   1  -9   31.33    7.58
  -3  -1   9   40.36    4.50
   3   1  -8  221.29   26.36
   3   1  -8  186.65   22.38
   3   1  -7  119.93   17.43
   3   1  -7  106.19   13.80
   3   1  -6   41.99    7.04
   3   1  -6   43.91    9.77
  -3  -1   6   93.68    7.38
  -3  -1   6  108.52    7.54
   3   1  -5  282.43   26.51
   3   1  -5  251.34   29.95
  -3  -1   5  559.18   26.98
  -3  -1   5  452.16   25.97
  -3  -1   5   78.58   26.07
   3   1  -4  192.40   21.56
   3   1  -4  200.83   24.88
   3   1  -3   41.57    8.56
   3   1  -3   40.89    5.66
  -3  -1   3   75.49    5.80
  -3  -1   3   78.12    5.80
  -3  -1   2   76.67    6.14
  -3  -1   2   78.99    6.16
   3   1  -1  276.03   23.18
  -3  -1   1  316.69   23.59
  -3  -1   1  331.44   23.62
   3   1   0   92.93    7.25
  -3  -1   0   86.47    7.78
  -3  -1   0   91.83    7.84
   3   1   1   -1.37    3.25
  -3  -1  -2   13.17    1.69
  -3  -1  -2   11.98    1.67
   3   1   3  123.26    9.21
  -3  -1  -3  103.89    8.75
  -3  -1  -3  101.77    8.76
   3   1   4   34.09    3.57
   3   1   4   27.73    4.41
  -3  -1  -4   27.72    3.01
  -3  -1  -4   31.44    3.11
   3   1   5  174.10   14.71
  -3  -1  -5  168.36   14.04
  -3  -1  -5  167.35   14.07
   3   1   6  281.91   26.76
   3   1   6  355.68   28.07
  -3  -1  -6  367.11   27.05
  -3  -1  -6  383.57   27.12
   3   1   7  236.73   13.54
   3   1   7  295.24   13.48
   3   1   8    0.23    1.13
   3   1   8    0.89    1.47
   3   1   9   49.36    6.48
   3   1   9   56.44    6.20
   3   1  10  100.72   13.47
  -3  -1 -10  154.92   11.96
   3   1  11   20.11    4.20
   3   1  11   26.27    2.63
  -3  -1 -11   27.01    2.79
  -3  -1 -12  122.13    9.60
   3   1  12   89.59   12.01
   3   1  12   89.81   10.50
  -3  -1 -12  113.26    9.49
   3   1  12  123.75    9.87
  -3  -1 -12  133.34   10.03
  -3  -1 -13   55.40    4.57
   3   1  13   38.54    5.48
  -3  -1 -13   53.37    4.45
  -3  -1 -13   53.62    4.93
   3   1  13   53.23    4.82
  -3  -1 -14    4.41    0.83
  -3  -1 -14    2.79    0.67
   3   1  14    3.99    1.05
  -3  -1 -15   21.95    2.07
  -3  -1 -15   18.74    1.90
   3   1  15   22.88    2.35
  -3  -1 -16   10.55    1.24
   3   1  16   11.68    1.64
  -3  -1 -16   12.12    1.41
  -3  -1 -17    0.07    0.50
  -3  -1 -17   -0.20    0.56
  -3  -1 -17    0.31    0.65
  -3  -1 -18    1.27    0.57
  -3  -1 -18    1.25    0.55
  -3  -1 -19   16.73    1.63
  -3  -1 -19   18.01    1.63
  -3  -1 -19   17.91    1.64
  -3  -1 -20   48.67    4.22
  -3  -1 -20   46.78    4.20
  -3  -1 -21    0.65    0.28
  -3  -1 -21    0.78    0.29
   3   2 -18    0.18    0.24
   3   2 -17    0.24    0.36
   3   2 -16    1.14    0.49
  -3  -2  15    4.10    1.38
  -3  -2  14    0.22    1.30
  -3  -2  13   75.36    7.29
  -3  -2  13   32.50    4.03
  -3  -2  12   -0.35    2.78
   3   2 -12    0.83    2.06
  -3  -2  11   41.70    7.29
   3   2 -11   40.50    7.23
  -3  -2  10   -0.32    2.55
  -3  -2  10   -0.93    1.90
   3   2 -10    1.92    0.65
  -3  -2  10    2.70    1.69
   3   2 -10   -1.60    2.36
  -3  -2   9   97.69    9.16
  -3  -2   9   80.42    9.01
  -3  -2   9  106.82    8.03
  -3  -2   8    0.40    0.98
   3   2  -8   -2.71    3.76
  -3  -2   8    0.87    1.28
  -3  -2   8    1.50    0.71
  -3  -2   7  319.27   22.45
  -3  -2   7  266.67   22.29
  -3  -2   6   97.11    7.62
  -3  -2   6   79.98    7.53
  -3  -2   5  588.77   51.37
  -3  -2   5  684.89   51.40
  -3  -2   4   89.15    5.51
  -3  -2   4   12.92    5.41
  -3  -2   3  109.99    6.98
  -3  -2   3   90.78    9.93
  -3  -2   2   34.39    2.97
  -3  -2   2   30.43    5.48
  -3  -2   1  137.92   11.70
  -3  -2   1  108.98   13.77
  -3  -2   1  133.24   11.19
  -3  -2   0    0.82    0.73
  -3  -2   0    1.03    2.69
  -3  -2   0    0.76    1.02
  -3  -2  -1  119.21   13.28
  -3  -2  -2    0.92    1.06
  -3  -2  -2    0.09    0.67
  -3  -2  -3  501.06   42.80
  -3  -2  -3  534.36   45.78
  -3  -2  -3  539.54   42.29
   3   2   4   34.66    2.95
   3   2   4   10.13    3.37
  -3  -2  -4   21.02    2.14
  -3  -2  -4   27.26    3.09
  -3  -2  -4    7.13    4.26
  -3  -2  -4   31.96    5.42
   3   2   5  221.38   13.22
  -3  -2  -5  216.20   13.43
  -3  -2  -5  215.31   16.96
   3   2   6   53.46    5.38
   3   2   6   53.09    5.45
  -3  -2  -6   47.20    7.42
   3   2   7   33.11    4.29
   3   2   7   35.48    4.16
   3   2   8  661.79   49.91
   3   2   8  555.35   49.75
   3   2   9    9.47    2.42
   3   2   9   12.75    2.57
   3   2  10  107.26   13.52
   3   2  10  123.10   12.56
  -3  -2 -11    0.23    0.90
   3   2  11    0.37    1.30
  -3  -2 -11   -0.61    1.85
   3   2  11    0.33    0.85
  -3  -2 -12   77.33    6.13
  -3  -2 -12   75.11    6.12
  -3  -2 -12   84.99    6.56
   3   2  12   75.18    6.31
   3   2  12   51.95    6.85
  -3  -2 -12   39.26    7.37
  -3  -2 -13    0.19    0.50
  -3  -2 -13   -0.04    0.61
  -3  -2 -13    0.18    0.60
  -3  -2 -13   -1.08    1.92
   3   2  13    0.76    0.77
  -3  -2 -14  272.89   19.73
  -3  -2 -14  225.47   19.56
   3   2  14  289.06   20.00
  -3  -2 -15    4.04    0.87
  -3  -2 -15    2.06    1.85
   3   2  15    1.09    1.59
  -3  -2 -15    3.89    0.74
  -3  -2 -16  119.90   10.00
  -3  -2 -16  127.63   10.14
  -3  -2 -17   40.62    3.69
  -3  -2 -17   47.43    3.85
  -3  -2 -18    0.34    0.49
  -3  -2 -18    0.51    0.48
  -3  -2 -18    0.32    0.60
  -3  -2 -19   54.01    4.20
  -3  -2 -19   46.85    4.15
  -3  -2 -20    3.99    0.58
  -3  -2 -20    4.24    0.56
  -3  -2 -20    3.89    0.58
  -3  -2 -21    9.73    0.98
  -3  -2 -21   12.85    1.05
  -3  -2 -21   11.12    1.01
   3   3 -18   -0.17    0.21
  -3  -3  18   -0.25    0.26
   3   3 -17    0.76    0.36
   3   3 -16    5.39    0.72
   3   3 -15    1.71    0.57
  -3  -3  15    0.63    1.08
  -3  -3  14   36.65    3.94
  -3  -3  13   -0.12    1.37
   3   3 -12    6.26    2.78
  -3  -3  12    9.04    2.44
  -3  -3  12    5.23    1.74
  -3  -3  11   84.89   10.70
  -3  -3  11   91.10   11.48
   3   3 -10    2.83    0.75
  -3  -3  10    2.14    1.32
  -3  -3  10    2.95    1.63
  -3  -3  10    4.56    1.18
  -3  -3  10    5.99    3.13
  -3  -3  10    1.41    1.98
  -3  -3   9   -0.22    1.00
   3   3  -9   -1.91    3.69
  -3  -3   9    0.25    1.23
  -3  -3   9   -0.07    0.76
  -3  -3   9    1.56    2.71
  -3  -3   8    0.99    0.74
  -3  -3   8   -0.58    0.89
   3   3  -8   -0.94    4.06
  -3  -3   8    0.45    1.32
  -3  -3   7   41.65    4.37
  -3  -3   7   34.15    4.39
  -3  -3   6    1.75    1.07
  -3  -3   6    2.80    1.32
  -3  -3   5   62.62    5.19
  -3  -3   5   49.07    5.19
  -3  -3   4  770.31   37.45
  -3  -3   4  686.86   37.56
  -3  -3   4  657.46   41.60
  -3  -3   3  237.39   18.77
  -3  -3   3  211.50   19.06
  -3  -3   3  223.82   22.07
  -3  -3   2   85.12    7.24
  -3  -3   2   76.75    7.75
  -3  -3   2   85.27   10.50
  -3  -3   1   82.42    7.05
  -3  -3   1   81.55    7.80
  -3  -3   1   83.40   10.56
  -3  -3   0   52.71    4.25
  -3  -3   0   56.37    5.34
  -3  -3   0   57.58    7.94
  -3  -3  -1   96.22    9.42
  -3  -3  -1   19.50    5.88
  -3  -3  -2  798.22   64.48
  -3  -3  -3    9.86    2.02
  -3  -3  -3   12.65    4.23
  -3  -3  -4  691.29   54.02
   3   3   4  700.87   54.63
  -3  -3  -4  600.23   55.07
  -3  -3  -4  639.51   58.14
   3   3   5  512.79   39.25
   3   3   5  499.43   39.41
   3   3   5  476.88   38.43
  -3  -3  -5  494.43   38.71
  -3  -3  -5  468.31   39.67
  -3  -3  -5  494.71   42.89
   3   3   6  491.36   37.58
   3   3   6  424.15   37.17
   3   3   6  459.52   36.49
  -3  -3  -6  456.64   36.85
  -3  -3  -6  457.99   37.57
  -3  -3  -6  481.82   40.91
   3   3   7  355.79   28.65
   3   3   7  302.56   28.26
   3   3   7  348.86   27.54
  -3  -3  -7  336.24   27.97
  -3  -3  -7  361.29   28.42
  -3  -3  -7  351.84   31.47
   3   3   8    0.22    0.96
  -3  -3  -8    0.16    1.04
   3   3   8    1.33    0.65
  -3  -3  -8   -0.52    2.11
   3   3   9    3.46    1.48
  -3  -3  -9    4.64    1.58
   3   3   9    5.54    1.18
  -3  -3 -10    0.45    1.31
  -3  -3 -11    4.69    1.86
  -3  -3 -11    5.57    1.00
  -3  -3 -12   -0.83    1.47
  -3  -3 -12    0.26    0.56
  -3  -3 -12   -0.13    0.56
  -3  -3 -12    0.29    0.52
  -3  -3 -13   88.02   10.27
  -3  -3 -13  113.40    8.77
  -3  -3 -13  116.89    8.78
  -3  -3 -13   96.00    8.58
  -3  -3 -13  108.16    8.73
   3   3  14   50.50    8.17
  -3  -3 -14   62.86    8.33
  -3  -3 -14   95.95    6.90
  -3  -3 -14   87.36    6.88
  -3  -3 -14   75.62    6.69
  -3  -3 -14   83.01    6.85
  -3  -3 -15   10.83    1.22
  -3  -3 -15   12.61    1.41
   3   3  15    8.97    2.61
  -3  -3 -16  109.33    8.92
  -3  -3 -17    9.90    1.12
  -3  -3 -18   57.21    4.76
  -3  -3 -19    2.94    0.60
  -3  -3 -19    2.46    0.53
  -3  -3 -20    0.08    0.35
  -3  -3 -20    0.23    0.31
  -3  -3 -21    0.63    0.25
  -3  -3 -21    0.25    0.26
  -3  -3 -21    0.48    0.29
  -3  -3 -21    0.36    0.21
   3   4 -17    1.35    0.32
  -3  -4  16    1.30    0.88
   3   4 -16    1.76    0.43
  -3  -4  15    4.81    1.36
   3   4 -15    5.69    0.77
  -3  -4  14    1.69    1.30
   3   4 -14    1.86    0.57
  -3  -4  13    1.33    1.53
   3   4 -13    3.29    0.68
  -3  -4  12    1.24    1.00
  -3  -4  12   -0.26    1.45
  -3  -4  11   32.55    4.78
  -3  -4  11   61.91    6.40
  -3  -4  11   28.97    5.30
  -3  -4  11   79.18    4.93
  -3  -4  10   -0.79    1.41
  -3  -4  10    1.81    1.36
  -3  -4  10    2.76    1.80
  -3  -4  10    1.20    1.92
  -3  -4  10    1.90    0.96
  -3  -4   9    2.37    2.08
  -3  -4   9    0.38    1.41
  -3  -4   9    6.79    3.27
  -3  -4   9    5.20    1.06
  -3  -4   9    4.95    1.51
   3   4  -9   -1.01    3.92
  -3  -4   9    1.53    1.36
  -3  -4   8  112.27    9.31
  -3  -4   8  113.60    9.45
  -3  -4   8  111.76   10.21
  -3  -4   8   95.82   10.34
  -3  -4   7   24.09    2.38
  -3  -4   7   21.14    2.50
  -3  -4   7   24.44    3.05
  -3  -4   7   21.33    3.21
  -3  -4   6  105.06    8.74
  -3  -4   6   84.52    8.87
  -3  -4   5   14.92    2.49
  -3  -4   5   19.00    4.58
  -3  -4   5   16.65    2.56
  -3  -4   5   22.28    2.44
  -3  -4   4    8.58    1.83
  -3  -4   4    7.32    3.09
  -3  -4   4    6.45    1.51
  -3  -4   3  335.68   27.91
  -3  -4   3  309.20   30.90
  -3  -4   3  337.73   27.33
  -3  -4   2   29.94    2.84
  -3  -4   2   20.56    5.56
  -3  -4   2   25.10    3.47
  -3  -4   2   26.86    2.92
  -3  -4   1  303.49   23.68
  -3  -4   1  295.36   28.03
  -3  -4   1  293.89   24.60
  -3  -4   1  279.90   23.63
  -3  -4   0  178.70   17.37
  -3  -4   0  191.06   12.78
  -3  -4   0  163.56   12.49
  -3  -4  -1  109.82   12.58
  -3  -4  -1  103.57    7.65
  -3  -4  -2    0.22    0.65
  -3  -4  -3  619.35   37.66
  -3  -4  -3  578.91   43.19
   3   4   3  584.66   37.70
  -3  -4  -4   43.92    3.71
  -3  -4  -4   28.31    6.39
   3   4   4   33.72    3.78
  -3  -4  -5  318.62   28.19
  -3  -4  -5  289.00   24.21
   3   4   5  280.42   23.29
   3   4   5  285.11   23.65
  -3  -4  -6  600.25   50.05
  -3  -4  -6  562.16   46.11
   3   4   6  532.43   45.76
  -3  -4  -6  645.90   45.05
   3   4   6  469.01   45.22
  -3  -4  -7  355.78   30.24
  -3  -4  -7  360.73   33.73
   3   4   7  282.64   29.54
  -3  -4  -8  418.33   37.78
  -3  -4  -8  424.02   40.98
  -3  -4  -8  499.05   37.40
  -3  -4  -9    5.83    2.83
  -3  -4  -9    9.40    1.76
  -3  -4 -10   45.16    4.86
  -3  -4 -10   43.24    3.99
  -3  -4 -11    6.12    1.75
  -3  -4 -11    3.90    0.95
  -3  -4 -12   41.01    3.64
  -3  -4 -12   37.83    4.84
  -3  -4 -12   41.45    3.61
  -3  -4 -13   19.04    2.91
   3   4  13   11.88    2.90
  -3  -4 -13   15.73    1.56
  -3  -4 -13   11.48    1.32
  -3  -4 -13   14.04    1.54
  -3  -4 -13   13.34    1.50
  -3  -4 -13   12.41    1.43
  -3  -4 -14   73.58    8.23
  -3  -4 -14   93.36    7.00
  -3  -4 -14   88.17    6.98
  -3  -4 -14   78.17    6.79
  -3  -4 -14   82.49    6.94
  -3  -4 -15    8.70    2.35
   3   4  15    4.14    2.09
  -3  -4 -15    9.38    1.29
  -3  -4 -15   10.07    1.27
  -3  -4 -15    9.12    1.07
  -3  -4 -15    9.90    1.27
  -3  -4 -16   53.03    4.64
  -3  -4 -16   55.60    4.65
  -3  -4 -16   48.07    4.46
  -3  -4 -16   61.51    4.70
  -3  -4 -17   55.12    4.59
  -3  -4 -17   54.63    4.74
  -3  -4 -18   23.14    2.09
  -3  -4 -18   23.94    2.25
  -3  -4 -19    9.20    0.95
  -3  -4 -20    3.18    0.49
  -3  -4 -20    1.88    0.38
  -3  -4 -21    0.77    0.28
  -3  -4 -21    0.85    0.31
  -3  -5  17    0.09    0.30
  -3  -5  15    0.23    1.08
   3   5 -15    0.61    0.37
  -3  -5  14    0.40    1.29
   3   5 -14   -0.26    0.42
  -3  -5  13   -0.82    1.64
  -3  -5  13   -0.15    0.88
   3   5 -13   -0.26    0.47
   3   5 -12   10.26    1.08
  -3  -5  12    7.39    1.47
  -3  -5  11   53.58    6.56
  -3  -5  11   49.60    7.24
  -3  -5  10    2.67    1.69
  -3  -5  10    6.69    1.32
  -3  -5  10    1.74    2.06
  -3  -5   9   46.49    3.65
  -3  -5   9   39.83    4.86
  -3  -5   9   24.50    4.44
  -3  -5   9   26.28    3.76
  -3  -5   8   37.88    5.26
  -3  -5   8   33.72    4.60
  -3  -5   8   62.59    4.53
  -3  -5   8   61.93    4.79
  -3  -5   8   28.84    5.18
  -3  -5   7    7.10    1.19
  -3  -5   7    7.11    1.39
  -3  -5   7    4.26    1.64
  -3  -5   6    2.65    1.01
  -3  -5   6    1.12    0.96
  -3  -5   6    0.20    1.02
  -3  -5   5    6.44    1.75
  -3  -5   5    2.77    2.35
  -3  -5   4  208.02   21.03
  -3  -5   4  189.22   17.00
  -3  -5   3  332.50   35.18
  -3  -5   3  363.31   31.84
  -3  -5   3  395.05   30.84
  -3  -5   2  447.09   35.88
  -3  -5   2  427.91   40.89
  -3  -5   1  162.60   18.91
  -3  -5   1  173.05   14.32
  -3  -5   0   30.42    3.12
  -3  -5   0   29.08    6.64
  -3  -5  -1   43.49    8.18
  -3  -5  -2  719.62   57.56
  -3  -5  -3  682.16   54.32
  -3  -5  -3  646.99   59.72
  -3  -5  -4   66.38   10.40
  -3  -5  -4   66.34    5.96
  -3  -5  -5   97.04    7.06
  -3  -5  -5   76.30   11.40
   3   5   5   67.84    6.70
  -3  -5  -6  200.96   20.72
  -3  -5  -6  179.37   15.03
  -3  -5  -7   28.78    6.60
  -3  -5  -7   28.31    4.23
  -3  -5  -7   39.60    3.55
  -3  -5  -8   40.38    8.08
  -3  -5  -8   34.20    4.96
  -3  -5  -8   53.18    4.53
  -3  -5  -9   50.73    4.33
  -3  -5  -9   56.69    4.87
  -3  -5  -9   30.67    4.90
  -3  -5  -9   40.22    7.63
  -3  -5 -10   55.56    5.57
   3   5  11   12.39    2.64
  -3  -5 -11   17.65    2.54
  -3  -5 -12   14.62    1.65
  -3  -5 -12   17.38    2.64
  -3  -5 -12   15.84    1.65
  -3  -5 -12   17.73    1.68
   3   5  13   31.43    4.67
  -3  -5 -13   36.15    4.23
  -3  -5 -13   34.86    3.04
  -3  -5 -13   30.27    2.80
  -3  -5 -13   32.97    3.00
  -3  -5 -13   33.45    2.99
  -3  -5 -14    9.73    2.15
   3   5  14    6.02    2.25
  -3  -5 -14    9.96    1.25
  -3  -5 -14   10.23    1.32
  -3  -5 -14    9.29    1.06
  -3  -5 -14   10.56    1.34
  -3  -5 -14    9.63    1.32
  -3  -5 -15    8.29    1.14
  -3  -5 -15    9.14    1.20
  -3  -5 -15    7.16    0.94
  -3  -5 -15    8.53    1.19
  -3  -5 -15    8.63    1.20
  -3  -5 -16   34.00    3.02
  -3  -5 -16   34.14    3.03
  -3  -5 -16   28.79    2.81
  -3  -5 -16   38.04    3.07
  -3  -5 -17   21.38    1.98
  -3  -5 -17   17.55    1.77
  -3  -5 -17   21.85    2.00
  -3  -5 -18    3.11    0.72
  -3  -5 -18    2.02    0.47
  -3  -5 -19    1.26    0.55
  -3  -5 -19    0.86    0.34
  -3  -5 -20    2.40    0.46
  -3  -5 -21    5.47    0.57
  -3  -5 -21    5.79    0.60
  -3  -5 -21    5.84    0.60
  -3  -6  17    4.32    0.50
  -3  -6  16    3.88    0.55
  -3  -6  16    3.96    0.59
  -3  -6  15    5.13    0.78
  -3  -6  14    7.71    1.59
  -3  -6  13    7.26    1.80
  -3  -6  13    9.55    1.47
  -3  -6  12    8.05    1.94
  -3  -6  12    8.92    1.48
  -3  -6  11  106.27   10.53
  -3  -6  11   92.60   11.16
  -3  -6  10   -0.54    1.57
  -3  -6  10   -1.45    1.51
  -3  -6  10   -0.42    0.91
  -3  -6  10   -0.51    2.37
  -3  -6   9    0.13    1.51
  -3  -6   9    0.28    1.38
  -3  -6   9    2.63    1.04
  -3  -6   9   -0.26    2.35
  -3  -6   8    4.99    1.76
  -3  -6   8    5.22    2.09
  -3  -6   8    6.39    1.23
  -3  -6   8    8.68    1.60
  -3  -6   8    1.02    2.33
  -3  -6   7    7.90    1.99
  -3  -6   7   14.78    1.74
  -3  -6   7   17.03    2.07
  -3  -6   7   12.03    2.99
  -3  -6   7   10.25    2.47
  -3  -6   6   15.56    1.87
  -3  -6   6   17.84    2.19
  -3  -6   5   50.39    7.03
  -3  -6   5   54.41    9.98
  -3  -6   4   48.77    4.77
  -3  -6   4   26.38    7.42
  -3  -6   4   37.65    5.47
  -3  -6   4   62.59    4.83
  -3  -6   3    3.79    1.07
  -3  -6   3    3.63    3.22
  -3  -6   2  195.30   23.61
  -3  -6   2  223.72   18.30
  -3  -6   1  168.67   21.26
  -3  -6   1  194.91   16.04
  -3  -6   0  687.35   54.97
  -3  -6   0  662.39   61.23
  -3  -6  -1   42.10    8.91
  -3  -6  -2  282.98   23.21
  -3  -6  -3   82.36    6.54
  -3  -6  -3   23.29    8.50
  -3  -6  -4  438.15   47.07
  -3  -6  -4  523.69   41.48
  -3  -6  -5  126.23   10.76
  -3  -6  -5  116.82   16.11
  -3  -6  -6    2.94    3.47
  -3  -6  -6    4.71    1.10
  -3  -6  -7   10.96    1.62
  -3  -6  -7    8.70    3.98
  -3  -6  -8    0.10    0.66
  -3  -6  -8    0.94    3.33
   3   6   9    4.44    1.41
  -3  -6  -9    4.88    1.70
  -3  -6  -9    8.08    4.14
   3   6  10   -0.44    1.10
   3   6  11   10.40    2.45
  -3  -6 -11   13.36    1.49
  -3  -6 -11   15.66    1.68
  -3  -6 -11   14.49    1.58
  -3  -6 -12    0.15    0.64
  -3  -6 -12    0.90    1.10
  -3  -6 -12    0.15    0.66
  -3  -6 -12    0.13    0.58
  -3  -6 -13    1.70    0.78
  -3  -6 -13    2.51    1.40
  -3  -6 -13    1.29    0.76
  -3  -6 -13    1.79    0.73
  -3  -6 -14    1.64    0.74
  -3  -6 -14    1.51    0.73
  -3  -6 -14    1.28    0.78
  -3  -6 -15    7.60    1.14
  -3  -6 -15    7.46    1.14
  -3  -6 -15    8.05    1.20
  -3  -6 -15    8.27    1.21
  -3  -6 -16   21.08    2.25
  -3  -6 -16   22.08    2.26
  -3  -6 -16   24.96    2.33
  -3  -6 -16   26.72    2.34
  -3  -6 -17    0.08    0.59
  -3  -6 -17   -0.08    0.55
  -3  -6 -17    0.87    0.64
  -3  -6 -17    0.37    0.64
  -3  -6 -18    1.47    0.59
  -3  -6 -19    4.13    0.66
  -3  -6 -20    0.69    0.33
  -3  -6 -21    0.03    0.21
  -3  -6 -21    0.48    0.21
  -3  -7  16    2.00    0.39
  -3  -7  16    2.21    0.38
  -3  -7  15    3.77    0.60
  -3  -7  15    3.00    0.54
  -3  -7  14   -0.21    0.56
  -3  -7  14    0.19    0.45
  -3  -7  13   22.36    2.32
  -3  -7  13   33.58    3.16
  -3  -7  12    8.42    2.77
  -3  -7  12   14.70    2.34
  -3  -7  11   31.83    3.02
  -3  -7  11   27.60    4.36
  -3  -7  11   22.67    3.33
  -3  -7  10   40.55    5.57
  -3  -7  10   43.82    4.09
  -3  -7  10   39.60    4.56
  -3  -7   9  211.50   22.52
  -3  -7   9  272.39   22.97
  -3  -7   9  284.52   21.39
  -3  -7   9  250.90   21.72
  -3  -7   8   64.35    7.83
  -3  -7   8   71.49    7.11
  -3  -7   8   85.65    8.52
  -3  -7   8   79.97    6.72
  -3  -7   7   32.07    5.02
  -3  -7   7   36.63    3.55
  -3  -7   7   28.63    3.86
  -3  -7   6   -1.51    2.38
  -3  -7   6   -0.83    1.36
  -3  -7   6    0.44    0.77
  -3  -7   6    0.11    1.04
  -3  -7   5    2.97    0.86
  -3  -7   5    3.99    1.29
  -3  -7   5    0.90    1.32
  -3  -7   5    3.81    1.06
  -3  -7   5    6.00    4.47
  -3  -7   4  102.45    8.17
  -3  -7   4   84.20    8.18
  -3  -7   4   67.45   12.60
  -3  -7   3    8.76    4.47
  -3  -7   3   10.12    1.72
  -3  -7   2   37.83    3.93
  -3  -7   2   29.08    7.93
  -3  -7   1  117.49   10.05
  -3  -7   1   87.48   15.00
  -3  -7   0    7.64    1.54
  -3  -7   0    6.89    4.65
  -3  -7  -1   30.07    7.99
  -3  -7  -2   11.57    1.87
  -3  -7  -2    5.83    5.11
  -3  -7  -3  299.99   24.74
  -3  -7  -4    8.45    1.65
  -3  -7  -4    2.36    3.27
  -3  -7  -5    4.15    1.17
  -3  -7  -5   -1.18    3.96
  -3  -7  -6    0.13    0.77
  -3  -7  -6    3.54    3.72
  -3  -7  -7    1.90    0.91
  -3  -7  -7   -2.33    3.89
  -3  -7  -8    9.93    1.64
  -3  -7  -8    6.81    4.80
  -3  -7  -9    8.05    1.07
  -3  -7  -9    6.85    2.21
  -3  -7  -9    5.41    4.05
  -3  -7 -10    3.95    0.87
  -3  -7 -10    1.27    0.79
  -3  -7 -11  105.97    9.06
  -3  -7 -11  116.56    9.18
  -3  -7 -11  110.65    9.22
  -3  -7 -12   34.60    3.28
  -3  -7 -12   37.27    3.40
  -3  -7 -12   39.85    3.50
  -3  -7 -13   22.14    2.36
  -3  -7 -13   24.15    2.31
  -3  -7 -13   25.17    2.42
  -3  -7 -14   44.46    4.10
  -3  -7 -14   43.72    4.03
  -3  -7 -14   51.68    4.17
  -3  -7 -15    4.03    0.92
  -3  -7 -15    4.19    0.95
  -3  -7 -15    4.75    0.88
  -3  -7 -16   40.70    3.45
  -3  -7 -16   37.29    3.43
  -3  -7 -16   39.12    3.45
  -3  -7 -16   36.08    3.37
  -3  -7 -17    2.72    0.71
  -3  -7 -17    2.20    0.68
  -3  -7 -17    2.16    0.63
  -3  -7 -17    1.66    0.65
  -3  -7 -18    4.34    0.72
  -3  -7 -18    4.32    0.75
  -3  -7 -18    5.64    0.76
  -3  -7 -19    3.87    0.59
  -3  -8  16    3.89    0.44
  -3  -8  15    0.10    0.32
  -3  -8  15    0.09    0.33
  -3  -8  14    7.45    0.83
  -3  -8  14    6.09    0.86
  -3  -8  13   51.49    4.18
  -3  -8  13   47.41    4.23
  -3  -8  12    9.38    1.21
  -3  -8  11    2.05    0.78
  -3  -8  10   15.25    1.86
  -3  -8  10   22.88    3.91
  -3  -8  10   25.47    2.99
  -3  -8   9   65.15    6.84
  -3  -8   9   51.80    4.75
  -3  -8   9   45.34    4.43
  -3  -8   9   61.01    5.43
  -3  -8   8   22.05    3.79
  -3  -8   8   28.88    3.49
  -3  -8   8   30.25    2.96
  -3  -8   8   24.23    2.58
  -3  -8   7   -0.53    1.48
  -3  -8   7    3.34    2.79
  -3  -8   7    1.06    0.97
  -3  -8   7    0.50    0.71
  -3  -8   6  215.55   16.64
  -3  -8   6  215.46   15.17
  -3  -8   6  169.97   14.16
  -3  -8   6  163.11   14.27
  -3  -8   6  184.09   14.56
  -3  -8   5  177.20   14.44
  -3  -8   5  145.09   12.39
  -3  -8   5  127.23   14.28
  -3  -8   5  155.04   13.10
  -3  -8   5  147.59   12.18
  -3  -8   5  166.43   12.59
  -3  -8   4    4.59    1.48
  -3  -8   4    3.70    0.61
  -3  -8   4    3.71    2.47
  -3  -8   4    5.00    4.42
  -3  -8   4    3.95    1.26
  -3  -8   3   47.11    4.52
  -3  -8   3   37.72    9.61
  -3  -8   3   38.58    3.55
  -3  -8   3   50.58    5.54
  -3  -8   2    1.07    0.94
  -3  -8   2    4.03    4.23
  -3  -8   1   45.64    4.85
  -3  -8   1   55.87   11.55
  -3  -8   0    1.87    1.08
  -3  -8   0    2.76    4.62
  -3  -8  -1   48.80   10.78
  -3  -8  -2    0.47    0.92
  -3  -8  -2    1.40    3.50
  -3  -8  -3   89.18    8.26
  -3  -8  -4   15.61    2.35
  -3  -8  -4   12.73    6.02
  -3  -8  -5   34.61    3.80
  -3  -8  -5   16.98    7.83
  -3  -8  -6   -1.41    4.44
  -3  -8  -6    0.61    0.87
  -3  -8  -7   10.52    1.88
  -3  -8  -7   12.46    6.24
  -3  -8  -7   11.49    1.35
  -3  -8  -8    3.90    1.18
  -3  -8  -8    1.35    3.98
  -3  -8  -8    2.62    0.76
  -3  -8  -8    2.58    0.80
  -3  -8  -9    3.82    4.27
  -3  -8  -9    3.38    0.90
  -3  -8 -10  280.55   22.65
  -3  -8 -11   58.94    5.75
  -3  -8 -11   75.21    5.81
  -3  -8 -12  128.72    9.68
  -3  -8 -12  108.39    9.50
  -3  -8 -12  115.97    9.70
  -3  -8 -13   13.16    1.55
  -3  -8 -13   12.75    1.65
  -3  -8 -14    0.16    0.74
  -3  -8 -14   -0.12    0.65
  -3  -8 -14   -0.15    0.72
  -3  -8 -15   14.84    1.64
  -3  -8 -15   12.97    1.45
  -3  -8 -15   13.17    1.53
  -3  -8 -16   -0.13    0.67
  -3  -8 -16   -0.07    0.54
  -3  -8 -16    0.56    0.66
  -3  -8 -17   24.84    2.35
  -3  -8 -17   26.78    2.46
  -3  -8 -17   27.97    2.43
  -3  -8 -17   26.96    2.42
  -3  -8 -18    0.42    0.40
  -3  -8 -18    0.99    0.47
  -3  -8 -18    0.41    0.45
  -3  -8 -19   16.14    1.44
  -3  -9  15    7.21    0.70
  -3  -9  14    1.78    0.40
  -3  -9  14    1.66    0.44
  -3  -9  13   31.58    2.66
  -3  -9  13   29.99    2.69
  -3  -9  12    6.09    0.91
  -3  -9  11   -0.21    0.63
  -3  -9  10   16.87    1.81
  -3  -9   9    1.19    0.61
  -3  -9   9    1.20    0.75
  -3  -9   8    4.92    0.86
  -3  -9   8    7.62    3.30
  -3  -9   8    5.98    1.05
  -3  -9   7    0.18    0.53
  -3  -9   7    0.29    2.74
  -3  -9   7    0.41    0.69
  -3  -9   6   63.06    5.28
  -3  -9   6   61.52    5.65
  -3  -9   6   60.74    5.39
  -3  -9   5    8.11    1.72
  -3  -9   5    7.39    1.25
  -3  -9   5    6.83    0.95
  -3  -9   5    7.62    1.12
  -3  -9   4    4.85    0.73
  -3  -9   4    3.55    1.28
  -3  -9   4    4.32    3.61
  -3  -9   4    3.68    1.04
  -3  -9   3    0.88    1.00
  -3  -9   3   -1.51    4.78
  -3  -9   3    0.79    2.48
  -3  -9   3   -0.03    0.43
  -3  -9   3    0.21    0.99
  -3  -9   2  124.46   10.35
  -3  -9   2  124.01   19.17
  -3  -9   2  107.49    8.98
  -3  -9   2  126.68    9.78
  -3  -9   2  108.16    9.08
  -3  -9   1   20.12    2.88
  -3  -9   1   24.16    8.36
  -3  -9   1   17.90    1.84
  -3  -9   1   19.35    1.74
  -3  -9   1   20.22    2.47
  -3  -9   0    2.49    1.14
  -3  -9   0    2.22    1.30
  -3  -9   0    2.23    0.45
  -3  -9   0    2.19    0.47
  -3  -9   0    2.22    0.50
   3   9   0    2.31    0.56
  -3  -9   0    2.18    0.61
  -3  -9  -1    1.66    4.88
  -3  -9  -1    1.37    1.20
  -3  -9  -1    1.38    0.45
  -3  -9  -2  100.12    7.90
  -3  -9  -2   58.37   13.74
  -3  -9  -2   91.66    7.18
  -3  -9  -2   72.27    6.26
  -3  -9  -3    0.19    1.04
  -3  -9  -3    0.80    1.03
  -3  -9  -3    0.73    0.40
  -3  -9  -4   10.16    2.02
  -3  -9  -4    5.03    5.63
  -3  -9  -4    6.57    0.86
  -3  -9  -4    9.86    1.70
  -3  -9  -5   22.77    2.42
  -3  -9  -5   22.51    3.08
  -3  -9  -5   18.36    7.88
  -3  -9  -5   23.95    2.21
  -3  -9  -5   20.99    2.02
  -3  -9  -5   25.95    2.86
  -3  -9  -6   59.68    4.74
  -3  -9  -6   59.21    5.80
  -3  -9  -6   41.25   11.11
  -3  -9  -6   46.90    4.83
  -3  -9  -6   55.76    5.26
  -3  -9  -7   11.07    1.37
  -3  -9  -7    9.27    1.94
  -3  -9  -7    8.06    5.74
  -3  -9  -7    9.03    1.39
  -3  -9  -7   11.83    1.84
  -3  -9  -8  228.65   21.45
  -3  -9  -8  257.80   20.72
  -3  -9  -8  269.42   20.71
  -3  -9  -9   38.15    3.64
  -3  -9  -9   41.76    3.66
  -3  -9 -10  119.98   10.01
  -3  -9 -11  498.54   39.90
  -3  -9 -12   11.73    1.63
  -3  -9 -12   13.51    1.66
  -3  -9 -13    2.35    0.87
  -3  -9 -13    2.30    0.94
  -3  -9 -13    0.55    0.72
  -3  -9 -14    6.13    1.03
  -3  -9 -14    3.31    0.72
  -3  -9 -14    3.14    0.92
  -3  -9 -14    3.82    0.88
  -3  -9 -15    8.45    1.15
  -3  -9 -15    9.17    1.25
  -3  -9 -15    8.68    1.03
  -3  -9 -16   27.06    2.24
  -3  -9 -16   20.88    2.10
  -3  -9 -16   25.65    2.31
  -3  -9 -17    0.51    0.42
  -3  -9 -17    0.39    0.47
  -3  -9 -17   -0.07    0.57
  -3  -9 -17    0.39    0.48
  -3  -9 -18   24.78    2.47
  -3  -9 -18   33.11    2.45
  -3  -9 -18   27.55    2.47
  -3  -9 -19   14.54    1.26
  -3 -10  14    0.93    0.26
  -3 -10  14    0.86    0.25
  -3 -10  13    0.52    0.34
  -3 -10  12    5.31    0.77
  -3 -10  11    5.92    0.90
  -3 -10  10    0.85    0.65
  -3 -10   9   55.50    4.77
  -3 -10   9   54.98    4.66
  -3 -10   8    1.44    0.75
  -3 -10   8    2.16    0.66
  -3 -10   7   25.02    2.44
  -3 -10   7   23.87    2.27
  -3 -10   6    1.20    0.79
  -3 -10   6    0.55    0.77
  -3 -10   6    0.84    0.60
  -3 -10   5   57.17    4.80
  -3 -10   5   53.60    4.96
  -3 -10   5   54.77    4.67
  -3 -10   4   21.80    3.26
  -3 -10   4   24.15    2.69
  -3 -10   4   27.03    2.35
  -3 -10   3    0.33    0.49
  -3 -10   3    0.79    1.17
  -3 -10   3   -1.70    4.24
  -3 -10   2  111.34    9.51
  -3 -10   2  102.95   10.03
  -3 -10   2   85.70   17.35
  -3 -10   2  105.58    8.67
  -3 -10   2  105.60    8.70
  -3 -10   2  102.43    8.69
  -3 -10   2  117.59    8.84
  -3 -10   1    9.87    1.06
  -3 -10   1    8.80    2.12
  -3 -10   1    7.39    5.50
  -3 -10   1    8.86    1.07
  -3 -10   1   11.81    2.04
   3  10   0    4.93    0.83
  -3 -10   0    3.73    0.63
  -3 -10   0    3.66    0.66
  -3 -10   0    4.53    1.60
  -3 -10   0    2.35    1.44
  -3 -10  -1  131.82   10.73
  -3 -10  -1  113.10    9.73
  -3 -10  -1  118.62    9.76
   3  10   1  136.77    9.97
  -3 -10  -1  109.39   20.16
  -3 -10  -2   25.04    2.24
  -3 -10  -2   23.78    2.20
  -3 -10  -2   30.86    3.76
  -3 -10  -2   23.22    9.11
  -3 -10  -3    7.49    0.92
  -3 -10  -3    7.96    2.04
  -3 -10  -3    7.57    0.94
  -3 -10  -3   10.15    1.93
  -3 -10  -4   18.14    2.79
  -3 -10  -4   13.52    7.85
  -3 -10  -4   15.61    1.62
  -3 -10  -4   13.15    1.46
  -3 -10  -4   18.08    2.44
  -3 -10  -5   -0.08    0.90
  -3 -10  -5   -0.21    1.21
  -3 -10  -5   -1.91    5.64
  -3 -10  -5    0.27    0.63
  -3 -10  -5    0.06    0.51
  -3 -10  -5    0.91    1.29
  -3 -10  -6   51.86    4.21
  -3 -10  -6   48.04    5.34
  -3 -10  -6   33.69   10.48
  -3 -10  -6   41.70    4.34
  -3 -10  -6   48.40    4.86
  -3 -10  -7  171.83   12.62
  -3 -10  -7  151.62   13.70
  -3 -10  -7  117.51   21.54
  -3 -10  -7  139.10   12.69
  -3 -10  -7  147.12   13.12
  -3 -10  -8   11.09    1.38
  -3 -10  -8    8.21    1.36
  -3 -10  -8    8.87    1.96
  -3 -10  -8    9.88    1.42
  -3 -10  -9  440.91   33.56
  -3 -10  -9  396.66   33.55
  -3 -10 -10  562.52   39.42
  -3 -10 -10  433.41   39.34
  -3 -10 -11  221.42   17.20
  -3 -10 -11  198.52   17.43
  -3 -10 -11  217.30   17.43
  -3 -10 -12  138.49   10.51
  -3 -10 -12  114.33   10.68
  -3 -10 -13   43.94    3.74
  -3 -10 -13   41.07    3.73
  -3 -10 -13   32.12    3.56
  -3 -10 -13   45.80    3.51
  -3 -10 -14    1.41    0.82
  -3 -10 -14    1.08    0.70
  -3 -10 -14    1.08    0.68
  -3 -10 -14    2.02    0.55
  -3 -10 -15    9.98    1.29
  -3 -10 -15    9.38    1.19
  -3 -10 -15   12.22    1.10
  -3 -10 -15    8.59    1.15
  -3 -10 -16    4.54    0.58
  -3 -10 -16    3.37    0.65
  -3 -10 -16    2.97    0.78
  -3 -10 -17    6.91    0.79
  -3 -10 -17    7.24    0.90
  -3 -10 -18   31.37    2.65
  -3 -11  13    1.39    0.27
  -3 -11  12   -0.09    0.29
  -3 -11  12   -0.11    0.31
  -3 -11  11    5.57    0.65
  -3 -11  11    4.86    0.68
  -3 -11  10    6.05    0.80
  -3 -11   9   10.62    1.17
  -3 -11   8   21.91    2.09
  -3 -11   8   23.24    2.20
  -3 -11   7    5.00    0.80
  -3 -11   7    3.72    0.91
  -3 -11   6   55.57    4.50
  -3 -11   6   60.24    4.65
  -3 -11   5    2.28    0.96
  -3 -11   5    3.57    0.73
  -3 -11   5    1.21    0.93
  -3 -11   5    4.08    0.68
  -3 -11   4    5.53    0.83
  -3 -11   4    5.40    2.74
  -3 -11   4    6.81    1.34
  -3 -11   3    8.64    1.01
  -3 -11   3    6.18    1.47
  -3 -11   2   74.27    6.13
  -3 -11   2   74.32    6.64
  -3 -11   1   84.18    7.05
  -3 -11   1   70.71    5.99
  -3 -11   1   78.01    6.05
   3  11  -1   66.74    6.15
  -3 -11   1   65.31    7.41
  -3 -11   1   70.15   15.73
  -3 -11   0   83.11    7.44
  -3 -11   0   78.79    8.00
  -3 -11   0   72.63   16.36
  -3 -11   0   75.03    6.38
  -3 -11   0   78.82    6.43
   3  11   0   78.35    6.58
  -3 -11  -1   -2.12    4.72
  -3 -11  -1    0.06    0.48
   3  11   1    0.16    0.63
  -3 -11  -1   -0.03    0.51
  -3 -11  -1   -0.72    1.50
  -3 -11  -2    9.77    1.14
  -3 -11  -2   12.92    2.52
  -3 -11  -2   10.58    1.21
   3  11   2   10.83    1.36
  -3 -11  -3    2.38    1.47
  -3 -11  -3    3.10    1.21
  -3 -11  -3    2.16    0.61
   3  11   3    3.48    0.91
  -3 -11  -3    2.72    0.68
  -3 -11  -3    5.22    1.73
  -3 -11  -4    1.99    1.15
  -3 -11  -4    0.24    1.21
  -3 -11  -4    4.25    5.81
  -3 -11  -4    2.31    0.68
  -3 -11  -4    3.15    1.66
  -3 -11  -5   14.64    1.61
  -3 -11  -5   15.18    2.75
  -3 -11  -5   16.73    7.81
  -3 -11  -5   12.62    1.89
  -3 -11  -5   14.17    2.34
  -3 -11  -6   41.64    3.55
  -3 -11  -6   37.95    4.24
  -3 -11  -6   36.25    3.74
  -3 -11  -7   39.84    4.01
  -3 -11  -7   45.75    3.92
  -3 -11  -8    4.51    1.07
  -3 -11  -8    5.08    1.11
  -3 -11  -8    5.86    1.10
  -3 -11  -9   52.59    4.46
  -3 -11  -9   46.74    4.45
  -3 -11 -10   31.15    2.77
  -3 -11 -10   24.21    2.71
  -3 -11 -11  116.46    8.49
  -3 -11 -11   87.84    8.38
  -3 -11 -12    8.36    1.26
  -3 -11 -12    6.39    1.13
  -3 -11 -12    5.63    0.98
  -3 -11 -13   11.73    1.34
  -3 -11 -14    3.88    0.72
  -3 -11 -14    4.09    0.77
  -3 -11 -15    5.96    0.76
  -3 -11 -15    5.17    0.89
  -3 -11 -15    5.45    0.79
  -3 -11 -16   -0.03    0.46
  -3 -11 -16   -0.02    0.33
  -3 -11 -16    0.05    0.37
  -3 -11 -17    4.07    0.58
  -3 -12  11   -0.11    0.30
  -3 -12  11    0.14    0.26
  -3 -12  10    0.52    0.38
  -3 -12  10    0.55    0.35
  -3 -12   9    0.41    0.43
  -3 -12   9    0.67    0.41
  -3 -12   8    2.05    0.58
  -3 -12   8    2.75    0.57
  -3 -12   7   -0.15    0.50
  -3 -12   7    0.42    0.47
  -3 -12   6    2.82    0.69
  -3 -12   6    2.76    0.63
  -3 -12   6    2.19    0.78
  -3 -12   5    0.81    0.56
  -3 -12   5    0.31    0.80
  -3 -12   5    0.06    0.80
  -3 -12   4    1.29    0.57
  -3 -12   4    1.11    2.27
  -3 -12   4    0.60    0.95
  -3 -12   4   -0.29    0.93
  -3 -12   3    5.62    0.85
  -3 -12   3    5.68    2.91
  -3 -12   3    6.10    1.35
  -3 -12   2   42.71    3.66
  -3 -12   2   42.27    4.14
  -3 -12   1    0.68    0.57
  -3 -12   1    1.16    1.20
  -3 -12   0   53.66    4.51
  -3 -12   0   54.12    4.55
   3  12   0   50.65    4.69
  -3 -12   0   55.46    5.06
  -3 -12  -1   22.71    2.14
   3  12   1   23.23    2.30
  -3 -12  -1   20.22    2.07
  -3 -12  -2   15.93    2.23
  -3 -12  -2   15.66    1.69
   3  12   2   18.44    1.90
   3  12   3    5.05    1.00
  -3 -12  -3    2.89    0.77
  -3 -12  -3    4.77    1.38
  -3 -12  -3    3.42    1.76
  -3 -12  -4   20.53    2.59
   3  12   4   25.09    2.46
  -3 -12  -4   25.15    3.27
   3  12   5    0.39    0.79
  -3 -12  -5    0.91    1.06
  -3 -12  -6   35.38    3.86
  -3 -12  -6   45.52    3.74
  -3 -12  -7    0.24    0.83
  -3 -12  -7    0.70    0.89
  -3 -12  -7   -0.41    0.79
  -3 -12  -8   14.55    1.61
  -3 -12  -8   13.43    1.63
  -3 -12  -8    9.90    1.52
  -3 -12  -9    4.09    1.19
  -3 -12  -9    5.66    1.13
  -3 -12 -10    2.88    0.91
  -3 -12 -10    2.59    0.91
  -3 -12 -11   11.08    1.40
  -3 -12 -11   10.01    1.34
  -3 -12 -12   10.42    1.23
  -3 -12 -12    8.81    1.24
  -3 -12 -12    8.11    1.05
  -3 -12 -13    1.21    0.57
  -3 -12 -13    1.62    0.73
  -3 -12 -13    1.57    0.52
  -3 -12 -14   26.94    2.56
  -3 -12 -14   33.73    2.70
  -3 -12 -15    1.93    0.45
  -3 -12 -16    6.94    0.76
  -3 -13   9   10.22    0.97
  -3 -13   9    9.88    0.95
  -3 -13   8   30.85    2.50
  -3 -13   8   27.93    2.46
  -3 -13   7   14.42    1.39
  -3 -13   7   14.33    1.36
  -3 -13   6    1.68    0.55
  -3 -13   6    1.43    0.48
  -3 -13   5   12.96    1.24
  -3 -13   5   11.55    1.19
  -3 -13   5    9.04    1.34
  -3 -13   4    0.84    0.78
  -3 -13   4    2.22    1.93
  -3 -13   4    2.20    0.59
  -3 -13   4    1.24    0.86
  -3 -13   3   36.14    3.81
  -3 -13   3   35.25    5.24
  -3 -13   3   42.89    3.49
  -3 -13   3   41.78    3.85
  -3 -13   2   -0.61    2.44
  -3 -13   2   -0.39    0.55
  -3 -13   2   -0.30    1.01
  -3 -13   1   34.06    3.05
  -3 -13   1   37.97    3.59
  -3 -13   0   16.43    1.69
   3  13   0   19.15    1.91
   3  13   1   15.30    1.76
  -3 -13  -2   22.21    2.46
  -3 -13  -2   18.32    1.89
   3  13   2   19.10    2.06
  -3 -13  -3    2.66    1.17
   3  13   3    1.38    0.80
  -3 -13  -4    2.07    1.15
   3  13   4    2.13    0.83
   3  13   5   14.62    1.78
  -3 -13  -5   16.04    1.99
   3  13   6   12.11    1.49
  -3 -13  -6   10.84    1.57
  -3 -13  -6   10.84    1.43
  -3 -13  -7   21.11    2.32
   3  13   7   24.73    2.38
  -3 -13  -7   20.12    4.17
  -3 -13  -7   22.08    2.20
  -3 -13  -7   23.26    2.30
  -3 -13  -8    8.60    1.32
  -3 -13  -8   13.26    1.39
  -3 -13  -8   11.32    1.42
  -3 -13  -8    9.76    1.60
   3  13   8   13.99    1.54
  -3 -13  -9   10.65    1.38
  -3 -13  -9   12.45    1.37
   3  13   9   13.82    1.50
  -3 -13  -9    8.54    1.44
  -3 -13 -10    5.91    0.94
   3  13  10    6.12    1.02
  -3 -13 -10    5.56    0.95
  -3 -13 -11    0.54    0.58
   3  13  11    0.69    0.61
  -3 -13 -11    0.46    0.59
  -3 -13 -12   11.09    1.22
  -3 -13 -12   13.72    1.35
  -3 -13 -13    9.79    1.07
  -3 -13 -13   12.89    1.21
  -3 -13 -14    0.24    0.38
  -3 -13 -14    0.59    0.28
  -3 -14   7    2.23    0.40
  -3 -14   6    0.26    0.37
  -3 -14   6    0.22    0.33
  -3 -14   5   11.09    1.05
  -3 -14   5    8.88    0.99
  -3 -14   4   37.42    2.87
  -3 -14   4   31.73    2.80
  -3 -14   4   29.62    2.95
  -3 -14   3   -0.15    0.71
  -3 -14   3   -0.30    0.67
  -3 -14   3    0.37    0.51
  -3 -14   2   14.96    1.78
  -3 -14   2   15.42    1.84
  -3 -14   2   14.91    3.05
  -3 -14   1    2.20    1.02
  -3 -14   1    4.18    2.47
  -3 -14   1    2.78    1.07
  -3 -14   0    4.29    1.24
  -3 -14   0    2.86    2.55
   3  14   1    1.29    0.62
  -3 -14  -1    0.60    2.47
   3  14   2    2.04    0.74
  -3 -14  -2    2.34    1.02
  -3 -14  -2    5.27    2.88
  -3 -14  -3   -0.07    0.88
   3  14   3   -0.31    0.70
   3  14   4    8.11    1.14
  -3 -14  -4    6.07    3.05
  -3 -14  -4    7.69    1.30
  -3 -14  -5    6.31    0.97
   3  14   5    5.93    1.03
  -3 -14  -5    4.32    2.71
  -3 -14  -5    6.62    1.17
  -3 -14  -6    1.05    0.65
   3  14   6    0.15    0.63
  -3 -14  -6   -0.26    2.25
  -3 -14  -6    0.29    0.94
  -3 -14  -6    0.20    0.72
  -3 -14  -7   16.40    1.91
  -3 -14  -7   20.85    1.95
  -3 -14  -7   19.49    2.18
   3  14   7   23.59    2.08
  -3 -14  -8   25.99    2.83
   3  14   8   33.89    2.82
  -3 -14  -9    3.44    0.75
   3  14   9    3.64    0.75
  -3 -14 -10    0.46    0.40
   3  14  10    0.83    0.54
  -3 -14 -11    0.70    0.35
  -3 -15   3    1.34    0.44
  -3 -15   2    0.07    0.50
  -3 -15   2   -0.17    0.47
  -3 -15   1    1.48    0.72
  -3 -15   1    1.29    0.66
  -3 -15   0   -0.05    0.74
  -3 -15   0   -1.14    1.70
  -3 -15  -1    2.91    1.92
  -3 -15  -1    3.66    0.96
  -3 -15  -1    3.84    0.88
  -3 -15  -2    1.52    1.89
  -3 -15  -2    1.09    0.73
  -3 -15  -3    0.36    0.82
  -3 -15  -3    0.82    0.70
  -3 -15  -4   20.11    2.25
  -3 -15  -4   21.55    3.53
  -3 -15  -4   23.19    2.15
  -3 -15  -5    0.05    0.69
  -3 -15  -5   -0.39    1.69
  -3 -15  -5    0.11    0.59
  -3 -15  -6    0.70    0.65
  -3 -15  -6   -0.50    0.54
  -3 -15  -7   39.29    3.44
   4 -12  -2    1.40    0.63
   4 -12  -1    2.71    0.80
   4 -12  -1    2.82    0.54
   4 -12   0   37.43    3.47
  -4  12  -1    0.95    1.63
   4 -12   2    1.46    0.78
  -4  12  -2    1.02    1.43
   4 -12   3   -0.19    0.58
   4 -11  -6   -0.24    0.37
   4 -11  -5    0.17    0.54
   4 -11  -5    0.11    0.46
   4 -11  -4   -0.06    0.73
   4 -11  -4    0.19    0.52
   4 -11  -3   18.07    2.13
   4 -11  -2   -0.74    2.18
  -4  11   2    1.97    2.25
   4 -11  -2    0.24    0.94
   4 -11  -1    1.59    2.42
   4 -11  -1    6.61    1.38
  -4  11   1    4.25    2.70
   4 -11   0   13.53    1.86
  -4  11   0    3.88    2.74
  -4  11  -1   20.87    2.29
   4 -11   1   21.61    3.99
   4 -11   2   -0.54    2.25
   4 -11   2   -0.46    1.06
  -4  11  -2   -0.27    2.52
  -4  11  -2   -1.40    0.96
   4 -11   3    9.07    1.57
   4 -11   3    7.62    2.71
  -4  11  -3    4.67    2.66
  -4  11  -3    7.80    1.29
  -4  11  -4    3.77    2.39
   4 -11   4   13.33    1.67
   4 -11   4    7.33    2.59
  -4  11  -4    8.61    1.12
  -4  11  -4   13.55    1.60
  -4  11  -5    0.86    1.65
   4 -11   5    0.88    0.87
  -4  11  -5    1.55    0.47
   4 -11   6   13.05    1.52
  -4  11  -6   11.02    1.54
  -4  11  -7    0.80    0.71
   4 -10  -8    7.38    0.86
   4 -10  -7    0.53    0.51
   4 -10  -6    5.67    1.03
   4 -10  -6    5.28    0.87
   4 -10  -5    0.07    0.83
   4 -10  -5    0.49    0.50
   4 -10  -5    0.21    0.64
   4 -10  -4   38.06    3.06
   4 -10  -4   42.43    3.65
  -4  10   4   13.26    4.19
  -4  10   4   24.03    4.20
   4 -10  -3    3.62    1.36
   4 -10  -3   -0.31    2.59
  -4  10   3    2.45    2.65
   4 -10  -3    3.04    0.67
   4 -10  -2    1.87    1.29
  -4  10   2   -0.33    2.70
   4 -10  -2    0.67    2.88
   4 -10  -1   -0.35    2.86
   4 -10  -1    1.28    1.34
  -4  10   1    2.47    3.24
   4 -10   0    0.36    1.29
  -4  10   0    1.46    3.25
  -4  10   0    1.69    1.00
   4 -10   1   -1.46    3.21
  -4  10  -1    0.41    0.94
   4 -10   2   62.89    5.24
   4 -10   2   55.76    7.15
  -4  10  -2   51.14    4.71
   4 -10   3    1.28    1.36
   4 -10   3    5.87    3.40
  -4  10  -3    1.75    3.13
  -4  10  -3   -0.26    0.98
   4 -10   4   80.77    8.91
   4 -10   4   92.06    7.16
  -4  10  -4   82.26    6.86
   4 -10   5   42.06    3.80
   4 -10   5   42.31    5.45
   4 -10   6    8.53    1.52
   4 -10   6    6.96    2.73
  -4  10  -6    7.41    0.98
   4 -10   7   -0.23    0.87
   4 -10   7   -0.21    0.82
  -4  10  -7    0.34    0.88
   4 -10   8    5.75    1.09
  -4  10  -8    1.83    1.00
   4 -10   9   -0.31    0.75
  -4  10  -9   -0.93    0.82
  -4  10 -10   -0.54    0.67
   4 -10  10   -0.11    0.65
   4  -9 -11    0.15    0.31
   4  -9 -11   -0.22    0.32
   4  -9 -10    1.51    0.46
   4  -9  -9    0.42    0.48
   4  -9  -9    0.48    0.47
   4  -9  -8    1.28    0.61
   4  -9  -8    1.08    0.59
   4  -9  -7    0.73    0.62
   4  -9  -7   -0.30    0.67
   4  -9  -6   27.61    2.46
   4  -9  -6   26.71    2.38
   4  -9  -6   25.06    2.68
   4  -9  -5    0.48    0.66
   4  -9  -5    0.48    1.07
  -4   9   5   -1.47    2.34
  -4   9   5    2.99    2.40
   4  -9  -4    1.83    0.72
   4  -9  -4    4.02    3.01
   4  -9  -4    1.42    1.25
  -4   9   4    0.33    2.61
   4  -9  -3    2.44    0.80
   4  -9  -3    0.37    2.96
  -4   9   3    0.73    2.83
   4  -9  -2    3.44    0.83
  -4   9   2    3.65    1.09
   4  -9  -2    4.71    3.45
   4  -9  -1    9.29    1.23
  -4   9   1    8.87    1.48
   4  -9  -1    8.20    4.20
   4  -9   0    0.49    0.67
  -4   9   0    0.16    0.95
  -4   9   0    2.94    3.51
   4  -9   1    7.83    1.12
   4  -9   1    8.03    3.93
  -4   9  -1    7.86    1.50
   4  -9   2   91.48    9.81
  -4   9  -2   81.40    6.58
   4  -9   3   15.81    4.32
  -4   9  -3   11.57    1.81
   4  -9   4   84.73    9.97
  -4   9  -4   86.53    7.64
   4  -9   5   61.38    6.77
  -4   9  -5   22.38    5.28
   4  -9   6   27.20    2.95
   4  -9   6   27.53    4.68
   4  -9   7   -0.09    1.06
  -4   9  -7    0.29    2.22
   4  -9   7    0.82    2.25
  -4   9  -7   -0.10    1.06
   4  -9   7    0.15    0.43
  -4   9  -8    0.19    0.96
   4  -9   8    1.16    0.94
   4  -9   8    0.35    0.96
  -4   9  -9    0.47    1.00
   4  -9   9    0.33    0.88
   4  -9  10    1.41    0.89
  -4   9 -10    0.51    0.92
  -4   9 -11    1.47    0.86
   4  -9  11    1.70    0.83
   4  -9  12    4.33    0.91
   4  -8 -13    2.24    0.38
   4  -8 -12    4.27    0.57
  -4   8  12    3.19    0.54
   4  -8 -12    4.99    0.63
  -4   8  11    2.49    1.58
  -4   8  11    2.29    0.52
   4  -8 -11    2.71    0.61
  -4   8  10   -0.50    0.55
   4  -8 -10   -0.04    0.55
   4  -8 -10    0.50    0.51
  -4   8   9   17.41    1.74
   4  -8  -9   17.64    1.81
   4  -8  -9   17.82    1.80
  -4   8   8    1.34    2.06
  -4   8   8   -0.43    0.64
   4  -8  -8    0.09    0.65
   4  -8  -8    0.60    0.66
  -4   8   7   28.98    2.87
   4  -8  -7   35.57    3.03
   4  -8  -7   36.56    3.00
  -4   8   6   15.81    1.75
  -4   8   6   11.92    3.38
  -4   8   6    8.40    3.18
   4  -8  -6   18.71    2.27
   4  -8  -6   16.74    1.88
   4  -8  -6   20.46    1.89
  -4   8   5   49.81    4.60
   4  -8  -5   66.67    4.77
   4  -8  -4    4.21    0.92
   4  -8  -4   -1.47    2.99
   4  -8  -3    2.10    0.78
   4  -8  -3   -0.39    2.92
  -4   8   3    2.03    0.94
   4  -8  -2    0.35    0.71
   4  -8  -2    0.83    3.43
  -4   8   2   -2.48    3.36
  -4   8   2    0.52    0.87
   4  -8  -1   49.93    4.27
   4  -8  -1   39.88    6.99
  -4   8   1   47.16    4.48
  -4   8   0   48.76    4.53
   4  -8   1    0.44    3.57
  -4   8  -1    1.25    0.97
   4  -8   2   29.63    6.16
  -4   8  -2   37.92    3.67
   4  -8   3   34.55    6.20
  -4   8  -3   34.51    3.52
   4  -8   4   -0.41    3.04
  -4   8  -4   -1.26    3.06
  -4   8  -4    0.29    1.08
   4  -8   4    0.65    0.50
   4  -8   5  191.90   15.33
   4  -8   5  141.96   11.65
   4  -8   6   39.08    5.92
   4  -8   6   40.87    3.30
   4  -8   7   10.57    3.29
  -4   8  -7    3.34    2.95
  -4   8  -7    9.30    1.68
   4  -8   7    7.64    0.93
   4  -8   8    3.02    1.22
  -4   8  -8    0.86    2.20
  -4   8  -8    1.94    1.29
  -4   8  -9   15.00    2.35
   4  -8   9   23.37    2.47
   4  -8  10    3.74    1.16
  -4   8 -10    0.41    1.05
  -4   8 -11   22.04    2.90
   4  -8  11   32.82    2.99
  -4   8 -12    7.25    1.28
  -4   8 -12    6.69    1.36
   4  -8  12    8.17    1.35
   4  -8  13    9.20    1.37
   4  -8  13   11.18    1.59
   4  -8  14    7.43    1.13
   4  -8  14   12.51    1.46
   4  -7 -14    0.15    0.28
   4  -7 -13    0.27    0.33
   4  -7 -13    0.15    0.41
  -4   7  13    0.23    0.34
   4  -7 -12   -0.16    0.45
   4  -7 -12   -0.19    0.53
  -4   7  12   -0.08    0.44
   4  -7 -11   -0.08    0.59
   4  -7 -11   -0.03    0.44
  -4   7  11   -0.09    0.49
   4  -7 -10    2.64    0.79
   4  -7 -10    4.12    0.80
   4  -7 -10    2.41    0.66
  -4   7  10    4.71    0.75
   4  -7  -9   32.00    2.80
   4  -7  -9   30.82    2.79
   4  -7  -9   24.90    2.63
  -4   7   9   32.09    2.71
   4  -7  -8   85.06    6.56
   4  -7  -8   83.12    6.53
   4  -7  -8   69.99    6.39
  -4   7   8   85.73    6.45
  -4   7   7    0.29    2.49
  -4   7   7    0.46    0.62
   4  -7  -7    0.73    0.78
   4  -7  -7    0.66    0.77
   4  -7  -6   32.91    2.73
  -4   7   6   29.95    2.61
   4  -7  -5    2.05    2.69
  -4   7   5    1.71    2.59
   4  -7  -5    0.78    0.72
   4  -7  -4    0.81    0.75
   4  -7  -4    0.74    2.85
  -4   7   4    0.44    0.78
   4  -7  -3  122.68   17.86
  -4   7   3  136.01   13.55
   4  -7  -3  127.44   12.62
   4  -7  -3  155.28   11.45
   4  -7  -3  135.72   14.09
  -4   7   3  154.07   11.60
  -4   7   2  110.92   12.53
   4  -7  -2  117.57   11.78
  -4   7   2  136.00   10.68
   4  -7  -2  126.76   13.46
   4  -7  -2  111.48   16.72
   4  -7  -1   15.34    2.75
   4  -7  -1   11.58    4.21
  -4   7   1   14.01    3.28
  -4   7   1   12.92    1.71
   4  -7   0   32.00    4.20
  -4   7   0   27.98    2.87
  -4   7  -1   70.23    8.24
  -4   7  -1   87.13    6.34
   4  -7   1   72.45   11.84
   4  -7   1   77.06    9.14
  -4   7  -2    4.00    2.14
   4  -7   2    5.44    3.78
  -4   7  -2    5.15    1.20
   4  -7   2    2.01    3.73
   4  -7   3  136.34   16.46
   4  -7   3  108.27    9.50
   4  -7   3  137.76   13.15
  -4   7  -3  136.92   10.08
  -4   7  -3  129.12   12.22
   4  -7   3  144.21   11.66
   4  -7   4  137.94   11.87
   4  -7   4  183.90   15.51
  -4   7  -4  164.88   12.47
  -4   7  -4  152.53   14.47
   4  -7   4  184.14   13.98
   4  -7   5   93.43    7.68
  -4   7  -5   99.80   10.13
   4  -7   5  100.24    9.37
   4  -7   5  116.78   11.20
  -4   7  -5  104.27    8.32
   4  -7   6    0.73    3.01
  -4   7  -6    1.25    1.53
   4  -7   6    4.04    2.70
  -4   7  -7    0.05    0.63
  -4   7  -7    0.10    1.12
   4  -7   7    1.67    2.50
  -4   7  -7   -2.09    2.83
  -4   7  -8    0.21    0.63
  -4   7  -8    0.33    1.10
   4  -7   8   -0.30    2.40
  -4   7  -8    0.31    2.38
   4  -7   9   16.29    2.20
  -4   7  -9   21.29    1.89
  -4   7 -10    6.84    1.76
  -4   7 -10   13.05    1.36
   4  -7  10    8.61    1.61
   4  -7  10    6.89    1.97
  -4   7 -11   26.69    3.73
   4  -7  11   33.10    3.72
   4  -7  11   30.36    3.99
   4  -7  12   40.41    4.03
   4  -7  12   36.36    4.28
  -4   7 -12   26.80    3.95
  -4   7 -13   26.11    2.07
   4  -7  13   17.66    2.31
  -4   7 -13   17.19    2.24
   4  -7  13   20.23    2.65
   4  -7  14    5.91    1.10
  -4   7 -14    3.67    0.91
   4  -7  14    5.26    1.34
   4  -7  15    1.20    0.67
   4  -6 -15    0.87    0.31
  -4   6  14    3.62    0.53
   4  -6 -14    3.85    0.49
  -4   6  13    3.19    0.55
   4  -6 -13    2.60    0.54
   4  -6 -12   15.56    1.57
   4  -6 -12   13.82    1.56
   4  -6 -11   20.51    2.22
  -4   6  11   28.79    2.28
  -4   6  10   52.51    3.58
   4  -6 -10   45.90    3.64
   4  -6  -9    3.17    0.90
   4  -6  -9    2.83    0.84
   4  -6  -9    1.10    0.70
  -4   6   8    3.92    2.64
   4  -6  -8    6.72    1.11
   4  -6  -8    5.16    1.03
  -4   6   7    2.17    2.50
   4  -6  -7    1.93    0.82
   4  -6  -7    1.53    0.80
   4  -6  -6    1.76    0.77
   4  -6  -6    2.70    2.48
  -4   6   6    0.30    2.12
   4  -6  -6   -0.99    2.71
   4  -6  -5   42.66    9.05
  -4   6   5   41.58    5.48
   4  -6  -5   36.59    4.77
   4  -6  -5   48.19    4.04
  -4   6   5   53.65    4.11
   4  -6  -5   46.36    6.36
   4  -6  -4    3.04    0.78
  -4   6   4    4.54    2.94
   4  -6  -4    1.92    1.28
  -4   6   4    1.80    1.39
   4  -6  -4    1.04    2.68
   4  -6  -4    2.04    3.02
  -4   6   4    1.64    0.75
  -4   6   3    6.51    2.27
   4  -6  -3   11.18    4.83
  -4   6   3    6.03    1.06
  -4   6   2    7.71    2.36
  -4   6   2    8.81    1.27
  -4   6   1  201.46   15.90
   4  -6  -1  179.88   20.24
  -4   6   1  209.52   13.49
   4  -6   0   -1.90    3.36
  -4   6   0    3.83    0.98
  -4   6  -1    2.15    0.84
  -4   6  -1    6.32    2.22
   4  -6   1    6.44    4.12
  -4   6  -1    6.83    1.07
  -4   6  -2  102.44    9.76
   4  -6   2   89.38   11.17
   4  -6   2   94.44   12.91
  -4   6  -2   72.22    7.24
  -4   6  -2  113.08    7.59
  -4   6  -3    4.27    2.04
  -4   6  -3    5.61    1.10
   4  -6   3    2.58    3.47
  -4   6  -3    4.22    0.89
   4  -6   3    1.97    2.10
  -4   6  -4   49.50    4.57
  -4   6  -4   45.98    6.12
   4  -6   4   45.37    8.38
  -4   6  -4   50.90    4.35
   4  -6   4   41.60    7.81
  -4   6  -5   71.26    8.69
   4  -6   5   59.96   10.54
  -4   6  -5   89.58    7.12
  -4   6  -5   84.43    7.41
  -4   6  -6   10.35    1.21
   4  -6   6    6.32    3.79
  -4   6  -6    3.90    2.79
   4  -6   6    8.22    3.29
  -4   6  -6    4.38    1.93
   4  -6   7    3.30    3.07
   4  -6   7    4.46    1.56
   4  -6   7    5.78    3.02
  -4   6  -7    4.90    1.81
  -4   6  -8   16.54    2.15
   4  -6   8   17.09    5.18
  -4   6  -8    8.02    3.22
   4  -6   8   15.87    2.51
  -4   6  -9    4.55    1.40
  -4   6 -10   43.67    4.77
   4  -6  10   54.56    4.80
   4  -6  11    9.08    1.63
  -4   6 -11    7.24    1.72
   4  -6  12   50.68    4.47
  -4   6 -12   39.04    4.48
   4  -6  13   97.11    7.93
  -4   6 -13   89.01    7.85
   4  -6  13   83.06    8.20
   4  -6  14    5.28    1.18
  -4   6 -14    4.96    1.17
   4  -6  15    1.61    0.83
   4  -6  15    1.06    1.07
   4  -6  16   27.41    2.60
   4  -6  16   27.07    2.83
   4  -5 -16   14.69    1.29
  -4   5  15    7.28    0.75
   4  -5 -15    6.64    0.80
   4  -5 -14    8.33    0.90
  -4   5  14    6.27    1.87
   4  -5 -14    9.77    1.03
  -4   5  13    1.62    1.97
   4  -5 -13    3.10    0.62
   4  -5 -13    3.86    0.70
   4  -5 -13    3.76    0.76
  -4   5  12   -1.25    2.23
   4  -5 -12   -0.51    0.59
   4  -5 -12    0.69    0.61
   4  -5 -12   -0.67    0.71
   4  -5 -11    2.31    0.75
   4  -5 -11    1.68    0.75
  -4   5  10    0.58    2.35
   4  -5 -10    2.37    0.78
   4  -5 -10    3.50    0.83
   4  -5  -9   47.50    3.68
  -4   5   9   15.03    4.62
   4  -5  -8    7.48    1.13
   4  -5  -8    8.70    4.04
  -4   5   8    2.19    2.57
  -4   5   7   38.32    7.13
   4  -5  -7   54.10   10.29
   4  -5  -6   57.44    4.73
  -4   5   6   49.06    5.93
   4  -5  -6   44.69    6.25
   4  -5  -6   50.70    9.74
   4  -5  -5    5.67    3.96
  -4   5   5    1.52    1.34
   4  -5  -5    3.98    0.86
  -4   5   5    5.17    0.77
  -4   5   5    4.25    2.62
  -4   5   4   -0.05    0.58
   4  -5  -4   -0.94    3.46
  -4   5   4    0.53    1.39
   4  -5  -4    0.09    0.56
  -4   5   4    0.26    0.46
  -4   5   4   -1.27    2.50
  -4   5   3   16.36    1.56
  -4   5   3   15.50    1.69
  -4   5   3   12.68    2.74
   4  -5  -3   12.85    5.55
  -4   5   2   21.46    2.03
  -4   5   2   24.00    2.22
  -4   5   2   18.97    3.47
  -4   5   1   60.40    5.45
  -4   5   1   74.74    5.68
  -4   5   1   71.40    7.51
   4  -5  -1   69.95   10.90
  -4   5   0    1.28    0.70
   4  -5   0    1.67    3.08
  -4   5   0    0.38    0.42
   4  -5   0    1.84    1.70
  -4   5  -1  108.84    8.89
  -4   5  -1  108.74   10.65
   4  -5   1  104.86   13.94
   4  -5   1   86.47   11.60
   4  -5   2    0.55    2.11
  -4   5  -2   -0.29    1.40
  -4   5  -2    0.12    0.63
   4  -5   2   -1.54    2.71
  -4   5  -3  173.31   14.00
  -4   5  -3  178.96   15.80
   4  -5   3  142.78   18.17
   4  -5   3  154.92   17.43
  -4   5  -4    5.61    1.87
   4  -5   4   -0.71    2.25
  -4   5  -4    4.10    0.98
   4  -5   4    3.16    2.56
  -4   5  -5    5.43    1.95
   4  -5   5    5.41    3.13
  -4   5  -5    4.99    1.09
   4  -5   5    2.03    2.29
  -4   5  -6  135.39   10.28
   4  -5   6  123.00   13.43
  -4   5  -7   28.08    3.81
  -4   5  -7   25.30    2.30
   4  -5   7   24.63    4.21
   4  -5   7   24.38    5.86
   4  -5   8   19.24    3.86
  -4   5  -8   21.36    1.96
   4  -5   8   25.61    5.94
  -4   5  -8   18.78    2.48
   4  -5   9   21.59    4.59
  -4   5  -9   36.60    2.97
   4  -5   9   39.95    7.55
  -4   5  -9   28.37    3.49
  -4   5 -10    0.11    1.13
   4  -5  10    0.19    1.02
   4  -5  10    0.85    2.69
  -4   5 -10   -0.07    0.49
  -4   5 -11   68.03    5.28
  -4   5 -11   49.31    5.81
   4  -5  11   61.07    5.77
  -4   5 -12  103.86    8.08
   4  -5  12  101.77    8.60
  -4   5 -12   79.05    8.61
  -4   5 -13  131.35   10.20
   4  -5  13  114.26   10.64
  -4   5 -13  121.45   10.68
  -4   5 -14    2.03    0.53
   4  -5  14    1.82    1.01
  -4   5 -14    1.22    1.06
  -4   5 -15    1.71    0.48
  -4   5 -15    2.70    0.97
   4  -5  15    1.50    0.91
   4  -5  15    1.85    1.26
   4  -5  16    4.27    0.97
   4  -5  16    1.70    1.07
   4  -5  17    0.23    0.56
   4  -5  17   -0.07    0.79
   4  -4 -16   -0.13    0.30
  -4   4  15    2.70    1.49
   4  -4 -15    4.53    0.66
  -4   4  14    1.32    1.89
   4  -4 -14    1.27    0.57
   4  -4 -13    4.43    0.73
   4  -4 -13    4.81    0.82
   4  -4 -13    3.78    0.84
   4  -4 -12    0.04    0.62
   4  -4 -12    1.00    0.64
   4  -4 -12    0.24    0.68
   4  -4 -11    3.54    0.86
   4  -4 -11    3.71    0.92
   4  -4 -10   11.04    1.36
   4  -4 -10   12.11    1.38
   4  -4 -10    9.69    1.35
   4  -4  -9  117.95    8.43
   4  -4  -9  109.28    8.40
   4  -4  -8    0.91    0.72
   4  -4  -8    0.41    0.66
   4  -4  -8    1.68    3.38
  -4   4   8    1.25    2.55
   4  -4  -7   -0.05    0.62
   4  -4  -7    0.45    0.61
   4  -4  -7   -0.87    3.06
  -4   4   7    0.30    2.25
   4  -4  -6   -0.88    3.39
  -4   4   6    0.21    0.98
   4  -4  -5    3.47    3.76
  -4   4   5    4.69    0.69
  -4   4   5    4.20    1.52
   4  -4  -4    5.09    3.93
  -4   4   4    6.19    0.79
  -4   4   4    6.79    1.85
   4  -4  -3   -0.82    3.04
  -4   4   3    0.56    0.40
  -4   4   3    0.24    1.23
  -4   4   2    4.66    1.70
  -4   4   2    2.91    0.55
  -4   4   2    3.13    0.66
   4  -4  -2    1.61    1.50
   4  -4  -1   47.17    8.43
   4  -4  -1   50.29    6.32
  -4   4   1   47.37    3.99
  -4   4   1   50.96    5.67
   4  -4   0  255.86   23.32
   4  -4   0  256.31   20.48
  -4   4   0  212.42   17.24
  -4   4  -1    7.97    2.15
  -4   4  -1    4.65    0.66
  -4   4  -1    6.14    0.92
   4  -4   1    5.52    3.29
   4  -4   1    5.25    2.33
  -4   4  -2   -0.20    0.62
   4  -4   2    1.31    2.84
   4  -4   2    0.45    1.72
  -4   4  -2   -1.24    1.46
  -4   4  -3   28.39    3.83
  -4   4  -3   24.55    2.43
   4  -4   3   22.15    4.57
   4  -4   3   24.93    5.47
  -4   4  -4    8.21    2.11
   4  -4   4    6.38    2.82
  -4   4  -4    5.77    1.04
   4  -4   4    5.33    3.21
  -4   4  -5    0.71    1.14
   4  -4   5   -1.15    2.40
   4  -4   5    0.56    2.09
  -4   4  -5   -0.53    0.69
  -4   4  -6   -0.23    1.01
   4  -4   6   -1.25    2.61
   4  -4   6   -0.54    1.79
  -4   4  -6    0.44    0.78
  -4   4  -7  142.52   13.39
  -4   4  -7  150.23   11.98
   4  -4   7  118.13   15.84
   4  -4   7  157.72   14.36
   4  -4   8   12.76    3.09
  -4   4  -8   17.27    1.74
  -4   4  -8   15.46    2.59
  -4   4  -8   18.41    1.65
   4  -4   8   13.64    4.73
  -4   4  -9   17.89    1.56
   4  -4   9    8.36    3.80
  -4   4  -9   10.18    1.97
   4  -4   9   15.78    3.51
  -4   4 -10   75.91    5.63
  -4   4 -10   51.29    6.07
   4  -4  10   67.56    6.06
   4  -4  10   47.87    7.57
  -4   4 -11   16.37    1.52
   4  -4  11   14.44    2.01
  -4   4 -11   13.15    2.15
   4  -4  12   48.04    4.77
  -4   4 -12   56.81    4.30
   4  -4  13   43.24    4.60
  -4   4 -13   41.15    4.64
  -4   4 -13   53.69    4.17
   4  -4  14    2.36    1.19
  -4   4 -14    2.06    1.17
  -4   4 -14    3.55    0.66
   4  -4  15   13.52    1.92
  -4   4 -15   14.39    1.93
  -4   4 -15   16.11    1.51
   4  -4  16    3.69    1.01
  -4   4 -16    3.57    0.97
  -4   4 -16    3.37    0.57
   4  -4  17    5.86    0.98
   4  -4  17    4.42    1.23
  -4   4 -17    4.49    0.61
   4  -4  18   12.01    1.60
   4  -4  18   14.71    1.47
   4  -3 -17   14.26    1.23
   4  -3 -16   31.77    2.70
  -4   3  15    0.83    1.73
   4  -3 -15    1.43    0.52
  -4   3  14   -0.45    2.08
   4  -3 -14    0.37    0.58
   4  -3 -14    0.46    0.56
  -4   3  13   -1.08    2.55
   4  -3 -13    0.88    0.51
   4  -3 -13    0.68    0.70
   4  -3 -13    0.54    0.65
   4  -3 -12   14.82    1.54
   4  -3 -12   13.92    1.62
   4  -3 -12   15.96    1.66
   4  -3 -11   41.52    3.75
   4  -3 -11   42.30    3.78
  -4   3  10    0.32    2.59
   4  -3 -10    1.25    0.73
   4  -3 -10    1.25    0.77
   4  -3  -9  144.17   11.81
   4  -3  -8    5.47    0.94
   4  -3  -8    7.23    3.92
  -4   3   8   -0.31    2.50
   4  -3  -7   -0.44    0.62
  -4   3   7   -0.29    2.28
   4  -3  -7   -0.81    3.27
   4  -3  -6   11.74    1.33
   4  -3  -6   13.74    5.02
  -4   3   6   11.58    2.10
   4  -3  -5    4.74    3.94
  -4   3   5    2.86    1.28
   4  -3  -4   13.77    5.21
   4  -3  -4   22.27    3.48
  -4   3   4   19.29    2.93
   4  -3  -3   26.74    3.97
   4  -3  -3   28.66    6.60
  -4   3   3   27.37    3.68
   4  -3  -2   28.27    4.24
  -4   3   2   29.88    3.85
   4  -3  -1    7.34    4.37
   4  -3  -1   13.23    2.80
  -4   3   1   11.43    2.27
   4  -3   0    0.63    2.82
   4  -3   0    2.70    1.90
   4  -3   1  265.46   27.03
   4  -3   1  282.92   25.18
  -4   3  -1  299.37   24.48
   4  -3   2    1.69    2.36
   4  -3   2    4.18    2.03
  -4   3  -2    2.73    1.34
   4  -3   3   31.10    5.98
   4  -3   3   37.95    5.60
  -4   3  -3   40.25    4.61
   4  -3   4   75.25   10.10
   4  -3   4   90.17   10.22
  -4   3  -4   92.29    8.59
   4  -3   5   42.74    6.75
   4  -3   5   40.24    6.70
  -4   3  -5   51.94    4.54
  -4   3  -5   58.43    5.69
  -4   3  -6   -0.58    1.06
   4  -3   6   -3.13    2.96
  -4   3  -6   -0.07    0.79
   4  -3   6    0.44    1.88
  -4   3  -7   24.69    3.25
   4  -3   7   16.70    4.46
   4  -3   7   26.35    4.46
  -4   3  -8   80.24    7.65
   4  -3   8   78.78    8.64
  -4   3  -9   -0.09    0.39
  -4   3  -9    0.34    0.39
  -4   3  -9    0.47    0.95
   4  -3   9   -0.36    1.56
   4  -3  10    3.59    2.84
  -4   3 -10    9.80    1.18
  -4   3 -10    9.13    0.96
  -4   3 -10    7.82    0.94
   4  -3  10    6.30    1.34
   4  -3  10    6.71    2.53
  -4   3 -10    4.82    1.47
   4  -3  11   26.36    6.54
  -4   3 -11   40.95    3.39
  -4   3 -11   55.37    3.68
  -4   3 -11   41.35    3.41
  -4   3 -11   24.52    3.85
   4  -3  11   31.52    3.74
   4  -3  11   22.33    5.00
  -4   3 -12    6.59    0.89
  -4   3 -12    7.54    0.93
  -4   3 -12    4.62    1.48
   4  -3  12    6.51    1.37
  -4   3 -13   28.43    2.26
  -4   3 -13   25.61    2.24
   4  -3  13   16.73    2.56
  -4   3 -13   19.89    2.76
   4  -3  13   17.12    5.05
  -4   3 -14   11.65    1.22
   4  -3  14    9.76    1.69
  -4   3 -14    6.37    1.66
  -4   3 -14   11.06    1.24
  -4   3 -15   64.64    4.90
   4  -3  15   48.03    5.24
  -4   3 -15   45.81    5.22
  -4   3 -15   62.29    4.90
  -4   3 -16   29.87    2.34
  -4   3 -16   26.75    2.31
   4  -3  16   18.59    2.58
  -4   3 -16   22.01    2.64
  -4   3 -17   13.51    1.23
   4  -3  17   12.08    1.53
  -4   3 -18    8.03    0.83
   4  -3  18    6.06    1.19
   4  -3  18    8.38    1.08
  -4   3 -19    3.91    0.47
   4  -2 -17    0.31    0.24
   4  -2 -16    1.30    0.43
   4  -2 -15   48.57    3.89
  -4   2  15   29.78    4.96
   4  -2 -14   13.90    1.45
  -4   2  14    7.72    2.93
   4  -2 -13    1.18    0.66
  -4   2  13   -2.34    2.66
   4  -2 -12    0.35    0.65
   4  -2 -11   56.44    4.90
   4  -2 -10   54.45    4.49
   4  -2 -10   72.35    6.27
   4  -2  -9    0.85    1.37
   4  -2  -9    0.74    2.97
   4  -2  -9    0.67    0.65
   4  -2  -8  124.48    9.51
   4  -2  -8  170.91   11.32
   4  -2  -7   42.95    3.74
   4  -2  -7   58.72    5.12
  -4   2   6   35.30    4.55
  -4   2   6   44.85    4.73
  -4   2   5    3.85    1.33
  -4   2   4    9.17    1.85
  -4   2   3  112.47   10.26
   4  -2  -2  837.04   59.14
  -4   2   2  652.33   58.22
   4  -2  -1 1206.71   86.71
  -4   2   1  985.78   85.89
   4  -2   0   39.03    4.91
  -4   2   0   38.88    4.44
   4  -2   1  138.05   12.97
   4  -2   2 1568.77  121.58
   4  -2   2 1340.32  122.72
  -4   2  -2 1543.42  120.70
   4  -2   3   -0.90    2.31
   4  -2   3   -0.61    1.63
  -4   2  -3    0.35    0.98
   4  -2   4    1.25    2.13
   4  -2   4    0.34    1.48
  -4   2  -4    1.56    1.06
   4  -2   5   45.43    6.51
   4  -2   5   54.26    6.77
  -4   2  -5   49.66    5.24
   4  -2   6   13.96    3.09
  -4   2  -6   11.63    2.12
  -4   2  -7    6.89    1.13
   4  -2   7    4.43    1.85
  -4   2  -7    3.62    1.25
   4  -2   8    1.19    1.37
   4  -2   8    0.54    1.80
  -4   2  -8   -0.15    0.83
  -4   2  -9  105.12    9.90
   4  -2   9  128.02    9.77
   4  -2   9   98.12   12.77
   4  -2   9  112.49   11.64
  -4   2 -10   93.76    7.16
  -4   2 -10   99.26    7.19
  -4   2 -10   63.82    7.58
   4  -2  10   78.16    7.48
   4  -2  10   56.63   10.06
   4  -2  10   63.31    9.00
   4  -2  11   42.78    7.98
  -4   2 -11   80.21    5.04
  -4   2 -11   56.66    4.80
  -4   2 -11   62.43    4.84
   4  -2  11   48.05    5.13
  -4   2 -11   37.21    5.24
   4  -2  11   31.24    6.39
   4  -2  12    2.85    2.71
  -4   2 -12    9.85    1.18
  -4   2 -12    8.58    1.00
  -4   2 -12    8.01    1.01
   4  -2  12    5.02    1.32
  -4   2 -13   31.78    2.99
  -4   2 -13   36.46    3.04
   4  -2  13   26.69    3.36
  -4   2 -13   27.54    3.49
  -4   2 -14   95.35    7.70
   4  -2  14   70.13    8.00
  -4   2 -14   73.79    8.10
  -4   2 -14   92.88    7.70
  -4   2 -15    1.14    0.57
  -4   2 -15    1.98    0.95
   4  -2  15    1.97    1.02
  -4   2 -15    1.87    1.08
  -4   2 -15    1.88    0.64
  -4   2 -16   13.75    1.36
   4  -2  16    9.71    1.65
  -4   2 -16   11.50    1.78
  -4   2 -16   11.73    1.34
  -4   2 -17    6.51    0.86
   4  -2  17    5.68    1.15
  -4   2 -17    7.58    0.88
  -4   2 -18    3.74    0.58
  -4   2 -18    2.72    0.55
   4  -2  18    3.02    0.82
   4  -2  18    1.36    0.94
  -4   2 -19    3.61    0.51
  -4   2 -20    8.10    0.76
   4  -1 -17    0.71    0.31
   4  -1 -17    0.88    0.25
   4  -1 -16    4.28    0.61
  -4   1  15    6.55    2.61
   4  -1 -15   12.54    1.28
  -4   1  14   10.22    3.21
   4  -1 -14   18.87    1.80
   4  -1 -13  119.23    8.68
   4  -1 -13  103.78    8.61
   4  -1 -12   36.21    3.21
   4  -1 -12   36.49    3.20
   4  -1 -11   34.95    4.24
   4  -1 -11   28.17    2.65
   4  -1 -11   28.36    2.66
   4  -1 -10   75.86    7.10
   4  -1 -10   59.59    5.40
   4  -1 -10   64.72    5.42
   4  -1  -9    1.83    0.72
   4  -1  -9    2.87    1.54
  -4   1   9   -0.32    2.26
   4  -1  -8   47.22    4.17
   4  -1  -8   53.97    5.51
   4  -1  -7   26.70    3.49
  -4   1   6  324.12   28.72
  -4   1   6  324.09   28.69
  -4   1   5    0.45    0.80
  -4   1   5    0.15    0.73
   4  -1  -5    0.53    0.93
  -4   1   4   84.57    8.71
  -4   1   4   90.74    8.78
   4  -1  -4  118.00   15.85
   4  -1  -4  111.57    8.65
  -4   1   3  696.89   57.66
   4  -1  -3  862.25   65.61
  -4   1   2   12.53    2.05
  -4   1   1  550.93   45.49
   4  -1  -1  622.59   51.70
  -4   1   0  374.12   30.78
   4  -1   1  130.72   12.07
  -4   1  -2   60.51    6.08
   4  -1   2   65.29    6.75
  -4   1  -3    2.23    1.13
   4  -1   3    3.85    1.93
  -4   1  -4  335.94   26.67
   4  -1   4  291.80   28.07
  -4   1  -5  104.35    8.87
   4  -1   5   82.45    9.79
  -4   1  -6  284.07   23.39
   4  -1   6  270.04   24.39
   4  -1   6  290.77   25.09
  -4   1  -7  291.98   24.53
  -4   1  -7  307.54   24.64
   4  -1   7  280.20   26.35
  -4   1  -8    1.46    0.88
  -4   1  -8    1.69    0.94
   4  -1   8    1.37    1.41
   4  -1   8   -0.45    2.62
   4  -1   9   11.23    2.67
   4  -1   9    7.66    3.16
   4  -1  10   12.32    2.86
   4  -1  10   10.58    1.42
  -4   1 -10    9.90    1.69
   4  -1  10    7.84    2.97
   4  -1  11   38.16    7.39
   4  -1  11   36.56    6.56
  -4   1 -11   59.23    4.88
   4  -1  11   48.75    5.17
  -4   1 -11   67.96    4.94
   4  -1  12   24.46    5.50
  -4   1 -12   35.28    2.74
  -4   1 -12   30.01    2.66
   4  -1  12   23.55    2.97
  -4   1 -12   26.24    3.19
  -4   1 -13    7.41    0.94
  -4   1 -13    7.45    0.92
   4  -1  13    4.45    1.24
  -4   1 -13    4.94    1.47
  -4   1 -14    1.81    0.71
  -4   1 -14    1.38    0.60
   4  -1  14    0.17    0.94
  -4   1 -14    1.73    1.24
   4  -1  14    1.34    2.49
  -4   1 -15    3.36    0.83
   4  -1  15    1.89    1.00
  -4   1 -15    2.29    1.25
  -4   1 -15    3.09    0.69
  -4   1 -16    0.87    0.73
  -4   1 -16    1.06    0.62
   4  -1  16    0.30    0.85
  -4   1 -16    0.50    1.08
  -4   1 -16    0.21    0.55
  -4   1 -17    2.63    0.61
  -4   1 -17    1.92    0.78
   4  -1  17    1.18    0.83
  -4   1 -17    2.63    0.62
  -4   1 -18    1.02    0.64
  -4   1 -18    1.17    0.51
   4  -1  18   -0.53    0.86
  -4   1 -18    0.78    0.47
  -4   1 -19    9.39    1.02
  -4   1 -19   10.92    1.04
  -4   1 -20    9.70    0.92
   4   0 -18    3.44    0.38
   4   0 -17    0.58    0.33
  -4   0  16   12.45    2.13
   4   0 -16   27.96    1.98
  -4   0  15   21.82    3.85
   4   0 -15   57.53    3.72
  -4   0  14   49.90    7.45
   4   0 -14   72.89    5.85
   4   0 -13    5.84    0.98
   4   0 -13    3.69    0.79
  -4   0  12    7.86    3.59
   4   0 -12   16.43    1.68
  -4   0  12    4.75    2.45
   4   0 -12   15.71    1.61
   4   0 -11  137.53   11.36
   4   0 -11  111.03    9.31
   4   0 -11  110.03    9.27
   4   0 -10    6.38    1.96
  -4   0  10    1.03    2.80
   4   0 -10    3.32    0.84
   4   0 -10    2.92    0.76
   4   0  -9   71.82    7.03
   4   0  -9   59.84    5.27
   4   0  -9   61.88    5.25
   4   0  -8    4.03    1.52
   4   0  -8    6.67    5.55
  -4   0   8    0.60    2.36
   4   0  -7   48.10   10.61
   4   0  -7   51.10    5.61
   4   0  -6    0.69    1.01
   4   0  -6   -2.12    5.15
  -4   0   6   -0.12    0.68
  -4   0   6   -0.24    0.63
   4   0  -5  105.74   15.99
   4   0  -5  130.14   10.69
  -4   0   5  116.00   10.46
  -4   0   5  115.27   10.44
   4   0  -4  144.37   18.92
   4   0  -4  168.50   13.25
  -4   0   4  155.23   13.32
  -4   0   4  141.55   13.22
   4   0  -3  455.72   47.52
   4   0  -3  546.12   41.90
  -4   0   3  493.28   42.21
  -4   0   3  523.01   42.27
   4   0  -2  926.64   69.04
  -4   0   2  810.99   69.54
  -4   0   2  811.11   69.52
   4   0  -1   55.16   10.14
  -4   0   1   58.32    5.67
   4   0   0  138.76   16.19
  -4   0   0  129.70   11.43
   4   0   1  122.49   14.90
   4   0   2    0.62    3.77
  -4   0  -2    1.47    0.90
  -4   0  -3  186.32   15.79
   4   0   4  310.08   25.30
  -4   0  -4  290.11   24.52
   4   0   5  222.15   19.40
  -4   0  -5  223.22   18.45
  -4   0  -5  215.62   18.46
   4   0   6  332.81   31.48
   4   0   6  378.89   32.19
  -4   0  -6  394.68   30.98
  -4   0  -6  394.09   31.03
   4   0   7    1.98    1.61
  -4   0  -7    1.00    0.78
  -4   0  -7    1.44    0.87
  -4   0  -8   38.96    4.06
  -4   0  -8   45.66    4.23
   4   0   9   22.58    4.42
   4   0  10   21.10    4.49
  -4   0 -11  193.07   14.78
   4   0  11  177.27   15.11
  -4   0 -11  179.70   15.26
  -4   0 -12    3.07    0.65
  -4   0 -12    2.38    0.59
   4   0  12    3.45    2.50
   4   0  12    3.26    0.94
  -4   0 -12    3.17    1.21
  -4   0 -13   29.44    2.38
  -4   0 -13   25.43    2.31
   4   0  13   22.86    2.66
  -4   0 -13   23.53    2.86
  -4   0 -14    3.39    0.74
  -4   0 -14    3.78    0.73
   4   0  14    3.63    1.09
  -4   0 -14    4.32    1.33
   4   0  14    5.51    2.91
  -4   0 -15   50.86    5.04
   4   0  15   47.52    4.86
  -4   0 -15   50.65    4.53
  -4   0 -15   62.96    4.63
  -4   0 -16    8.77    1.10
  -4   0 -16   10.36    1.18
   4   0  16    8.62    1.42
  -4   0 -16    8.52    1.11
  -4   0 -17    7.62    1.01
  -4   0 -17    8.84    1.09
   4   0  17    9.47    1.34
  -4   0 -17    8.38    1.05
  -4   0 -18    0.20    0.47
  -4   0 -18   -0.29    0.58
  -4   0 -18    0.03    0.47
  -4   0 -19    3.16    0.59
  -4   0 -19    3.07    0.58
  -4   0 -20    3.22    0.49
  -4   0 -20    3.36    0.49
  -4   0 -21    9.70    0.88
   4   1 -17   18.75    1.63
  -4  -1  16    4.01    1.02
  -4  -1  15   13.22    1.91
  -4  -1  14   40.15    5.98
   4   1 -14   47.73    4.01
   4   1 -13  128.84    9.73
   4   1 -13  116.25    9.62
  -4  -1  12   11.86    3.88
   4   1 -12   14.12    1.54
   4   1 -12   13.92    1.46
   4   1 -11  132.50   12.31
   4   1 -11  152.65   10.35
   4   1 -11  142.45   10.27
   4   1 -10   84.81    8.97
   4   1 -10   88.92    7.15
   4   1 -10   89.57    7.11
   4   1  -9   49.21   10.56
   4   1  -9   54.40    6.56
   4   1  -9   56.76    4.80
   4   1  -9   59.58    4.79
   4   1  -8   98.96   14.96
   4   1  -8   91.89    9.34
   4   1  -7   55.37   10.29
   4   1  -7   39.25    5.06
   4   1  -6    4.29    1.62
   4   1  -6    1.05    4.82
  -4  -1   5   15.05    2.14
   4   1  -5   11.94    5.80
   4   1  -5   18.99    2.72
  -4  -1   4  420.40   32.95
  -4  -1   4  419.69   32.93
   4   1  -4  397.05   33.00
  -4  -1   3  418.37   32.66
  -4  -1   3  416.03   32.65
   4   1  -3  394.95   32.42
  -4  -1   2   70.49    6.87
  -4  -1   2   76.48    6.96
   4   1  -2   75.53    6.45
  -4  -1   1    0.66    0.85
  -4  -1   1    0.78    0.81
   4   1  -1    0.40    0.41
   4   1  -1    1.54    4.54
  -4  -1   0  189.83   15.60
  -4  -1   0  197.08   15.64
   4   1   1  855.78   73.04
  -4  -1  -2    0.78    0.85
  -4  -1  -2    0.63    0.83
   4   1   2    0.60    3.25
  -4  -1  -3   51.87    5.13
  -4  -1  -3   50.54    5.12
   4   1   3   43.57    7.49
   4   1   3   60.18    5.67
   4   1   4    1.45    1.20
  -4  -1  -4    1.54    0.91
  -4  -1  -4    0.62    0.78
   4   1   4    1.83    3.23
   4   1   5    0.21    1.13
  -4  -1  -5   -0.49    0.84
  -4  -1  -5   -0.13    0.80
  -4  -1  -6   84.38    7.53
  -4  -1  -6   81.35    7.53
   4   1   6   83.81    8.40
  -4  -1  -7   70.07    6.58
  -4  -1  -7   77.30    6.71
   4   1   7   65.07    7.65
   4   1   8   10.85    2.85
  -4  -1  -8   14.14    1.92
   4   1   8   18.53    2.90
   4   1   9    0.38    1.81
   4   1   9    0.85    1.23
   4   1  10   -0.43    1.74
   4   1  10    1.30    1.58
  -4  -1 -10    0.89    0.92
   4   1  11   32.30    5.71
   4   1  11   28.40    5.11
  -4  -1 -11   43.27    3.90
  -4  -1 -11   39.02    3.63
   4   1  12    1.02    2.06
  -4  -1 -12   -0.18    1.02
  -4  -1 -12    0.20    0.43
   4   1  13    1.08    1.90
  -4  -1 -13    0.83    0.57
  -4  -1 -13    1.39    0.49
   4   1  13    0.94    0.81
  -4  -1 -13    0.47    1.15
  -4  -1 -14  369.82   27.61
  -4  -1 -14  337.72   27.47
  -4  -1 -14  375.30   27.54
  -4  -1 -14  361.09   28.03
   4   1  14  339.56   27.80
   4   1  15    3.12    0.98
  -4  -1 -15    2.41    0.74
  -4  -1 -15    2.19    0.64
   4   1  16  248.30   20.11
  -4  -1 -16  235.09   19.79
  -4  -1 -16  261.44   19.85
  -4  -1 -17   30.57    2.85
  -4  -1 -17   35.17    2.92
  -4  -1 -18    1.93    0.58
  -4  -1 -18    1.54    0.57
  -4  -1 -18    1.40    0.53
  -4  -1 -19    8.44    0.95
  -4  -1 -19    9.28    1.03
  -4  -1 -19    7.94    0.92
  -4  -1 -20   15.99    1.53
  -4  -1 -20   15.67    1.51
  -4  -1 -21    1.74    0.36
   4   2 -17    0.06    0.27
   4   2 -16    0.32    0.36
  -4  -2  16    0.35    0.81
  -4  -2  15    1.11    1.09
  -4  -2  14    1.63    1.33
  -4  -2  13   51.73    6.85
  -4  -2  12    0.47    1.85
   4   2 -12    1.58    0.76
  -4  -2  12    3.89    3.18
  -4  -2  11   11.84    3.56
   4   2 -11   32.96    2.67
   4   2 -11   27.45    4.51
  -4  -2  11   19.76    4.85
   4   2 -10   57.12    4.12
   4   2 -10   43.12    6.07
  -4  -2  10   35.55    6.20
   4   2  -9   14.07    1.49
  -4  -2   9    8.40    3.53
   4   2  -9   10.31    2.92
   4   2  -9   12.25    5.65
   4   2  -8    0.93    1.47
   4   2  -8   -1.11    3.51
   4   2  -7    1.16    1.61
   4   2  -7    1.08    4.01
   4   2  -6   86.34   13.60
   4   2  -6   93.96    9.31
   4   2  -5    0.22    1.24
   4   2  -5   -3.95    4.54
  -4  -2   5   -0.59    2.44
   4   2  -4   18.63    6.57
   4   2  -4   23.00    2.81
   4   2  -3   17.48    7.05
   4   2  -3   29.30    3.41
  -4  -2   3   38.39    3.45
  -4  -2   3    8.92    4.56
   4   2  -2    0.78    0.85
  -4  -2   2    0.88    0.87
   4   2  -1  146.93   12.42
  -4  -2   1  171.95   13.15
  -4  -2   1  175.85   13.19
   4   2   0   88.03    6.99
  -4  -2   0   91.46    7.91
  -4  -2   0   77.31   11.37
  -4  -2   0   88.91    7.87
   4   2   1   -1.30    4.17
  -4  -2  -1    4.28    3.47
  -4  -2  -2   47.90    4.61
  -4  -2  -2   51.87    4.70
   4   2   3    3.20    2.97
  -4  -2  -3    7.91    4.57
  -4  -2  -3    7.47    1.47
  -4  -2  -3    8.23    1.50
   4   2   4   89.20    7.27
  -4  -2  -4   71.50    6.68
  -4  -2  -4   72.84   10.66
  -4  -2  -4   81.07    6.83
   4   2   5  281.47   17.00
   4   2   5  200.58   18.17
  -4  -2  -5  157.25   15.25
  -4  -2  -5  260.39   16.22
   4   2   6   75.35    6.15
   4   2   6   66.33    6.73
   4   2   7    4.29    1.63
   4   2   7    2.49    1.29
  -4  -2  -7   -0.58    2.96
   4   2   8    4.11    1.58
   4   2   8    7.31    2.07
   4   2   9   88.93    8.69
   4   2   9   73.66    8.69
  -4  -2 -10   38.37    3.42
   4   2  10   27.59    4.55
   4   2  10   23.85    4.56
  -4  -2 -11   73.57    5.59
  -4  -2 -11   69.23    5.34
  -4  -2 -11   29.75    5.97
   4   2  11   39.19    6.77
  -4  -2 -12   68.90    5.66
   4   2  12   46.97    7.70
  -4  -2 -12   38.24    6.86
  -4  -2 -12   69.02    5.55
  -4  -2 -12   79.93    6.21
  -4  -2 -12   66.41    5.87
  -4  -2 -13  165.50   12.62
  -4  -2 -13  150.98   12.49
  -4  -2 -13  186.55   13.19
  -4  -2 -14    6.87    0.90
  -4  -2 -15   70.96    5.90
  -4  -2 -16  104.36    8.90
  -4  -2 -16  115.81    8.98
  -4  -2 -17  150.11   12.83
  -4  -2 -17  171.70   12.91
  -4  -2 -18   14.24    1.48
  -4  -2 -18   16.70    1.56
  -4  -2 -19    2.32    0.57
  -4  -2 -19    2.05    0.50
  -4  -2 -19    2.03    0.55
  -4  -2 -20   13.90    1.34
  -4  -2 -20   17.01    1.47
  -4  -2 -20   14.90    1.37
  -4  -2 -20   16.33    1.41
  -4  -2 -21   84.74    5.56
  -4  -2 -21   59.16    5.45
   4   3 -17    0.05    0.22
   4   3 -16    4.54    0.57
  -4  -3  16    2.91    0.97
   4   3 -15    1.32    0.49
  -4  -3  15    0.82    1.07
  -4  -3  14    1.70    1.33
  -4  -3  13    0.74    1.37
  -4  -3  12    0.41    1.58
  -4  -3  12    0.71    1.95
  -4  -3  12   -1.07    3.01
  -4  -3  11   -1.03    2.23
   4   3 -11    2.04    0.74
   4   3 -11    1.16    1.68
  -4  -3  11    0.73    2.96
  -4  -3  10    0.53    1.95
   4   3 -10    1.18    0.68
   4   3 -10    0.78    1.94
  -4  -3  10    3.22    3.24
   4   3  -9   96.67   17.55
   4   3  -9  112.80   14.33
  -4  -3   9   74.91   13.28
   4   3  -8   25.51    4.65
   4   3  -8   38.59    9.27
  -4  -3   8   23.27    4.42
   4   3  -7    1.11    3.90
  -4  -3   7    3.00    1.43
   4   3  -6    7.42    5.35
  -4  -3   6   28.88    3.45
  -4  -3   5   39.51    4.39
  -4  -3   4  118.61   10.52
  -4  -3   3  160.06   13.12
  -4  -3   3  121.47   16.29
  -4  -3   2  463.75   42.29
  -4  -3   1   87.99    8.56
  -4  -3   1   85.94   11.83
   4   3   0    3.96    0.69
  -4  -3   0    9.21    2.00
  -4  -3   0    3.98    3.78
  -4  -3   0    7.28    3.82
  -4  -3  -1    0.66    3.91
  -4  -3  -1   11.01    4.64
  -4  -3  -2    1.30    1.26
  -4  -3  -2    0.74    3.19
  -4  -3  -3   83.60    6.72
  -4  -3  -3   18.82    7.25
  -4  -3  -4    2.98    3.08
  -4  -3  -4   13.15    2.40
   4   3   5  143.17   10.41
  -4  -3  -5  119.42   10.72
  -4  -3  -5  127.45   14.64
   4   3   6   12.86    2.24
   4   3   6    8.78    2.87
   4   3   6   12.85    2.20
  -4  -3  -6   14.03    1.44
  -4  -3  -6   14.54    2.52
  -4  -3  -6   17.08    5.13
   4   3   7    7.49    1.85
  -4  -3  -7    7.23    1.22
   4   3   7    7.04    1.74
  -4  -3  -7    2.20    3.21
   4   3   8  129.75   11.25
   4   3   8  111.05   11.02
  -4  -3  -8  112.83   10.15
   4   3   9   44.30    5.37
   4   3   9   39.48    5.38
  -4  -3  -9   44.20    4.73
  -4  -3 -10   15.01    1.77
  -4  -3 -10   11.13    1.56
   4   3  10    7.85    2.34
  -4  -3 -10    9.80    2.18
  -4  -3 -11    5.95    2.00
  -4  -3 -11   10.59    1.41
  -4  -3 -11    9.69    1.64
  -4  -3 -12   10.90    1.23
  -4  -3 -12    8.86    1.02
  -4  -3 -12    8.27    1.15
  -4  -3 -12    8.30    2.16
  -4  -3 -12   11.30    1.24
  -4  -3 -12   11.67    1.53
  -4  -3 -13   29.93    4.62
  -4  -3 -13   37.66    3.33
  -4  -3 -13   37.01    3.66
  -4  -3 -13   44.93    3.52
  -4  -3 -14    9.91    1.14
  -4  -3 -14   11.10    1.31
  -4  -3 -15    5.91    0.84
  -4  -3 -15    5.69    1.00
  -4  -3 -16    2.95    0.64
  -4  -3 -16    3.12    0.85
  -4  -3 -17   14.20    1.45
  -4  -3 -17   12.35    1.34
  -4  -3 -18    0.88    0.58
  -4  -3 -18    0.73    0.46
  -4  -3 -19    9.03    0.96
  -4  -3 -19    6.86    0.84
  -4  -3 -20    6.63    0.72
  -4  -3 -20    5.75    0.69
  -4  -3 -20    7.25    0.79
  -4  -3 -21    0.26    0.23
  -4  -3 -21    0.05    0.35
  -4  -4  17    0.20    0.29
  -4  -4  16    0.45    0.77
   4   4 -16    0.03    0.28
  -4  -4  15    2.47    1.17
   4   4 -15    5.03    0.63
  -4  -4  14   22.02    3.09
   4   4 -14   30.14    2.50
  -4  -4  13   -0.85    1.46
  -4  -4  12   -1.08    1.61
  -4  -4  12    1.39    2.02
  -4  -4  11    3.82    1.74
   4   4 -11    4.05    2.28
  -4  -4  11    2.31    2.14
  -4  -4  10    0.14    1.59
   4   4 -10    1.23    2.05
  -4  -4  10    3.07    1.71
  -4  -4  10    1.62    2.25
   4   4  -9    4.70    5.21
  -4  -4   9   22.60    3.54
  -4  -4   9    9.46    3.26
  -4  -4   9   31.93    2.62
   4   4  -9   21.97    2.14
   4   4  -8    7.07    5.11
  -4  -4   8   16.30    3.04
  -4  -4   8   10.55    3.67
  -4  -4   8    8.20    3.07
  -4  -4   7    1.34    0.71
   4   4  -7    1.15    4.63
  -4  -4   7    1.78    1.36
  -4  -4   6   21.54    3.10
  -4  -4   5   54.78    5.54
  -4  -4   5   43.73    7.94
  -4  -4   4  238.12   19.24
  -4  -4   4  185.56   22.63
  -4  -4   3   68.07    5.30
  -4  -4   3   51.19    5.70
  -4  -4   3   57.57    9.05
  -4  -4   2  426.96   33.14
  -4  -4   2  379.76   34.01
  -4  -4   2  379.91   37.88
  -4  -4   1   14.41    1.70
  -4  -4   1   10.48    2.44
  -4  -4   1    8.61    4.40
  -4  -4   0    1.42    1.47
  -4  -4   0   -0.79    3.05
  -4  -4  -1  279.14   27.99
  -4  -4  -2  117.90   11.18
  -4  -4  -2  118.86   14.84
  -4  -4  -3   23.68    3.54
  -4  -4  -4    7.29    2.03
  -4  -4  -4    6.49    3.98
   4   4   5   70.14    6.64
   4   4   5   71.50    6.58
  -4  -4  -5   60.16    7.11
  -4  -4  -5   78.25   11.00
   4   4   6   12.93    2.11
   4   4   6   12.02    2.20
  -4  -4  -6   14.68    2.76
  -4  -4  -6   12.18    4.55
   4   4   7    1.75    1.02
  -4  -4  -7    1.89    1.52
  -4  -4  -7    0.80    2.37
  -4  -4  -7    0.92    0.57
   4   4   7    1.05    0.97
  -4  -4  -8   79.33    8.04
  -4  -4  -8   78.93   11.41
   4   4   8   69.12    7.90
   4   4   8   64.06    7.62
  -4  -4  -8   91.63    7.03
  -4  -4  -9    1.48    2.49
  -4  -4  -9    2.64    0.94
  -4  -4 -10  229.71   20.09
  -4  -4 -10  246.33   19.60
  -4  -4 -11   77.96    7.73
  -4  -4 -11   84.13    7.11
  -4  -4 -12   36.82    3.25
  -4  -4 -12   34.42    3.17
  -4  -4 -12   33.89    3.17
  -4  -4 -12   30.72    4.07
  -4  -4 -12   38.94    3.23
  -4  -4 -12   37.26    3.52
  -4  -4 -13    1.43    0.71
  -4  -4 -13    1.53    0.50
  -4  -4 -13    2.24    0.71
  -4  -4 -13    0.67    0.87
  -4  -4 -13    1.69    0.65
  -4  -4 -14    9.13    1.21
  -4  -4 -14    8.35    0.98
  -4  -4 -14    8.57    1.18
  -4  -4 -15   -0.09    0.68
  -4  -4 -15    0.09    0.47
   4   4  15   -0.70    1.66
  -4  -4 -16    8.24    1.18
  -4  -4 -16    8.61    0.99
  -4  -4 -17    5.76    0.93
  -4  -4 -17    4.94    0.74
  -4  -4 -18   25.14    2.29
  -4  -4 -18   23.02    2.11
  -4  -4 -18   24.67    2.23
  -4  -4 -19    4.74    0.70
  -4  -4 -19    3.66    0.56
  -4  -4 -20    0.94    0.39
  -4  -4 -20    1.30    0.43
  -4  -4 -20    0.78    0.30
  -4  -4 -20    1.22    0.40
  -4  -4 -21    6.43    0.65
  -4  -4 -21    7.12    0.72
  -4  -4 -21    5.60    0.63
  -4  -5  17   14.24    1.19
  -4  -5  17   12.74    1.19
  -4  -5  16   -0.57    0.41
  -4  -5  15   11.20    1.65
  -4  -5  14    0.85    1.23
  -4  -5  13   37.45    4.78
   4   5 -13   51.91    4.12
  -4  -5  12   13.56    2.58
  -4  -5  12   11.72    3.16
  -4  -5  11   11.72    2.98
  -4  -5  11    5.59    1.91
  -4  -5  10    3.43    1.91
  -4  -5  10    7.86    2.19
  -4  -5  10    7.05    2.84
  -4  -5  10   13.06    1.62
  -4  -5   9    4.95    2.15
   4   5  -9    7.35    5.21
  -4  -5   9   14.60    2.85
  -4  -5   9    7.72    2.88
  -4  -5   8   15.65    2.95
  -4  -5   8   14.69    3.67
  -4  -5   8   32.11    2.68
  -4  -5   8   26.90    3.77
  -4  -5   7   31.88    5.00
  -4  -5   7   32.29    5.82
  -4  -5   7   79.00    5.01
  -4  -5   7   73.60    6.48
  -4  -5   7   52.38    6.94
  -4  -5   6  124.07   11.84
  -4  -5   6  131.49   10.75
  -4  -5   5    8.55    3.84
  -4  -5   5    9.64    2.11
  -4  -5   5    7.84    1.90
  -4  -5   4   17.34    2.94
  -4  -5   4   13.16    4.79
  -4  -5   4   19.02    2.61
  -4  -5   3  158.96   15.42
  -4  -5   3  183.82   19.95
  -4  -5   3  177.18   14.67
  -4  -5   2   19.83    3.27
  -4  -5   2   20.90    5.95
  -4  -5   2   19.37    2.41
  -4  -5   1   26.64    4.01
  -4  -5   1   31.80    7.29
  -4  -5   1   27.39    2.87
  -4  -5   0   25.74    3.94
  -4  -5   0   23.22    6.19
  -4  -5   0   23.92    2.39
  -4  -5  -1  112.33   14.74
  -4  -5  -2   15.53    2.91
  -4  -5  -2    9.99    4.88
  -4  -5  -3   85.58    8.82
  -4  -5  -4  202.72   21.95
  -4  -5  -4  199.68   17.48
   4   5   4  188.20   16.14
   4   5   5    4.53    1.21
  -4  -5  -5    3.32    1.77
  -4  -5  -5    0.92    3.10
   4   5   5    3.78    1.16
  -4  -5  -6  149.47   14.34
  -4  -5  -6  176.99   19.36
   4   5   6  159.39   13.37
   4   5   6  149.86   13.61
  -4  -5  -7   29.22    4.24
  -4  -5  -7   29.16    7.05
  -4  -5  -8   34.93    4.54
  -4  -5  -8   25.90    6.80
  -4  -5  -9    2.02    1.35
  -4  -5  -9    0.85    2.86
  -4  -5  -9    1.83    0.74
  -4  -5  -9    1.76    0.92
  -4  -5 -10   12.90    1.90
  -4  -5 -10   12.46    1.72
  -4  -5 -11    6.88    1.54
  -4  -5 -11    4.85    0.88
  -4  -5 -11    6.55    1.28
  -4  -5 -12   26.99    2.58
  -4  -5 -12   26.59    2.56
  -4  -5 -12   26.44    2.88
  -4  -5 -12   29.30    2.59
  -4  -5 -12   26.80    2.51
  -4  -5 -13   37.65    3.40
  -4  -5 -13   38.85    3.44
  -4  -5 -13   35.92    3.39
  -4  -5 -13   38.99    3.39
  -4  -5 -14  176.91   13.89
  -4  -5 -14  172.59   13.91
  -4  -5 -14  185.28   13.96
  -4  -5 -14  159.78   13.71
  -4  -5 -14  187.62   13.94
  -4  -5 -15   27.06    2.47
  -4  -5 -15   24.21    2.44
  -4  -5 -15   23.87    2.26
  -4  -5 -15   29.04    2.51
  -4  -5 -16   57.08    4.61
  -4  -5 -16   51.03    4.42
  -4  -5 -17   15.89    1.62
  -4  -5 -17   14.30    1.41
  -4  -5 -18    4.64    0.78
  -4  -5 -18    3.26    0.54
  -4  -5 -19    0.21    0.45
  -4  -5 -20    1.39    0.38
  -4  -5 -20    1.55    0.43
  -4  -5 -20    2.09    0.44
  -4  -5 -21    7.49    0.75
  -4  -5 -21    7.55    0.77
  -4  -5 -21    9.29    0.82
  -4  -6  16    1.37    0.38
  -4  -6  15    0.78    0.46
  -4  -6  15    2.18    0.94
  -4  -6  14   57.64    5.33
  -4  -6  13    1.81    1.46
  -4  -6  12   41.15    5.08
  -4  -6  12   37.51    4.21
  -4  -6  11    0.50    2.51
  -4  -6  11    1.09    1.73
  -4  -6  10   26.79    3.86
  -4  -6  10   17.10    4.46
  -4  -6   9    4.59    1.96
  -4  -6   9    8.29    1.35
  -4  -6   9    5.06    2.68
  -4  -6   9    9.00    2.34
  -4  -6   8   73.49    9.10
  -4  -6   8   68.91    9.89
  -4  -6   7   -0.27    1.39
  -4  -6   7    1.68    0.80
  -4  -6   7    1.92    2.25
  -4  -6   7    2.16    1.31
  -4  -6   6   11.77    3.12
  -4  -6   6   13.03    2.44
  -4  -6   5   12.93    2.65
  -4  -6   5   11.58    4.68
  -4  -6   5   15.73    2.57
  -4  -6   4    5.65    2.07
  -4  -6   4    6.61    3.84
  -4  -6   4    8.97    1.85
  -4  -6   3   13.26    2.83
  -4  -6   3   10.80    4.89
  -4  -6   3   14.44    2.15
  -4  -6   2   -0.30    1.39
  -4  -6   2    0.60    0.74
  -4  -6   1    7.35    2.17
  -4  -6   1    6.50    1.35
  -4  -6   1    4.38    1.00
  -4  -6   0   12.54    1.91
  -4  -6   0   12.98    2.79
  -4  -6   0   12.38    5.60
  -4  -6   0   12.62    1.51
  -4  -6  -1    1.56    1.56
  -4  -6  -1    4.17    3.68
  -4  -6  -2   77.62   13.64
  -4  -6  -2  106.14    9.09
  -4  -6  -3  154.18   13.14
  -4  -6  -4   97.50    8.21
  -4  -6  -4   93.57   13.81
  -4  -6  -4   76.57    9.23
  -4  -6  -5    0.32    1.47
  -4  -6  -5    0.12    0.77
  -4  -6  -6  446.19   44.87
  -4  -6  -6  479.88   39.89
  -4  -6  -7    7.64    2.35
  -4  -6  -7    6.34    4.12
  -4  -6  -8    0.85    0.83
  -4  -6  -8   -1.03    3.05
  -4  -6  -8   -0.62    1.43
  -4  -6  -9   11.21    1.61
  -4  -6  -9    9.50    2.46
  -4  -6  -9    7.97    4.09
  -4  -6 -10    3.36    1.15
  -4  -6 -10    1.86    0.66
  -4  -6 -11  531.87   40.11
  -4  -6 -11  487.39   40.00
  -4  -6 -11  503.56   40.09
  -4  -6 -11  495.76   40.05
  -4  -6 -12   37.55    3.42
  -4  -6 -12   36.43    3.33
  -4  -6 -12   38.76    3.42
  -4  -6 -12   37.76    3.38
  -4  -6 -13    0.26    0.68
  -4  -6 -13    0.04    0.60
  -4  -6 -13   -0.20    0.70
  -4  -6 -13   -0.05    0.65
  -4  -6 -14    0.79    0.67
  -4  -6 -14   -0.05    0.72
  -4  -6 -14    0.77    0.69
  -4  -6 -14    0.34    0.70
  -4  -6 -15   13.09    1.43
  -4  -6 -15   11.38    1.37
  -4  -6 -15    9.67    1.38
  -4  -6 -16   -0.47    0.67
  -4  -6 -16    0.45    0.69
  -4  -6 -16    0.46    0.63
  -4  -6 -17    4.43    0.85
  -4  -6 -18    0.50    0.52
  -4  -6 -20    2.87    0.44
  -4  -6 -20    3.33    0.51
  -4  -6 -20    3.28    0.52
  -4  -6 -21    1.08    0.27
  -4  -6 -21    1.19    0.30
  -4  -7  16    7.29    0.71
  -4  -7  15    1.55    0.44
  -4  -7  14    0.03    0.49
  -4  -7  13   46.79    4.36
  -4  -7  13   65.84    5.09
  -4  -7  12   36.63    4.00
  -4  -7  12   37.07    4.67
  -4  -7  11  220.52   18.78
  -4  -7  11  230.80   19.76
  -4  -7  10    8.52    3.22
  -4  -7  10    4.99    1.87
  -4  -7   9   24.02    4.64
  -4  -7   9   25.15    3.88
  -4  -7   9   24.52    3.36
  -4  -7   8   -0.56    1.63
  -4  -7   8    0.26    1.25
  -4  -7   8   -0.29    2.73
  -4  -7   8    0.07    0.77
  -4  -7   7   23.51    3.29
  -4  -7   7   26.11    4.52
  -4  -7   7   27.96    3.86
  -4  -7   6   32.41    5.38
  -4  -7   6   41.98    4.85
  -4  -7   5   25.69    4.03
  -4  -7   5   19.08    3.93
  -4  -7   5   26.62    3.13
  -4  -7   5   23.56    3.50
  -4  -7   4   63.01    7.55
  -4  -7   4   68.65   11.53
  -4  -7   4   66.24    6.65
  -4  -7   3   61.02    6.55
  -4  -7   3   60.95    7.16
  -4  -7   3   59.13   11.01
  -4  -7   3   56.69    5.91
  -4  -7   2   32.02    4.16
  -4  -7   2   31.28    3.40
  -4  -7   2   27.69    4.50
  -4  -7   2   26.84    3.22
  -4  -7   1    7.12    2.34
  -4  -7   1    3.70    1.22
  -4  -7   1    7.15    4.98
  -4  -7   0  120.41   18.52
  -4  -7   0  150.00   12.72
  -4  -7  -1   50.02   10.49
  -4  -7  -2   45.47   10.05
  -4  -7  -3  102.07    9.16
  -4  -7  -4   19.90    7.30
  -4  -7  -4   23.60    2.96
  -4  -7  -5    2.50    1.05
  -4  -7  -5    3.73    4.16
  -4  -7  -6   19.49    2.55
  -4  -7  -6   18.97    3.69
  -4  -7  -6   16.16    6.23
  -4  -7  -7   17.01    3.52
  -4  -7  -7   22.19    7.01
  -4  -7  -7   16.86    3.17
  -4  -7  -8   22.89    7.00
  -4  -7  -8   32.35    4.91
  -4  -7  -8   31.29    4.39
  -4  -7  -9    3.54    0.81
  -4  -7  -9    4.19    1.88
  -4  -7  -9    3.48    3.43
  -4  -7  -9    2.03    1.76
  -4  -7 -10   54.72    4.66
  -4  -7 -10   51.87    4.65
  -4  -7 -11   11.12    1.37
  -4  -7 -11   10.14    1.38
  -4  -7 -11    8.73    1.23
  -4  -7 -12  103.96    7.80
  -4  -7 -12   88.67    7.60
  -4  -7 -12   90.03    7.70
  -4  -7 -12   89.45    7.68
  -4  -7 -13   49.50    4.08
  -4  -7 -13   42.23    3.89
  -4  -7 -13   47.01    4.04
  -4  -7 -13   42.97    3.96
  -4  -7 -14   41.81    3.66
  -4  -7 -14   36.56    3.50
  -4  -7 -14   41.33    3.64
  -4  -7 -14   40.88    3.59
  -4  -7 -15    1.00    0.77
  -4  -7 -15    1.63    0.66
  -4  -7 -15    0.80    0.72
  -4  -7 -15    2.13    0.74
  -4  -7 -16    0.92    0.62
  -4  -7 -16    1.02    0.74
  -4  -7 -16    3.11    0.76
  -4  -7 -17    3.37    0.71
  -4  -7 -17    3.25    0.76
  -4  -7 -18   33.60    2.92
  -4  -7 -19    0.51    0.41
  -4  -7 -20   36.27    2.56
  -4  -7 -20   27.10    2.48
  -4  -8  15    2.30    0.41
  -4  -8  14   -0.03    0.43
  -4  -8  13    9.52    1.13
  -4  -8  12    4.98    0.82
  -4  -8  12    6.37    0.97
  -4  -8  11   -0.47    0.75
  -4  -8  11    1.98    2.29
  -4  -8  11    1.19    1.56
  -4  -8  10   66.55    6.90
  -4  -8  10   49.60    4.72
  -4  -8  10   66.11    5.68
  -4  -8   9   29.10    3.42
  -4  -8   9   20.09    2.24
  -4  -8   9   31.65    4.73
  -4  -8   8   19.91    3.04
  -4  -8   8   24.46    4.52
  -4  -8   7   14.48    2.53
  -4  -8   7   10.06    3.49
  -4  -8   6    5.24    2.93
  -4  -8   5   23.49    2.86
  -4  -8   5   23.02    4.29
  -4  -8   5   16.95    1.89
  -4  -8   4   -0.38    0.62
  -4  -8   4    0.23    0.70
  -4  -8   4    0.81    2.47
  -4  -8   4    1.51    1.40
  -4  -8   4    0.38    1.39
  -4  -8   4    1.25    3.69
  -4  -8   4    1.06    0.46
  -4  -8   4    0.24    1.80
  -4  -8   3   77.93    6.93
  -4  -8   3   90.09    7.97
  -4  -8   3   77.64   14.02
  -4  -8   3   90.31    9.68
  -4  -8   3   98.39    7.72
  -4  -8   3   83.26    6.83
  -4  -8   3   90.15    8.82
  -4  -8   2   36.53    3.79
  -4  -8   2   23.58    4.55
  -4  -8   2   25.80    8.36
  -4  -8   2   29.84    4.44
  -4  -8   2   27.54    4.41
  -4  -8   1   40.32    4.37
  -4  -8   1   31.93    9.29
  -4  -8   0    8.55    1.80
  -4  -8   0   11.31    6.14
  -4  -8  -1   27.26    3.34
  -4  -8  -1   20.00    8.08
  -4  -8  -2    7.23    5.38
  -4  -8  -3  130.71   11.62
  -4  -8  -4    8.80    1.77
  -4  -8  -4    2.92    3.69
  -4  -8  -5    0.32    1.03
  -4  -8  -5   -1.46    4.30
  -4  -8  -6   15.90    6.80
  -4  -8  -6   18.94    2.66
  -4  -8  -7    3.43    2.11
  -4  -8  -7    3.17    1.19
  -4  -8  -7    7.16    5.06
  -4  -8  -7    4.92    0.89
  -4  -8  -8    2.33    0.79
  -4  -8  -8    0.84    1.70
  -4  -8  -8    1.39    3.48
  -4  -8  -8    2.69    0.58
  -4  -8  -8    0.53    2.03
  -4  -8  -9   12.78    1.46
  -4  -8  -9    7.27    2.67
  -4  -8  -9   10.69    5.45
  -4  -8  -9   10.77    2.79
  -4  -8 -10   42.67    3.88
  -4  -8 -10   43.72    3.91
  -4  -8 -11  147.18   10.90
  -4  -8 -11  139.09   10.90
  -4  -8 -11  115.66   10.74
  -4  -8 -12   18.08    1.91
  -4  -8 -12   15.95    1.79
  -4  -8 -13    0.82    0.56
  -4  -8 -13    1.44    0.84
  -4  -8 -13    0.63    0.74
  -4  -8 -13    0.34    0.69
  -4  -8 -14   43.71    3.82
  -4  -8 -14   38.69    3.61
  -4  -8 -14   42.37    3.76
  -4  -8 -14   43.40    3.74
  -4  -8 -15    4.31    0.98
  -4  -8 -15    3.16    0.74
  -4  -8 -15    3.77    0.91
  -4  -8 -15    4.95    0.90
  -4  -8 -16   27.79    2.63
  -4  -8 -16   28.86    2.78
  -4  -8 -16   31.56    2.77
  -4  -8 -16   31.04    2.72
  -4  -8 -17   14.84    1.49
  -4  -8 -17   15.72    1.62
  -4  -8 -18    1.47    0.54
  -4  -8 -18    1.90    0.52
  -4  -8 -19    5.01    0.64
  -4  -8 -19    5.86    0.68
  -4  -8 -20    1.69    0.33
  -4  -8 -20    2.13    0.34
  -4  -9  14    0.02    0.32
  -4  -9  13   23.15    2.15
  -4  -9  13   25.04    2.11
  -4  -9  12    3.57    0.73
  -4  -9  12    3.35    0.61
  -4  -9  11    7.36    1.10
  -4  -9  11    8.62    1.00
  -4  -9  10   26.86    2.59
  -4  -9  10   26.46    2.46
  -4  -9   9   40.04    5.30
  -4  -9   9   32.36    2.84
  -4  -9   9   29.92    2.97
  -4  -9   8    6.46    2.02
  -4  -9   8    2.15    0.64
  -4  -9   8    1.40    0.83
  -4  -9   8    5.15    3.15
  -4  -9   7   64.99    7.27
  -4  -9   7   53.47    4.61
  -4  -9   6    0.35    0.52
  -4  -9   6    2.40    2.99
  -4  -9   5    4.91    0.99
  -4  -9   5    5.62    3.09
  -4  -9   5    7.65    1.95
  -4  -9   5    4.10    0.71
  -4  -9   5    2.94    0.87
  -4  -9   4   25.73    2.83
  -4  -9   4   24.58    4.15
  -4  -9   4   40.08    5.22
  -4  -9   4   29.18    2.84
  -4  -9   4   23.64    4.63
  -4  -9   4   28.16    8.30
  -4  -9   4   42.35    3.74
  -4  -9   4   27.95    2.49
  -4  -9   4   25.48    2.61
  -4  -9   3   21.66    2.20
  -4  -9   3   22.13    2.44
  -4  -9   3   22.69    3.13
  -4  -9   3   21.98    4.42
  -4  -9   3   19.43    7.67
  -4  -9   3   27.78    3.11
  -4  -9   3   24.14    2.10
  -4  -9   3   21.54    2.50
  -4  -9   3   22.68    4.11
  -4  -9   2   -0.47    1.87
  -4  -9   2   -0.54    1.10
  -4  -9   2   -1.56    3.47
  -4  -9   2   -0.43    0.85
  -4  -9   2    1.30    2.57
  -4  -9   2    0.11    0.37
  -4  -9   2    0.28    0.54
  -4  -9   1  247.29   17.83
  -4  -9   1  205.33   15.95
  -4  -9   1  186.01   15.50
  -4  -9   1  191.89   15.60
  -4  -9   1  185.97   25.42
  -4  -9   1  208.30   16.89
  -4  -9   0    1.61    0.87
  -4  -9   0    6.82    2.59
  -4  -9   0    2.29    0.50
  -4  -9   0    2.01    0.57
  -4  -9   0    2.81    1.41
  -4  -9   0    1.64    4.09
  -4  -9  -1   19.94    3.34
  -4  -9  -1   18.46    2.01
  -4  -9  -1   13.99    1.42
  -4  -9  -1   15.26    1.52
  -4  -9  -1   16.05    2.64
  -4  -9  -1   11.69    6.82
  -4  -9  -2   65.74   14.13
  -4  -9  -2   69.59    5.70
  -4  -9  -3   47.62    5.01
  -4  -9  -3   47.26    4.13
  -4  -9  -3   42.62    3.68
  -4  -9  -4   45.79    4.80
  -4  -9  -4   37.38   10.69
  -4  -9  -4   37.98    3.40
  -4  -9  -4   47.86    3.93
  -4  -9  -5  368.48   25.77
  -4  -9  -5  307.15   36.65
  -4  -9  -5  373.64   27.09
  -4  -9  -5  286.80   25.54
  -4  -9  -5  347.53   25.99
  -4  -9  -6   26.07    2.99
  -4  -9  -6   26.80    9.46
  -4  -9  -6   31.74    3.87
  -4  -9  -6   34.42    2.90
  -4  -9  -7   21.42    1.93
  -4  -9  -7   19.58    2.23
  -4  -9  -7   17.16    2.80
  -4  -9  -7   19.68    7.49
  -4  -9  -7   21.61    2.15
  -4  -9  -8   51.84    4.45
  -4  -9  -8   50.98    4.44
  -4  -9  -8   34.95   10.17
  -4  -9  -8   43.49    6.79
  -4  -9  -8   39.56    4.42
  -4  -9  -8   56.98    4.27
  -4  -9  -8   46.29    6.24
  -4  -9  -9   61.18    5.02
  -4  -9  -9   53.01    4.97
  -4  -9  -9   33.68    6.58
  -4  -9  -9   36.11   10.23
  -4  -9  -9   44.27    6.51
  -4  -9  -9   43.85    5.06
  -4  -9  -9   71.77    4.85
  -4  -9 -10   15.85    1.87
  -4  -9 -10   13.42    3.21
  -4  -9 -10   17.79    1.67
  -4  -9 -11   23.71    2.04
  -4  -9 -11   20.60    2.25
  -4  -9 -11   17.44    2.17
  -4  -9 -12   60.02    4.82
  -4  -9 -12   60.71    4.81
  -4  -9 -12   45.22    4.60
  -4  -9 -13   29.66    2.67
  -4  -9 -13   24.28    2.53
  -4  -9 -13   25.31    2.49
  -4  -9 -14    0.56    0.83
  -4  -9 -14   -0.26    0.63
  -4  -9 -14    0.10    0.70
  -4  -9 -15    1.74    0.81
  -4  -9 -15    0.89    0.65
  -4  -9 -15    1.11    0.71
  -4  -9 -15    2.39    0.65
  -4  -9 -16    8.59    1.27
  -4  -9 -16    8.76    1.16
  -4  -9 -16   10.77    1.24
  -4  -9 -16   12.72    1.17
  -4  -9 -17    4.13    0.76
  -4  -9 -17    2.97    0.68
  -4  -9 -17    3.14    0.60
  -4  -9 -18    4.25    0.71
  -4  -9 -18    5.35    0.65
  -4  -9 -18    6.51    0.70
  -4  -9 -19    0.30    0.27
  -4  -9 -19    0.78    0.31
  -4 -10  13    0.22    0.28
  -4 -10  12    2.74    0.49
  -4 -10  12    2.46    0.55
  -4 -10  11    0.73    0.46
  -4 -10  11    1.00    0.58
  -4 -10  10    0.67    0.49
  -4 -10  10    1.65    0.68
  -4 -10   9   15.64    1.58
  -4 -10   9   16.11    1.72
  -4 -10   8   14.40    1.48
  -4 -10   8   14.36    1.64
  -4 -10   7    5.89    0.88
  -4 -10   6    4.13    0.76
  -4 -10   6    4.83    3.35
  -4 -10   5   11.38    1.27
  -4 -10   5   10.86    1.52
  -4 -10   4   25.05    3.21
  -4 -10   4   35.63    4.99
  -4 -10   4   31.88    3.24
  -4 -10   4   34.40    2.94
  -4 -10   4   37.59    3.12
  -4 -10   3  251.38   20.00
  -4 -10   3  258.15   19.76
  -4 -10   3  234.29   20.91
  -4 -10   3  182.65   28.08
  -4 -10   3  211.97   22.79
  -4 -10   3  251.12   19.63
  -4 -10   3  235.02   21.78
  -4 -10   3  220.59   19.99
  -4 -10   2   95.98   10.08
  -4 -10   2   96.40    7.66
  -4 -10   2   92.23    9.02
  -4 -10   2   64.30   15.34
  -4 -10   2   81.66   10.85
  -4 -10   2   92.12    8.08
  -4 -10   2   87.57    7.67
  -4 -10   2  100.34    7.83
  -4 -10   1    2.66    0.54
  -4 -10   1    1.66    1.33
  -4 -10   1    1.81    4.51
  -4 -10   1    1.37    1.07
  -4 -10   1    3.32    0.58
  -4 -10   1    2.79    0.60
  -4 -10   1    3.45    0.75
  -4 -10   0   10.81    1.60
  -4 -10   0    8.20    0.96
  -4 -10   0    8.10    0.93
  -4 -10   0    8.27    2.06
  -4 -10   0    7.45    5.91
  -4 -10  -1    5.44    1.28
  -4 -10  -1    5.39    1.72
  -4 -10  -1    9.48    6.70
  -4 -10  -1    5.21    0.71
  -4 -10  -1    5.46    0.75
  -4 -10  -2   13.49    8.12
  -4 -10  -2   15.49    1.47
  -4 -10  -2   14.09    1.40
  -4 -10  -3   65.21    5.38
  -4 -10  -3   72.85    6.59
  -4 -10  -3   62.51    5.02
  -4 -10  -3   59.35    4.86
  -4 -10  -3   52.68    4.80
  -4 -10  -4   44.67    3.66
  -4 -10  -4   38.60    4.75
  -4 -10  -4   36.63   11.41
  -4 -10  -4   46.79    4.01
  -4 -10  -4   36.82    3.44
  -4 -10  -5    5.30    1.76
  -4 -10  -5    3.83    4.78
  -4 -10  -5    2.92    0.67
  -4 -10  -5    4.32    0.88
  -4 -10  -5    4.65    1.16
  -4 -10  -6  149.54   12.83
  -4 -10  -6  120.85   21.84
  -4 -10  -6  149.23   13.84
  -4 -10  -6  160.99   12.66
  -4 -10  -7   17.97    2.48
  -4 -10  -7   23.99    3.52
  -4 -10  -7   16.49    8.14
  -4 -10  -7   22.32    2.42
  -4 -10  -8  135.07   10.19
  -4 -10  -8  128.62   10.17
  -4 -10  -8   87.71   17.65
  -4 -10  -8   93.94   12.76
  -4 -10  -8  110.51   10.18
  -4 -10  -8  117.96   12.32
  -4 -10  -9   26.12    2.56
  -4 -10  -9   24.62    2.50
  -4 -10  -9   19.65    7.77
  -4 -10  -9   21.94    2.66
  -4 -10  -9   17.51    4.08
  -4 -10  -9   22.45    2.47
  -4 -10  -9   27.04    2.28
  -4 -10 -10    8.53    1.04
  -4 -10 -10    9.51    1.38
  -4 -10 -10    7.14    1.23
  -4 -10 -11    7.10    1.19
  -4 -10 -11    7.96    0.96
  -4 -10 -11    4.72    1.01
  -4 -10 -12    8.04    1.32
  -4 -10 -12    8.49    1.20
  -4 -10 -12   11.01    1.16
  -4 -10 -13    1.16    0.91
  -4 -10 -13    1.44    0.77
  -4 -10 -13    0.50    0.67
  -4 -10 -13    1.87    0.60
  -4 -10 -14    7.70    1.28
  -4 -10 -14    8.00    1.07
  -4 -10 -14    6.65    1.09
  -4 -10 -14   10.97    1.07
  -4 -10 -15    5.17    1.02
  -4 -10 -15    4.75    0.80
  -4 -10 -15    4.17    0.85
  -4 -10 -15    6.71    0.79
  -4 -10 -16    0.80    0.65
  -4 -10 -16    0.53    0.47
  -4 -10 -16    0.03    0.51
  -4 -10 -16    0.78    0.48
  -4 -10 -17    0.33    0.53
  -4 -10 -17   -0.02    0.33
  -4 -10 -17    0.58    0.44
  -4 -10 -17   -0.17    0.35
  -4 -10 -18    0.39    0.39
  -4 -10 -18    0.57    0.30
  -4 -11  12    1.76    0.31
  -4 -11  11   13.25    1.18
  -4 -11  11   12.42    1.22
  -4 -11  10    5.61    0.75
  -4 -11  10    6.27    0.87
  -4 -11   9    1.66    0.53
  -4 -11   9    2.14    0.69
  -4 -11   8    4.79    0.77
  -4 -11   8    5.03    0.92
  -4 -11   7    1.48    0.60
  -4 -11   7    1.80    0.78
  -4 -11   6    0.97    0.58
  -4 -11   5    3.83    0.70
  -4 -11   5    2.98    0.66
  -4 -11   5    3.68    0.99
  -4 -11   4   72.98    7.34
  -4 -11   4   69.02    8.75
  -4 -11   4   88.45    7.02
  -4 -11   4   88.01    7.05
  -4 -11   4   88.47    7.06
  -4 -11   4   90.36    7.20
  -4 -11   4   78.86    7.33
  -4 -11   3   54.69    7.62
  -4 -11   3   55.34    6.01
  -4 -11   3   70.36    5.63
  -4 -11   3   69.97    5.67
  -4 -11   3   75.25    5.82
  -4 -11   3   62.90    6.01
  -4 -11   2  224.82   18.42
  -4 -11   2  223.08   17.96
  -4 -11   2  225.85   18.01
  -4 -11   2  222.83   20.52
  -4 -11   1   -0.23    1.21
  -4 -11   1    1.17    2.43
  -4 -11   1    0.95    1.08
  -4 -11   1    0.54    0.56
  -4 -11   1    0.74    0.49
  -4 -11   0    7.18    2.04
  -4 -11   0    4.04    5.55
  -4 -11   0    8.42    1.52
  -4 -11   0    6.33    0.85
  -4 -11   0    7.17    0.93
  -4 -11  -1    1.18    1.37
  -4 -11  -1    2.08    6.14
  -4 -11  -1    0.98    0.57
  -4 -11  -1    0.20    0.47
  -4 -11  -2   55.76    5.17
  -4 -11  -2   71.82    5.83
  -4 -11  -2   64.29    5.24
   4  11   2   70.28    5.41
  -4 -11  -3  121.34    9.49
  -4 -11  -3  112.98    8.94
  -4 -11  -3  101.83    8.88
  -4 -11  -3  132.07   10.85
  -4 -11  -4    7.79    2.06
  -4 -11  -4    2.12    5.81
  -4 -11  -4    5.31    0.86
  -4 -11  -4    6.88    1.05
  -4 -11  -4    7.41    1.44
  -4 -11  -5   20.73    2.11
  -4 -11  -5   19.46    3.19
  -4 -11  -5   14.65    7.55
  -4 -11  -5   20.26    2.38
  -4 -11  -6   37.54    3.31
  -4 -11  -6   31.99    4.33
  -4 -11  -6   28.48   10.76
  -4 -11  -6   33.28    3.49
  -4 -11  -7    0.84    0.77
  -4 -11  -7    0.36    2.78
  -4 -11  -7    0.40    0.80
  -4 -11  -7   -0.08    0.93
  -4 -11  -8    5.93    1.15
  -4 -11  -8    2.64    0.89
  -4 -11  -8    1.03    2.54
  -4 -11  -8    1.73    0.90
  -4 -11  -9   38.58    3.23
  -4 -11  -9   35.50    3.14
  -4 -11  -9   27.58    3.24
  -4 -11  -9   28.50    3.06
  -4 -11 -10    6.87    1.30
  -4 -11 -10    8.50    1.25
  -4 -11 -10    7.44    1.36
  -4 -11 -11   16.39    1.72
  -4 -11 -11   13.00    1.58
  -4 -11 -11   14.25    1.38
  -4 -11 -12    6.10    1.12
  -4 -11 -12    9.06    1.31
  -4 -11 -12    7.96    0.94
  -4 -11 -12    5.76    0.97
  -4 -11 -13    0.88    0.68
  -4 -11 -13    0.37    0.53
  -4 -11 -13    0.86    0.51
  -4 -11 -14   24.20    2.22
  -4 -11 -14   20.18    2.01
  -4 -11 -14   19.99    1.92
  -4 -11 -14   20.98    1.92
  -4 -11 -15    7.27    0.96
  -4 -11 -15    8.50    1.12
  -4 -11 -16   15.16    1.51
  -4 -11 -16   17.16    1.63
  -4 -11 -17    0.19    0.38
  -4 -11 -17    0.02    0.31
  -4 -12  10    0.70    0.31
  -4 -12   9    1.99    0.44
  -4 -12   8   13.14    1.25
  -4 -12   7    2.15    0.59
  -4 -12   7    1.53    0.50
  -4 -12   6    3.68    0.73
  -4 -12   6    4.93    0.69
  -4 -12   5    0.10    0.58
  -4 -12   5   -0.03    0.48
  -4 -12   5    0.32    0.73
  -4 -12   4    0.17    0.49
  -4 -12   4    1.01    0.58
  -4 -12   4    0.35    0.84
  -4 -12   4    2.08    2.14
  -4 -12   4   -0.07    0.84
  -4 -12   3  162.41   12.52
  -4 -12   3  166.60   12.57
  -4 -12   3  125.96   12.83
  -4 -12   3  139.69   14.52
  -4 -12   3  150.92   12.87
  -4 -12   2   32.14    2.77
  -4 -12   2   33.46    2.83
  -4 -12   2   26.30    3.22
  -4 -12   2   31.44    5.13
  -4 -12   2   29.57    3.22
  -4 -12   1   68.74    5.98
  -4 -12   1   75.29    6.05
  -4 -12   1   67.42    8.54
  -4 -12   1   79.48    6.53
  -4 -12   0   31.11    2.90
  -4 -12   0   33.94    2.97
  -4 -12   0   38.03    5.95
  -4 -12   0   40.22    3.59
  -4 -12  -1    1.91    0.65
  -4 -12  -1    0.98    0.56
  -4 -12  -2   41.67    3.79
  -4 -12  -2   50.50    4.44
   4  12   2   46.52    4.00
  -4 -12  -2   45.17    3.85
  -4 -12  -3   13.18    1.96
  -4 -12  -3   12.44    1.44
   4  12   3   15.51    1.64
   4  12   4    4.10    0.92
  -4 -12  -4    2.39    1.25
  -4 -12  -4    1.82    0.69
  -4 -12  -5    9.79    1.31
  -4 -12  -5    8.80    1.59
  -4 -12  -6   18.60    1.95
  -4 -12  -6   13.29    4.10
  -4 -12  -6   16.69    2.14
  -4 -12  -7   26.77    2.45
  -4 -12  -7   23.19    2.39
  -4 -12  -7   22.12    2.53
  -4 -12  -8   -0.70    0.80
  -4 -12  -8   -0.64    1.10
  -4 -12  -8   -0.66    2.47
  -4 -12  -8    0.51    0.76
  -4 -12  -8   -0.33    0.80
  -4 -12  -9    0.21    0.74
  -4 -12  -9    0.65    0.93
  -4 -12  -9    0.62    0.85
  -4 -12  -9    2.14    0.78
  -4 -12 -10   -0.62    0.91
  -4 -12 -10    0.07    0.78
  -4 -12 -10   -0.10    0.69
  -4 -12 -11   14.65    1.64
  -4 -12 -11   14.78    1.76
  -4 -12 -12    7.16    1.06
  -4 -12 -12   10.51    1.31
  -4 -12 -13   16.71    1.68
  -4 -12 -13   17.35    1.83
  -4 -12 -14    2.83    0.62
  -4 -12 -15    6.38    0.76
  -4 -12 -16    5.61    0.66
  -4 -12 -16    7.06    0.78
  -4 -13   8   13.66    1.23
  -4 -13   7    0.74    0.37
  -4 -13   6    2.91    0.59
  -4 -13   6    2.49    0.52
  -4 -13   5    3.02    0.64
  -4 -13   5    3.23    0.58
  -4 -13   5    2.01    0.70
  -4 -13   4    0.20    0.45
  -4 -13   4    0.12    0.56
  -4 -13   4    0.05    0.71
  -4 -13   4    1.00    0.77
  -4 -13   3    0.21    0.46
  -4 -13   3    0.57    0.55
  -4 -13   3    0.51    2.12
  -4 -13   3   -0.54    0.91
  -4 -13   3   -0.13    0.83
  -4 -13   2   10.18    1.14
  -4 -13   2   11.55    1.23
  -4 -13   2    9.61    1.66
  -4 -13   2    7.33    3.02
  -4 -13   2   10.19    1.59
  -4 -13   1   -0.26    0.50
  -4 -13   1    0.07    0.59
  -4 -13   1   -0.33    2.43
  -4 -13   1   -0.35    1.06
  -4 -13   1    0.15    1.06
  -4 -13   0   23.14    2.19
  -4 -13   0   25.59    2.28
  -4 -13   0   25.52    4.84
  -4 -13   0   23.10    2.81
  -4 -13   0   25.80    2.74
  -4 -13  -1    0.49    0.64
  -4 -13  -1   -0.37    2.98
   4  13   2    9.97    1.33
  -4 -13  -2   11.95    1.76
  -4 -13  -2   10.70    1.25
  -4 -13  -2    9.05    3.74
   4  13   3    4.29    0.90
  -4 -13  -3    5.04    1.35
  -4 -13  -3    4.19    3.17
   4  13   4    3.01    0.83
  -4 -13  -4    3.11    1.19
   4  13   5    0.73    0.70
  -4 -13  -5    2.56    3.03
  -4 -13  -5    0.08    0.99
   4  13   6    9.05    1.24
  -4 -13  -6    8.07    1.41
  -4 -13  -6    6.95    1.12
  -4 -13  -6    4.88    3.12
  -4 -13  -6    8.70    1.71
  -4 -13  -7   -0.38    0.84
   4  13   7   -0.06    0.70
  -4 -13  -7    0.70    0.72
  -4 -13  -7    0.09    1.04
  -4 -13  -7   -1.94    2.69
  -4 -13  -8    9.15    1.18
  -4 -13  -8    8.35    1.25
  -4 -13  -8    9.19    1.22
  -4 -13  -8    6.60    1.42
  -4 -13  -9    1.28    0.69
  -4 -13  -9    0.93    0.67
  -4 -13  -9    2.20    0.80
  -4 -13  -9    2.22    0.94
  -4 -13 -10   14.07    1.82
  -4 -13 -10   21.68    1.92
  -4 -13 -11    0.53    0.52
  -4 -13 -11    0.84    0.67
  -4 -13 -12    2.26    0.58
  -4 -13 -12    4.54    0.82
  -4 -13 -13    0.07    0.38
  -4 -13 -13    0.07    0.54
  -4 -13 -14    9.03    0.91
  -4 -13 -14    9.95    1.07
  -4 -14   6   18.48    1.59
  -4 -14   5    2.52    0.54
  -4 -14   5    2.40    0.44
  -4 -14   4   24.36    2.03
  -4 -14   4   20.62    2.09
  -4 -14   4   22.21    1.96
  -4 -14   3    1.90    0.75
  -4 -14   3    2.86    1.80
  -4 -14   3    2.69    0.79
  -4 -14   3    3.41    0.63
  -4 -14   2    0.32    0.74
  -4 -14   2   -0.18    0.77
  -4 -14   2   -0.22    1.95
  -4 -14   2    0.50    0.52
  -4 -14   1    4.08    1.08
  -4 -14   1    2.76    1.06
  -4 -14   1    1.29    2.23
  -4 -14   1    4.38    0.74
  -4 -14   0    1.18    0.91
  -4 -14   0    0.69    0.99
  -4 -14   0   -0.28    2.38
  -4 -14   0    0.75    0.56
  -4 -14  -1    2.13    2.44
  -4 -14  -1    3.56    1.28
  -4 -14  -2    1.90    2.61
  -4 -14  -2    5.25    1.39
  -4 -14  -2    3.06    1.07
  -4 -14  -3    4.16    2.99
  -4 -14  -3    1.17    0.96
   4  14   3    1.47    0.63
  -4 -14  -4   26.05    2.53
  -4 -14  -4   27.19    2.75
   4  14   4   20.63    2.25
  -4 -14  -5   13.25    1.73
  -4 -14  -5   12.48    3.54
  -4 -14  -5   10.82    1.89
   4  14   5   17.21    1.65
  -4 -14  -6    8.45    1.30
   4  14   6    8.93    1.22
  -4 -14  -6    8.26    2.94
  -4 -14  -6   10.39    1.57
   4  14   7    0.24    0.61
  -4 -14  -7    0.92    0.70
  -4 -14  -7    0.49    0.89
   4  14   8    1.14    0.66
  -4 -14  -8    0.78    0.58
  -4 -14  -8    1.32    0.84
  -4 -14  -9    0.52    0.63
   4  14   9    0.77    0.59
   4  14  10    3.74    0.73
   4  14  11   25.97    2.25
  -4 -14 -11   23.02    2.19
  -4 -14 -12    0.33    0.42
  -4 -15   2   -0.13    0.50
  -4 -15   1   11.31    1.25
  -4 -15   1    8.44    1.20
  -4 -15   0    4.88    0.90
  -4 -15   0    1.95    1.82
  -4 -15   0    3.27    0.93
  -4 -15  -1   -0.86    1.89
  -4 -15  -1   -0.46    0.81
  -4 -15  -2   -0.05    0.70
  -4 -15  -2    1.37    2.00
  -4 -15  -2    0.18    0.83
  -4 -15  -3   12.20    1.50
  -4 -15  -3   15.57    3.11
  -4 -15  -4    1.19    0.70
  -4 -15  -4    1.36    0.94
  -4 -15  -5   -0.17    0.61
  -4 -15  -5   -0.87    2.00
  -4 -15  -5    0.18    0.82
  -4 -15  -6    0.18    0.54
  -4 -15  -6    1.98    1.78
  -4 -15  -6    0.11    0.72
  -4 -15  -7   13.02    1.38
  -4 -15  -7   15.80    1.58
  -4 -15  -8    2.13    0.63
  -5  11   2    6.86    2.05
   5 -11  -2   11.88    1.32
  -5  11   1   14.38    2.89
   5 -11  -1   23.55    2.21
   5 -11   0   -0.06    0.71
  -5  11  -1    0.18    1.78
   5 -11   1    4.56    0.98
  -5  11  -2    1.02    1.63
  -5  11  -3    1.39    1.70
   5 -11   3    7.66    1.15
   5 -11   4    2.96    0.78
  -5  10   5    1.51    1.45
  -5  10   4    3.31    1.98
  -5  10   4    0.79    1.40
   5 -10  -4    3.16    0.84
   5 -10  -4    3.44    0.61
  -5  10   3    8.33    2.26
   5 -10  -3   12.25    1.28
   5 -10  -3   13.20    1.66
   5 -10  -2   11.35    2.90
   5 -10  -2   12.54    1.66
  -5  10   2    9.33    1.17
   5 -10  -1   30.79    3.22
   5 -10  -1   28.79    4.71
  -5  10   1   30.89    2.79
   5 -10   0    2.58    1.22
   5 -10   1   56.28    5.39
   5 -10   1   55.82    6.95
  -5  10  -1   58.91    4.96
  -5  10  -2    0.90    0.65
   5 -10   2    1.13    2.36
   5 -10   3    2.74    1.24
   5 -10   3    6.50    2.70
  -5  10  -3    4.00    0.80
  -5  10  -3    5.20    1.12
  -5  10  -4    3.28    0.70
   5 -10   4    1.44    1.02
   5 -10   4    3.01    2.25
  -5  10  -4    0.48    2.25
  -5  10  -4    2.53    1.01
  -5  10  -5   17.83    2.21
   5 -10   5   22.13    3.55
   5 -10   5   23.32    2.39
  -5  10  -5   20.48    1.90
  -5  10  -6    0.83    1.71
  -5  10  -6    2.51    0.91
   5 -10   6    1.82    1.79
  -5  10  -6    2.17    0.51
   5 -10   6    2.16    0.93
   5 -10   6    3.56    0.92
   5 -10   7    1.50    0.77
   5 -10   8   -0.87    0.67
   5  -9  -8    1.06    0.41
   5  -9  -7    1.11    0.49
  -5   9   6    0.67    1.63
   5  -9  -6    2.48    0.62
   5  -9  -6    2.08    0.55
   5  -9  -5    0.17    0.55
   5  -9  -5   -0.31    0.54
   5  -9  -5    0.66    0.80
  -5   9   5   -1.38    1.93
   5  -9  -4    0.22    0.57
   5  -9  -4   -0.20    0.60
   5  -9  -4    0.57    0.94
  -5   9   4    2.48    2.22
   5  -9  -3    7.60    3.03
  -5   9   3    6.41    1.01
   5  -9  -3    5.90    1.47
   5  -9  -3    7.29    1.00
   5  -9  -2   27.15    4.74
   5  -9  -2   24.74    2.21
   5  -9  -1    2.08    3.11
  -5   9   1    0.35    2.76
   5  -9  -1    0.96    0.65
  -5   9   0    8.33    3.76
   5  -9   0   19.25    1.86
   5  -9   1   26.14    5.04
   5  -9   1   27.77    2.49
   5  -9   2    6.60    3.63
  -5   9  -2    3.59    1.31
   5  -9   2    8.54    1.03
  -5   9  -3   23.26    2.83
   5  -9   3   29.76    2.46
   5  -9   3   24.24    4.86
  -5   9  -4    3.09    3.03
   5  -9   4   -0.34    2.73
  -5   9  -4    4.12    1.16
  -5   9  -5    1.27    2.76
   5  -9   5    5.89    3.01
  -5   9  -5    7.62    1.10
  -5   9  -5    8.22    1.54
   5  -9   6   14.01    1.98
   5  -9   6   15.61    3.43
  -5   9  -6   13.06    1.42
  -5   9  -6    9.70    3.08
  -5   9  -6   11.45    1.83
  -5   9  -7   20.84    2.49
   5  -9   7   25.81    2.51
   5  -9   7   26.46    3.78
  -5   9  -7   20.22    1.95
   5  -9   8    0.29    0.85
  -5   9  -9    1.36    0.93
   5  -9   9    1.78    0.86
  -5   9 -10    4.44    1.04
   5  -9  10    4.55    0.98
   5  -8 -11    0.08    0.28
   5  -8 -10    1.23    0.36
  -5   8  10    0.47    1.30
   5  -8 -10    1.89    0.46
   5  -8  -9   -0.12    0.48
  -5   8   8   -0.33    1.59
   5  -8  -8    1.83    0.62
  -5   8   7    5.99    2.28
   5  -8  -7    8.21    1.03
   5  -8  -7    9.23    1.11
  -5   8   6    0.72    2.18
   5  -8  -6   -0.08    0.58
   5  -8  -6   -0.08    0.64
  -5   8   5    1.33    2.41
   5  -8  -5    0.89    0.71
   5  -8  -5    0.18    0.63
   5  -8  -4    1.07    0.73
   5  -8  -3    4.56    3.39
  -5   8   3    0.70    2.77
   5  -8  -3    8.37    1.15
  -5   8   2    6.83    3.52
   5  -8  -2   11.01    4.08
   5  -8  -2   11.39    1.41
   5  -8  -1    6.01    3.74
  -5   8   1    4.01    3.44
   5  -8  -1    6.25    1.06
  -5   8   0    2.49    3.50
   5  -8   0   14.61    1.58
  -5   8  -1   42.07    3.77
   5  -8   1   44.68    6.75
  -5   8  -2   49.07    4.66
   5  -8   2   47.97    7.31
  -5   8  -3   17.17    2.15
  -5   8  -3    8.33    3.99
   5  -8   3   14.85    4.62
  -5   8  -4   16.04    2.14
   5  -8   4   20.61    4.62
   5  -8   5    3.35    3.27
  -5   8  -5    2.66    3.31
  -5   8  -5    5.95    1.42
   5  -8   6    0.34    2.60
  -5   8  -6   -0.05    0.66
  -5   8  -6   -1.40    2.75
  -5   8  -6    0.11    1.09
  -5   8  -7    0.32    0.61
   5  -8   7   -0.60    2.60
  -5   8  -7   -0.29    2.44
  -5   8  -7    0.52    1.11
   5  -8   8   30.59    2.96
  -5   8  -8   17.25    3.72
   5  -8   9   -0.74    0.95
   5  -8  10   14.03    1.74
  -5   8 -10    9.77    1.79
  -5   8 -11    1.26    0.97
   5  -8  11    3.38    0.95
   5  -8  12    6.35    1.11
  -5   8 -12    7.10    1.14
   5  -7 -11   -0.23    0.33
  -5   7  11   -1.11    1.56
   5  -7 -11    0.59    0.45
   5  -7 -10    0.60    0.54
   5  -7  -9    2.09    0.55
   5  -7  -9    2.13    0.69
   5  -7  -8    0.23    0.52
   5  -7  -8   -0.35    0.66
  -5   7   7    1.33    2.27
   5  -7  -7    1.50    0.65
   5  -7  -7    3.11    0.82
   5  -7  -7    2.41    0.72
   5  -7  -6   87.94    7.29
   5  -7  -6   98.86    7.36
  -5   7   5    2.59    0.77
   5  -7  -5    3.87    0.92
   5  -7  -5    2.84    0.84
  -5   7   4   12.09    1.55
   5  -7  -4   17.48    1.71
   5  -7  -4   18.80    4.11
   5  -7  -3    3.23    0.91
  -5   7   3    2.28    2.95
   5  -7  -3    3.80    3.26
   5  -7  -2    5.86    1.06
   5  -7  -2    4.44    3.43
  -5   7   2    0.81    3.18
   5  -7  -1    4.22    3.62
  -5   7   1    3.93    1.09
  -5   7   1    1.69    3.06
  -5   7   0   95.59    6.84
  -5   7   0   27.31    7.92
  -5   7  -1    0.93    0.99
  -5   7  -1    3.52    3.32
   5  -7   2    6.58    3.94
  -5   7  -2    6.14    1.34
   5  -7   3   38.48    6.54
  -5   7  -3   42.40    3.78
   5  -7   4   22.68    4.92
  -5   7  -4   18.08    2.21
  -5   7  -4   12.10    1.68
  -5   7  -4   10.63    4.09
  -5   7  -5    6.68    1.55
  -5   7  -5    5.10    1.05
   5  -7   5    5.61    3.52
  -5   7  -5    2.45    3.40
   5  -7   6   25.45    4.86
  -5   7  -6   24.66    2.61
  -5   7  -6   16.12    1.92
  -5   7  -7   12.78    2.09
  -5   7  -7   12.15    1.60
  -5   7  -7   14.11    1.57
  -5   7  -8    0.28    0.68
   5  -7   8   -0.89    2.29
  -5   7  -8    0.36    0.57
  -5   7  -8   -0.88    2.46
   5  -7   9    0.92    1.00
  -5   7  -9    0.53    0.69
  -5   7 -10    5.31    1.51
  -5   7 -10    8.79    1.14
   5  -7  10    7.13    1.44
  -5   7 -11    0.53    0.60
   5  -7  11    0.49    0.89
  -5   7 -11    0.31    1.08
  -5   7 -12   33.60    2.74
   5  -7  12   30.35    3.03
  -5   7 -13    0.29    0.47
   5  -7  13    0.06    0.73
  -5   7 -13   -0.06    0.79
   5  -7  13    0.44    0.97
   5  -7  14   29.60    2.92
  -5   7 -14   31.87    2.92
   5  -7  14   34.90    3.20
   5  -6 -13    5.12    0.64
  -5   6  12    0.58    1.54
   5  -6 -12    0.33    0.37
   5  -6 -12   -0.37    0.48
   5  -6 -11    0.57    0.47
  -5   6  11    1.48    0.50
   5  -6 -11    0.54    0.43
  -5   6  10    3.49    0.66
   5  -6 -10    2.71    0.68
   5  -6  -9   19.92    2.04
  -5   6   9   25.73    2.07
   5  -6  -8   53.88    4.69
  -5   6   8   66.91    4.72
  -5   6   7   -0.31    2.49
   5  -6  -7    1.22    0.78
  -5   6   7    0.56    0.59
  -5   6   6    2.25    2.82
  -5   6   6    4.52    0.86
   5  -6  -6    4.73    1.00
   5  -6  -6    4.67    0.93
  -5   6   5    3.09    0.76
   5  -6  -5    1.61    2.45
  -5   6   5    3.16    0.84
   5  -6  -5    3.23    0.87
  -5   6   4   50.50    4.45
   5  -6  -4   51.11    6.92
   5  -6  -4   58.56    4.58
  -5   6   3    2.04    0.78
   5  -6  -3    3.71    0.87
   5  -6  -3    1.52    2.94
  -5   6   3    0.38    2.93
  -5   6   2    0.52    0.74
  -5   6   2   -0.04    0.65
  -5   6   2   -0.33    1.74
  -5   6   2   -0.80    3.03
   5  -6  -1   17.52    6.39
  -5   6   1   20.27    2.11
  -5   6   1   11.77    3.29
  -5   6   1   14.04    4.50
   5  -6   0   61.11   10.89
  -5   6   0   61.81    5.41
  -5   6   0   54.87    7.16
   5  -6   1    2.08    3.48
  -5   6  -1    1.46    0.90
   5  -6   2   11.06    5.11
  -5   6  -2   19.87    1.97
  -5   6  -2    8.48    1.51
  -5   6  -2   21.17    3.69
   5  -6   3   27.97    6.82
  -5   6  -3   27.87    2.57
  -5   6  -3   16.13    2.13
  -5   6  -3   24.91    4.25
   5  -6   4   -0.92    2.89
  -5   6  -4   -0.46    1.00
   5  -6   4    0.77    2.42
  -5   6  -4    2.50    3.38
  -5   6  -4    0.06    0.75
  -5   6  -4   -1.38    1.80
  -5   6  -5   18.42    3.95
   5  -6   5   25.07    6.26
  -5   6  -5   30.24    3.02
  -5   6  -5   25.56    2.53
   5  -6   5   24.97    5.94
  -5   6  -5   14.17    4.47
   5  -6   6    5.86    3.28
  -5   6  -6    8.13    3.49
  -5   6  -6    7.81    1.17
   5  -6   6    1.89    3.25
  -5   6  -6    8.06    2.27
  -5   6  -6    4.93    1.42
  -5   6  -7    1.09    2.98
  -5   6  -7    6.66    1.52
  -5   6  -7    6.83    1.10
   5  -6   7    4.22    3.10
  -5   6  -8    8.87    3.42
  -5   6  -8   19.87    1.82
   5  -6   8   10.44    3.49
  -5   6  -8   12.80    1.59
  -5   6  -9    1.30    0.78
  -5   6  -9   -0.55    2.13
  -5   6 -10    0.36    1.30
  -5   6 -10    3.71    0.91
   5  -6  10    2.81    1.15
  -5   6 -11    7.03    1.77
   5  -6  11   10.82    1.66
  -5   6 -12    0.11    1.15
   5  -6  12   -0.26    0.92
   5  -6  13   28.00    2.77
   5  -6  13   21.63    2.99
  -5   6 -13   26.31    2.83
  -5   6 -14   15.16    1.37
   5  -6  14    9.34    1.50
  -5   6 -14   10.07    1.53
   5  -6  14    9.59    1.80
  -5   6 -15    0.39    0.44
   5  -6  15   -0.15    0.61
  -5   6 -15    0.62    0.66
  -5   6 -16    2.60    0.47
   5  -5 -14    0.60    0.34
  -5   5  13    8.52    0.87
   5  -5 -13    8.33    0.94
   5  -5 -12    0.26    0.46
  -5   5  12    0.20    0.41
   5  -5 -12   -0.55    0.55
   5  -5 -11    1.48    0.62
   5  -5 -11    1.25    0.51
  -5   5  11    2.50    0.57
   5  -5 -11    2.33    0.70
   5  -5 -10    0.78    0.65
  -5   5  10    0.86    0.55
   5  -5 -10    0.05    0.68
   5  -5  -9   15.23    1.84
  -5   5   9   21.46    1.84
   5  -5  -9   18.15    1.93
   5  -5  -8   64.16    5.42
  -5   5   8   73.67    5.34
  -5   5   7   -0.98    2.61
  -5   5   7    0.59    0.55
  -5   5   6    2.00    2.76
  -5   5   6    0.90    0.58
  -5   5   5    8.32    2.15
  -5   5   5    9.63    1.10
  -5   5   5    7.02    1.14
   5  -5  -4   42.44    9.15
  -5   5   4   40.30    5.17
  -5   5   4   42.97    3.49
   5  -5  -3   -1.06    4.09
  -5   5   3    0.30    1.34
  -5   5   3   -1.82    2.81
  -5   5   3    0.98    0.60
  -5   5   2   17.58    3.39
  -5   5   2   17.13    1.81
  -5   5   2   21.54    2.03
   5  -5  -1   29.54    7.59
  -5   5   1   34.20    4.61
  -5   5   1   24.97    2.51
  -5   5   1   34.45    2.82
   5  -5   0   13.83    5.35
  -5   5   0   14.73    3.07
  -5   5   0    8.86    1.21
  -5   5   0   16.21    1.65
   5  -5   1   88.44   12.31
   5  -5   1   63.77    8.95
  -5   5  -1   84.70    5.51
  -5   5  -2   13.01    1.58
   5  -5   2   12.77    4.93
  -5   5  -2   13.79    2.88
  -5   5  -2    7.09    1.26
   5  -5   2    5.06    3.24
   5  -5   3  277.62   26.27
   5  -5   3  235.09   24.06
  -5   5  -3  281.90   21.92
  -5   5  -3  213.20   19.43
  -5   5  -3  279.66   19.76
  -5   5  -4  184.53   13.88
   5  -5   4  154.77   18.71
   5  -5   4  132.84   17.56
  -5   5  -4  175.55   15.76
  -5   5  -4  176.22   13.60
   5  -5   5   -0.78    2.48
  -5   5  -5    3.32    1.19
  -5   5  -5    2.75    1.72
  -5   5  -5    3.22    0.85
   5  -5   5    4.58    2.96
  -5   5  -5    3.42    2.97
  -5   5  -6   14.20    2.20
  -5   5  -6   16.61    3.17
  -5   5  -6   21.11    1.93
   5  -5   6   10.97    4.21
  -5   5  -6    8.46    3.64
   5  -5   6   14.46    5.00
  -5   5  -7    5.01    1.32
   5  -5   7    5.17    2.25
   5  -5   7    6.69    3.63
  -5   5  -7    1.40    2.53
  -5   5  -7    4.73    1.85
   5  -5   8    0.86    3.06
  -5   5  -8    3.97    0.85
  -5   5  -8    3.81    2.67
  -5   5  -8    3.85    1.42
   5  -5   8    6.65    2.43
  -5   5  -9   59.15    8.93
  -5   5  -9   97.01    7.55
   5  -5  10    2.62    1.13
   5  -5  11    7.81    1.49
  -5   5 -11    4.73    1.62
  -5   5 -12    4.10    1.58
   5  -5  12    5.11    1.28
   5  -5  13    4.36    1.21
  -5   5 -13    4.11    1.40
   5  -5  14   18.09    2.15
  -5   5 -14   18.48    2.28
   5  -5  15    0.50    0.77
  -5   5 -15    0.97    0.87
   5  -5  16    3.91    0.82
  -5   5 -16    2.77    0.81
   5  -5  16    4.17    1.20
   5  -5  17    1.40    0.77
   5  -4 -15   -0.19    0.25
  -5   4  14   51.43    3.81
   5  -4 -14   44.85    3.83
   5  -4 -13    4.06    0.69
  -5   4  13    3.66    0.59
   5  -4 -13    3.47    0.67
   5  -4 -12   10.76    1.27
  -5   4  12   13.36    1.22
   5  -4 -12    9.65    1.28
   5  -4 -11   13.37    1.62
   5  -4 -11   13.95    1.65
   5  -4 -10    0.87    0.76
   5  -4 -10    0.34    0.72
  -5   4  10    1.76    0.59
  -5   4  10    2.38    2.46
  -5   4   9    6.39    0.86
   5  -4  -9    3.02    0.92
   5  -4  -8    1.14    0.75
  -5   4   8    0.99    2.67
  -5   4   8    1.37    0.58
   5  -4  -7   16.86    1.87
   5  -4  -7   15.31    5.61
  -5   4   7    8.04    3.62
  -5   4   7   19.20    1.77
  -5   4   6   80.22    5.83
   5  -4  -6   66.61   11.48
   5  -4  -6   65.69    5.89
  -5   4   6   65.33    5.82
  -5   4   5    9.76    2.36
   5  -4  -5   13.08    1.51
  -5   4   5   14.07    1.39
  -5   4   5   12.49    1.48
   5  -4  -4    8.05    4.94
  -5   4   4   11.57    2.68
   5  -4  -4   16.20    1.76
  -5   4   4   19.00    1.66
  -5   4   4    8.71    3.26
  -5   4   3    5.45    0.77
  -5   4   3    5.13    1.80
  -5   4   2    9.28    1.04
  -5   4   2    9.78    2.39
   5  -4  -1   70.56   11.19
   5  -4  -1   59.42    8.15
  -5   4   1   62.47    5.52
  -5   4   1   83.27    5.80
  -5   4   1   74.65    7.59
   5  -4   0  401.00   33.07
   5  -4   0  407.27   29.63
  -5   4   0  331.43   25.12
  -5   4   0  448.41   25.49
  -5   4   0  411.92   27.79
   5  -4   1  128.64   14.48
   5  -4   1  111.01   11.64
  -5   4  -1   82.05    7.83
  -5   4  -1   84.27    7.68
  -5   4  -1  142.91    8.17
   5  -4   2  150.84   17.09
   5  -4   2  137.13   15.03
  -5   4  -2  165.65   11.56
  -5   4  -2  120.80   11.29
  -5   4  -2  150.75   13.35
  -5   4  -3    5.64    1.03
   5  -4   3    4.61    3.44
   5  -4   3    7.02    3.21
  -5   4  -3    1.95    0.76
  -5   4  -3    4.02    1.86
  -5   4  -4  134.42   12.17
  -5   4  -4  130.51   10.47
   5  -4   4  111.05   14.57
   5  -4   4  105.73   13.73
  -5   4  -4  135.85   10.25
  -5   4  -5    0.16    0.84
   5  -4   5    0.68    2.40
  -5   4  -5    1.10    1.19
  -5   4  -5    0.04    0.55
   5  -4   5    0.67    2.35
  -5   4  -5   -0.34    2.49
  -5   4  -6   -1.08    1.07
   5  -4   6   -1.28    2.14
  -5   4  -6    0.53    1.25
  -5   4  -6   -0.51    0.58
   5  -4   6    2.88    2.90
  -5   4  -6   -0.34    2.46
  -5   4  -7    0.47    0.57
  -5   4  -7    0.26    1.14
  -5   4  -7    0.68    0.94
  -5   4  -7    0.74    0.49
   5  -4   7   -0.76    2.40
  -5   4  -7   -0.97    2.48
  -5   4  -8   13.80    1.47
  -5   4  -8    9.71    3.16
  -5   4  -8   12.64    2.53
  -5   4  -8   11.40    1.90
   5  -4   8   12.01    3.15
  -5   4  -8   12.57    1.33
   5  -4   8   20.00    5.22
  -5   4  -8   11.37    1.40
  -5   4  -9   -1.13    2.31
  -5   4  -9    1.16    0.68
  -5   4  -9    1.22    0.56
   5  -4   9    1.66    2.93
   5  -4   9    2.12    1.89
  -5   4 -10   30.04    2.72
  -5   4 -10   29.49    2.64
   5  -4  10   29.35    3.08
   5  -4  10   22.19    4.54
  -5   4 -11   26.28    2.28
  -5   4 -11   16.91    2.74
   5  -4  11   21.17    2.62
  -5   4 -11   23.43    2.17
  -5   4 -12   83.00    6.62
  -5   4 -12   81.58    6.56
   5  -4  12   78.60    7.02
  -5   4 -12   61.59    7.13
  -5   4 -13   64.70    5.27
   5  -4  13   58.68    5.66
  -5   4 -13   61.57    5.85
  -5   4 -14    5.72    0.84
   5  -4  14    4.46    1.20
  -5   4 -14    6.49    1.44
  -5   4 -15   19.02    1.85
   5  -4  15   21.60    2.27
  -5   4 -15   20.87    2.36
  -5   4 -16    8.10    0.92
   5  -4  16    9.03    1.26
  -5   4 -16    8.39    1.32
   5  -4  17    2.76    0.68
   5  -4  17    0.95    0.86
   5  -4  18    1.41    0.66
  -5   3  15   11.67    0.98
   5  -3 -15    8.84    0.97
  -5   3  14    4.07    2.02
  -5   3  14    9.15    0.85
   5  -3 -14    6.10    0.87
   5  -3 -13   16.62    1.73
  -5   3  13    9.17    3.00
  -5   3  13   22.51    1.70
   5  -3 -13   14.94    1.70
   5  -3 -12    4.58    0.85
   5  -3 -12    4.12    0.82
   5  -3 -11   -0.37    0.72
   5  -3 -11   -0.14    0.69
   5  -3 -10   24.58    2.36
   5  -3 -10   28.13    2.41
   5  -3  -9    0.41    0.72
   5  -3  -8    0.15    0.66
   5  -3  -8    1.79    3.31
  -5   3   8    2.37    2.77
   5  -3  -7   11.51    1.37
   5  -3  -7    4.69    3.71
  -5   3   7    6.01    3.35
   5  -3  -6   15.97    1.68
  -5   3   6    9.39    3.55
   5  -3  -6   12.41    5.56
   5  -3  -5   10.46    5.01
  -5   3   5    5.29    1.80
  -5   3   5    6.38    1.80
   5  -3  -5    7.62    1.07
  -5   3   5    9.15    0.96
  -5   3   5    6.40    1.01
   5  -3  -4    2.81    3.79
  -5   3   4    5.69    0.75
  -5   3   4    5.24    1.75
  -5   3   4    4.14    0.86
   5  -3  -3    3.64    3.93
  -5   3   3    1.37    0.46
  -5   3   3    2.44    1.39
   5  -3  -3    1.07    1.87
  -5   3   2  186.33   17.06
  -5   3   2  193.03   15.40
   5  -3  -2  189.57   18.01
  -5   3   1  104.96    9.76
  -5   3   1   96.66    7.92
   5  -3  -1  107.81   10.80
   5  -3  -1   85.82   12.95
  -5   3   0  146.20   12.77
  -5   3   0  131.35   10.83
   5  -3   0  158.36   14.15
   5  -3   0  154.20   17.11
  -5   3  -1  149.92   13.51
  -5   3  -1  212.15   13.83
   5  -3   1  194.32   19.47
   5  -3   1  200.15   17.08
  -5   3  -2    1.53    1.48
   5  -3   2    0.44    1.85
  -5   3  -2    0.99    0.61
   5  -3   2   -1.44    2.66
  -5   3  -3  211.05   18.44
  -5   3  -3  206.08   16.89
   5  -3   3  203.28   21.38
   5  -3   3  218.26   20.27
  -5   3  -4   56.90    6.07
  -5   3  -4   51.25    4.64
   5  -3   4   46.68    7.91
   5  -3   4   48.16    7.30
   5  -3   5   17.62    4.36
  -5   3  -5   11.96    1.64
  -5   3  -5   13.96    2.60
   5  -3   5   10.77    3.60
  -5   3  -6   -0.66    0.92
   5  -3   6    3.81    2.57
  -5   3  -6    0.47    1.12
  -5   3  -6   -0.11    0.37
   5  -3   6    0.61    2.54
  -5   3  -7    5.22    0.82
  -5   3  -7    2.53    1.34
  -5   3  -7    2.63    1.12
  -5   3  -7    3.93    0.64
   5  -3   7    3.98    2.88
  -5   3  -7    4.00    0.79
  -5   3  -8    3.58    0.72
  -5   3  -8    0.28    2.23
  -5   3  -8    2.64    1.27
  -5   3  -8    2.28    0.53
  -5   3  -8    1.55    0.58
   5  -3   8    0.71    2.52
  -5   3  -8    2.84    1.18
   5  -3   8    1.87    1.91
  -5   3  -9    1.64    0.55
  -5   3  -9    2.82    0.74
  -5   3  -9    2.30    1.27
   5  -3   9    4.03    2.06
   5  -3  10    4.73    3.75
  -5   3 -10    4.68    0.91
  -5   3 -10    4.69    0.75
   5  -3  10    4.89    1.17
   5  -3  10    3.45    2.07
  -5   3 -11  222.32   14.65
  -5   3 -11  190.39   14.48
  -5   3 -11  125.85   14.92
   5  -3  11  159.57   14.81
   5  -3  11  113.69   18.16
   5  -3  11  145.31   17.08
  -5   3 -12   11.46    1.32
   5  -3  12    8.13    1.53
  -5   3 -12   10.00    1.14
   5  -3  13   29.29    3.55
  -5   3 -13   30.80    3.73
  -5   3 -13   36.50    3.20
  -5   3 -14    2.10    0.73
  -5   3 -14    2.20    0.65
[truncated: 350,663 more chars]
